# Supplementary material for: Genome-wide association study of self-reported food reactions in Japanese identifies shrimp and peach specific loci in the HLA-DR/DQ gene region
Source: Sci Rep. 2018 Jan 18;8:1069. doi: 10.1038/s41598-017-18241-w (PMC5773682; doi:10.1038/s41598-017-18241-w)
Supplement: Supplementary file 2 — Supplementary Worksheets S1-S6 [file 41598_2017_18241_MOESM2_ESM.xlsx]

## Sheet: Worksheet S1 Legend
Column name	Description	Note
Phenotype	Phenotype
SignalID	Signal ID (Phenotype:chrNN:Start-End)
Chrom.	Chromosome
Signal start (bp)	Start of imputed SNPs with r2>0.5
Signal end (bp)	End of imputed SNPs with r2>0.5
Top SNP rsid	rsID of top SNP
Top SNP pos. (bp)	Basepair position of top SNP (GRCh37/hg19 coordinates)
Top SNP AF	Alternate allele frequency from BEAGLE
Top SNP EAS AF	Alternate allele frequency of EAS 1000 Genomes Phase 3
Top SNP EUR AF	Alternate allele frequency of EUR 1000 Genomes Phase 3
Top SNP LL01 MAF_U	Alternate allele frequency of LL01 unaffected samples
Top SNP LL01 MAF_A	Alternate allele frequency of LL01 affected samples
Top SNP LL02 MAF_U	Alternate allele frequency of LL02 unaffected samples
Top SNP LL02 MAF_A	Alternate allele frequency of LL02 affected samples
Top SNP LL01 MAF	Alternate allele frequency of LL01 samples
Top SNP LL02 MAF	Alternate allele frequency of LL02 samples
Top SNP Beta	Beta coefficient from regression at top SNP
Top SNP Beta SE	Beta coefficient standard error from regression at top SNP
Top SNP Uncond. Meta. P	Unconditioned P-value of top SNP
SNP ct. (r2>0.5)	Number of SNPs with r2>0.5
SNP ct. (r2>0.8)	Number of SNPs with r2>0.8
SNP ct. (r2>0.9)	Number of SNPs with r2>0.9
GTd SNP ct. (r2>0.5)	Number of genotyped SNPs with r2>0.5
GTd SNP ct. (r2>0.8)	Number of genotyped SNPs with r2>0.8
Genes (r2>0.8)	Merged "Genes (All)" column across SNPs with r2>0.8
Genes (r2>0.5)	Merged "Genes (All)" column across SNPs with r2>0.5
FunctionallyAnnotated	Number of r2>0.8 SNPs with (Nonsynonymous mutation | Promoter.ct>0 | Enhancer.ct>0 | DNase.ct>0 | eQTL.ct>0)
GRASP hit ct.	Number of r2>0.8 SNPs with GRASP annotations
GWAS hit ct.	Number of r2>0.8 SNPs with NHGRI/EBI GWAS Catalog annotations
GWAS mod. LD min(P)	Minimum P-value in NHGRI/EBI GWAS Catalog for r2>0.5 SNPs
GWAS mod. LD PMIDs	PubMed IDs in NHGRI/EBI GWAS Catalog for r2>0.5 SNPs
GWAS mod. LD traits	Traits in NHGRI/EBI GWAS Catalog for r2>0.5 SNPs
GWAS high LD min(P)	Minimum P-value in NHGRI/EBI GWAS Catalog for r2>0.8 SNPs
GWAS high LD PMIDs	PubMed IDs in NHGRI/EBI GWAS Catalog for r2>0.8 SNPs
GWAS high LD traits	Traits in NHGRI/EBI GWAS Catalog for r2>0.8 SNPs
eQTL min(P)	Minimum P-value in HaploReg eQTL annotation for r2>0.8 SNPs
eQTL genes	Genes in HaploReg eQTL annotation for r2>0.8 SNPs
eQTL studies	Studies in HaploReg eQTL annotation for r2>0.8 SNPs
GRASP min(P)	Minimum P-value in HaploReg GRASP annotation for r2>0.8 SNPs
GRASP PMIDs	PubMedIDs in HaploReg GRASP annotation for r2>0.8 SNPs
GRASP traits	Traits in HaploReg GRASP annotation for r2>0.8 SNPs

## Sheet: Worksheet S2-S3 Legend
Column name	Description	Note
SignalID	Signal ID (Phenotype:chrNN:Start-End)
rsid	dbSNP rsID
Chrom	Chromosome
Pos. (bp)	Basepair position (GRCh37/hg19)
A1	Alternate (effect) allele
A2	GRCh37/hg19 reference allele
Imp. AF	BEAGLE imputed A1 alelle frequency
Imp. AR2	BEAGLE imputed allele r2
Imp. DR2	BEAGLE imputed diploid r2
Genotyped?	Was the SNP genotyped?
LL01 MAF	A1 frequency in LL01 samples
LL02 MAF	A1 frequency in LL02 samples
LL01 MAF_U	A1 frequency in LL01 unaffected samples
LL01 MAF_A	A1 frequency in LL01 affected samples
LL02 MAF_U	A1 frequency in LL02 unaffected samples
LL02 MAF_A	A1 frequency in LL02 affected samples
Uncond. metaanalysis P	Unconditioned meta-analysis P-value
Top SNP rsid	rsID of top SNP
Beta	Beta-coefficient from regression
Beta SE	Beta-coefficient standard error from regression
OR	Odds ratio
P Cond. on SNP index-1	P-value conditioned on independent top SNPs with index above current signal (1..N-1)
P Cond. on SNP index	P-value conditioned on independent top SNPs + current signal (1..N)
r2 to top SNP	PLINK r2 to top SNP
D prime to top SNP	PLINK D' to top SNP
r2.equiv to top SNP	r2equiv to top SNP
Mod. LD (Yes>=1, No=0)	Filter flag for moderate LD SNPs
High. LD (Yes>=1, No=0)	Filter flag for high LD SNPs
High. DP LD (Yes>=1, No=0)	Filter flag for high LD SNPs in near perfect D'
HAPS	Haplotype cluster assignmnet
Clusts.	Merged clusters ID
InHaploReq?	Is the SNP in HaploReg?
In 1000G?	Is the SNP in 1000 Genomes Project reference haplotypes?
KG.AF	Alternate allele frequency across all 1000G samples
EAS_AF	Alternate allele frequency across EAS 1000G samples
EUR AF	Alternate allele frequency across EUR 1000G samples
AFR AF	Alternate allele frequency across AFR 1000G samples
AMR AF	Alternate allele frequency across AMR 1000G samples
SAS AF	Alternate allele frequency across SAS 1000G samples
GERP_cons	In conserved GERP element (0=No, Yes=1)
SiPhy_cons	Under selection based on SiPhy (0=No, Yes=1)
Genes (within)	Coding gene(s): SNP within gene's boundaries
Genes (SNP upstream)	Coding gene(s): SNP within 100 kb upstream of gene start
Genes (SNP downstream)	Coding gene(s): SNP within 40 kb downstream of gene end
Genes (All)	Coding gene(s): Merge of within/upstream/downstream + closest if within/upstream/downstream=='none'
Intronic	HaploReg dbSNP functional annotation: SNP in gene intron? (0=No, 1=Yes)
Nonsyn	HaploReg dbSNP functional annotation: SNP is nonsynonymous coding variant? (0=No, 1=Yes)
Syn	HaploReg dbSNP functional annotation: SNP is synonymous coding variant? (0=No, 1=Yes)
UTR3	HaploReg dbSNP functional annotation: SNP in gene 3'-UTR? (0=No, 1=Yes)
UTR5	HaploReg dbSNP functional annotation: SNP in gene 5'-UTR? (0=No, 1=Yes)
eQTL ct	HaploReg annotation: number of eQTL reports for this SNPs
Motifs summary	HaploReg TF Motifs: TF motifs changed by SNP or integer number if motif count>3
GRASP hit ct.	HaploReg annotation: number of GRASP reports for this SNPs
GWAS hit ct.	Number of NHGRI/EBI GWAS Catalog entries for this SNPs
Promoter ct.	RoadMap Epigenomics 25-state imputed ChromHMM promoter element: Number of tissues in which element identified.
Enhancer ct.	RoadMap Epigenomics 25-state imputed ChromHMM enhancer element: Number of tissues in which element identified.
DNase ct.	RoadMap Epigenomics 25-state imputed ChromHMM Dnase HS element: Number of tissues in which element identified.
Biv.poised ct.	RoadMap Epigenomics 25-state imputed ChromHMM Biv.poised promoter element ct.: Number of tissues in which element identified.
Motifs ct.	HaploReg TF Motifs: Number of TF motifs changed by SNP
TFBS ct.	TFBS from ReMap Public+ENCODE
Mean (Prom/Enh/Biv.poised cts)	Mean count across non-zero vector of promoter ct., enhancer ct., and Biv. poised ct.
EpiMarkType ct.	Count of how many of Promoter ct., Enhancer ct., Dnase ct. and Motifs ct. columns are non-zero
eQTL genes	Genes in HaploReg eQTL annotation
eQTL studies	Studies in HaploReg eQTL annotation
eQTL min(P)	Minimum P-value in HaploReg eQTL annotation
GWAS details	Merged entries in NHGRI/EBI GWAS Catalog
GRASP details	Merged entries in HaploReg GRASP annotation
eQTL details	Merged entries in HaploReg eQTL annotation
PromoterGroups	RoadMap Epigenomics 25-state imputed ChromHMM promoter element: Tissue groups in which element identified
EnhancerGroups	RoadMap Epigenomics 25-state imputed ChromHMM enhancer element: Tissue groups in which element identified
DNaseGroups	RoadMap Epigenomics 25-state imputed ChromHMM Dnase HS element: Tissue groups in which element identified
BivPoisedGroups	RoadMap Epigenomics 25-state imputed ChromHMM Biv.poised promoter element: Tissue groups in which element identified
Motifs details	Merged entries in HaploReg Motifs annotation
TFBS details	TFBS gene details from ReMap Public+ENCODE

## Sheet: Worksheet S4 Legend
Column name	Description	Note
Phenotype	Food allergy that was analyzed
Approved_Symbol	HUGO gene symbol
SNP count	Number of moderate LD SNPs with GTEx or HGVD eQTL data or separately in GTEx or HGVD.
min(GWAS P)	Minimum P-value across moderately linked GWAS/eQTL variants
max (GWAS r2)	Maximum LD r2 value across moderately linked GWAS/eQTL variants
min(eQTL P)	Minimum eQTL P-value across moderately linked GWAS/eQTL variants
Max. RSS	Maximum ratio of -log10(eQTL P) for linked SNPs to the maximum -log10(eQTL P) across all SNPs for a particular gene
bGWAS|GTEx|HGVD Sign	Average of b-coefficient sign from GWAS analysis or GTEx/HGVD eQTL analyses
GTEx Tissue ct.	Number of GTEx Portal tissues for which significant SNPs were observed
GTEx Tissues	Tissues that had significant eQTLs in the analysis

## Sheet: Worksheet S5-S6 Legend
Column name	Description	Note
SignalID	Signal ID (Phenotype:chrNN:Start-End)
Chrom	Chromosome
Pos. (bp)	SNP position (hg19 coordinates)
rsid	dbSNP 147 rsid
A1	Effect-allele (set as the hg19 alternate allele)
A2	Other-allele (set as the hg19 reference allele)
r2 to top SNP	LD r2value with respect to the top SNP in the signal
D' to top SNP	LD D' value with respect to the top SNP in the signal
r2equiv to top SNP	LD r2equiv value with respect to the top SNP in the signal
eQTL gene	Gene for which SNP shows association
GWAS P-value	GWAS P-value
GWAS b	Beta-coefficient (slope) of association between A1 (ALT) allele count and phenotype (GWAS)
HGVD	Status flag for whether SNP was called as an eQTL in HGVD data with HGVD R2>0.2 & max.RSS>0.2
HGVD P-value	eQTL P-value across all tissues
HGVD b	Beta-coefficient (slope) of association between A1 (ALT) allele count and HGVD gene expression
HGVD Max. RSS	Relative signal strength of an eQTL SNP relative to that of a gene's top variant
GTEx	Status flag for whether SNP was called as an eQTL in GTEx data with max.RSS>0.2
GTEx Min. P	Minimum GTEx eQTL P-value across all tissues
GTEx b	Mean beta-coefficient (slope) of association between A1 (ALT) allele count and GTEx gene expression across all tissues
GTEx Max. RSS	Relative signal strength of the minimum eQTL P-value at a SNP (across all tissues) relative to that of the top variant for a gene
GTEx eQTL tissues	Tissues in GTEx for which this SNP was significant

## Sheet: Worksheet S1
Phenotype	SignalID	Chrom.	Signal start (bp)	Signal end (bp)	Top SNP rsid	Top SNP pos. (bp)	Top SNP AF	Top SNP EAS AF	Top SNP EUR AF	Top SNP LL01 MAF_U	Top SNP LL01 MAF_A	Top SNP LL02 MAF_U	Top SNP LL02 MAF_A	Top SNP Beta	Top SNP Beta SE	Top SNP Uncond. meta. P	SNP ct. (r2>0.5)	SNP ct. (r2>0.8/HAPS)	SNP ct. (r2>0.8)	SNP ct. (r2>0.9)	GTd SNP ct. (r2>0.5)	GTd SNP ct. (r2>0.8)	Genes (r2>0.8)	Genes (r2>0.5)	FunctionallyAnnotated	GRASP hit ct.	GWAS hit ct.	GWAS r2>0.5 min(P)	GWAS r2>0.5 PMIDs	GWAS r2>0.5 traits	eQTL min(P)	eQTL genes	eQTL studies	GRASP min(P)	GRASP PMIDs	GRASP traits
Shrimp	Shrimp:chr6:32153957-32681385	6	32153957	32681385	rs74995702	32590240	0.13	0.0526	0.001	0.137	0.2649	0.1398	0.203	0.649387	0.0776831	6.30188e-17	399	30	30	16	17	1	HLA-DQA1,HLA-DRB1,HLA-DQB1,HLA-DRB5,HLA-DQA2,MIR3135B,HLA-DRA,BTNL2,C6orf10	HLA-DQA1,HLA-DRB1,HLA-DQB1,HLA-DRB5,HLA-DQA2,MIR3135B,HLA-DRA,BTNL2,C6orf10,NOTCH4,GPSM3,PBX2,AGER,AGPAT1,PRRT1,FKBPL,ATF6B,RNF5,TNXB,EGFL8,PPT2	18	0	1	1e-11	26891255	Crohn's disease	6.91193e-18	HLA-DRB6,HLA-DRB5,HLA-DRB1,HLA-DQA2,STK19B,ENSG00000250264,TAP2,HLA-DOB	GTEx2015_v6,Lappalainen2013	9999	none	none
peach	peach:chr6:32551502-32680640	6	32551502	32680640	rs28359884	32584330	0.51	0.4435	0.5656	0.5136	0.3829	0.5153	0.358	-0.586848	0.0836859	2.34077e-12	210	46	46	22	10	1	HLA-DQA1,HLA-DRB1,HLA-DRB5	HLA-DQA1,HLA-DRB1,HLA-DRB5,HLA-DQA2,HLA-DQB1,MIR3135B	45	0	0	9999	none	none	6.32536e-47	HLA-DRB6,HLA-DQA2,HLA-DRB1,HLA-DQB1,SEC14L3,SKIV2L,CYP21A1P,XXbac-BPG300A18,HLA-DQB1-AS1,HLA-DQA1,PRRT1	GTEx2015_v6	9999	none	none

## Sheet: Worksheet S2
SignalID	rsid	Chrom	Pos. (bp)	A1	A2	Imp. AF	Imp. AR2	Imp. DR2	Genotyped?	LL01 MAF_U	LL01 MAF_A	LL02 MAF_U	LL02 MAF_A	Uncond. metaanalysis P	Top SNP rsid	Beta	Beta SE	OR	P Cond. on SNP index-1	P Cond. on SNP index	r2 to top SNP	D prime to top SNP	r2.equiv to top SNP	Mod. LD (Yes>=1, No=0)	High. LD (Yes>=1, No=0)	High. DP LD (Yes>=1, No=0)	HAPS	InHaploReq?	In 1000G?	KG.AF	EAS_AF	EUR AF	AFR AF	AMR AF	SAS AF	GERP_cons	SiPhy_cons	Genes (within)	Genes (SNP upstream)	Genes (SNP downstream)	Genes (All)	Intronic	Nonsyn	Syn	UTR3	UTR5	eQTL ct	Motifs summary	GRASP hit ct.
peach:chr6:32551502-32680640	rs28359884	6	32584330	A	C	0.51	0.97	0.98	No	0.5136	0.3829	0.5153	0.358	2.34077e-12	rs28359884	-0.586848	0.0836859	0.556077	2.34077e-12	1	1	1	1	1	1	1	none	Yes	Yes	0.464856	0.4435	0.5656	0.3994	0.5764	0.3926	0	0	none	HLA-DQA1,HLA-DRB1,HLA-DRB5	none	HLA-DQA1,HLA-DRB1,HLA-DRB5	-9999	-9999	-9999	-9999	-9999	0	Nkx3_1;.	0
peach:chr6:32551502-32680640	rs28383241	6	32584319	A	C	0.51	0.97	0.98	No	0.5142	0.3829	0.5162	0.3611	3.03521e-12	rs28359884	-0.583051	0.0835786	0.558193	3.03521e-12	0.367328	0.99684	1	0.952902	1	1	1	none	Yes	Yes	0.510184	0.4583	0.6074	0.4493	0.6153	0.4714	0	0	none	HLA-DQA1,HLA-DRB1,HLA-DRB5	none	HLA-DQA1,HLA-DRB1,HLA-DRB5	-9999	-9999	-9999	-9999	-9999	66	Pax-4_5	0
peach:chr6:32551502-32680640	rs28383242	6	32584325	G	A	0.51	0.97	0.98	No	0.5142	0.3829	0.5162	0.3611	3.03521e-12	rs28359884	-0.583051	0.0835786	0.558193	3.03521e-12	0.367328	0.99684	1	0.952902	1	1	1	none	Yes	Yes	0.510184	0.4583	0.6074	0.4493	0.6153	0.4714	0	0	none	HLA-DQA1,HLA-DRB1,HLA-DRB5	none	HLA-DQA1,HLA-DRB1,HLA-DRB5	-9999	-9999	-9999	-9999	-9999	67	Nkx3_1;Nkx3_2	0
peach:chr6:32551502-32680640	rs28752516	6	32583611	G	A	0.5	0.96	0.97	No	0.509	0.3797	0.5113	0.358	6.10492e-12	rs28359884	-0.575019	0.0836127	0.562694	6.10492e-12	0.777655	0.943205	0.979418	0.954815	1	1	1	none	Yes	Yes	0.485224	0.4038	0.5915	0.4342	0.5836	0.4591	0	0	none	HLA-DQA1,HLA-DRB1,HLA-DRB5	none	HLA-DQA1,HLA-DRB1,HLA-DRB5	-9999	-9999	-9999	-9999	-9999	0	4	0
peach:chr6:32551502-32680640	rs28383223	6	32583477	T	C	0.51	0.99	0.99	No	0.5179	0.3892	0.5205	0.3673	7.16666e-12	rs28359884	-0.569964	0.0831543	0.565546	7.16666e-12	0.591148	0.977679	0.998037	0.938588	1	1	1	none	Yes	Yes	0.510783	0.4554	0.6064	0.4539	0.6196	0.4693	0	0	none	HLA-DQA1,HLA-DRB1,HLA-DRB5	none	HLA-DQA1,HLA-DRB1,HLA-DRB5	-9999	-9999	-9999	-9999	-9999	64	4	0
peach:chr6:32551502-32680640	rs28383224	6	32583653	G	A	0.52	0.99	0.99	No	0.5179	0.3892	0.5205	0.3673	7.16666e-12	rs28359884	-0.569964	0.0831543	0.565546	7.16666e-12	0.591148	0.977679	0.998037	0.938588	1	1	1	none	Yes	Yes	0.513379	0.4573	0.6093	0.4561	0.6254	0.4703	0	0	none	HLA-DQA1,HLA-DRB1,HLA-DRB5	none	HLA-DQA1,HLA-DRB1,HLA-DRB5	-9999	-9999	-9999	-9999	-9999	65	4	0
peach:chr6:32551502-32680640	rs28752514	6	32583576	C	T	0.51	0.96	0.97	No	0.5174	0.3892	0.5202	0.3673	7.89043e-12	rs28359884	-0.568819	0.0831543	0.566194	7.89043e-12	0.549815	0.975908	0.996256	0.932289	1	1	1	none	Yes	Yes	0.506989	0.4514	0.6054	0.447	0.6182	0.4652	0	0	none	HLA-DQA1,HLA-DRB1,HLA-DRB5	none	HLA-DQA1,HLA-DRB1,HLA-DRB5	-9999	-9999	-9999	-9999	-9999	65	Foxp1	0
peach:chr6:32551502-32680640	rs28752515	6	32583603	A	G	0.51	0.96	0.97	No	0.5174	0.3892	0.5202	0.3673	7.89043e-12	rs28359884	-0.568819	0.0831543	0.566194	7.89043e-12	0.549815	0.975908	0.996256	0.932289	1	1	1	none	Yes	Yes	0.507188	0.4514	0.6064	0.447	0.6182	0.4652	0	0	none	HLA-DQA1,HLA-DRB1,HLA-DRB5	none	HLA-DQA1,HLA-DRB1,HLA-DRB5	-9999	-9999	-9999	-9999	-9999	65	8	0
peach:chr6:32551502-32680640	rs3129755	6	32583057	G	A	0.5	0.98	0.98	No	0.5099	0.3829	0.5116	0.358	8.15988e-12	rs28359884	-0.570836	0.0835079	0.565053	8.15988e-12	0.968555	0.946117	0.979464	0.952178	1	1	1	none	Yes	Yes	0.48742	0.3998	0.5865	0.4387	0.5937	0.4663	0	0	none	HLA-DQA1,HLA-DRB1,HLA-DRB5	none	HLA-DQA1,HLA-DRB1,HLA-DRB5	-9999	-9999	-9999	-9999	-9999	69	Ik-1_2;Irf_known3;Pax-4_5	0
peach:chr6:32551502-32680640	rs28383233	6	32584153	A	G	0.52	0.99	0.99	No	0.5186	0.3924	0.5207	0.3673	1.01423e-11	rs28359884	-0.565105	0.0830491	0.5683	1.01423e-11	0.349187	0.979631	1	0.905962	1	1	1	none	Yes	Yes	0.510783	0.4593	0.6064	0.4539	0.6225	0.4632	0	0	none	HLA-DQA1,HLA-DRB1,HLA-DRB5	none	HLA-DQA1,HLA-DRB1,HLA-DRB5	-9999	-9999	-9999	-9999	-9999	66	0	0
peach:chr6:32551502-32680640	rs28383236	6	32584188	G	T	0.52	0.99	0.99	No	0.5186	0.3924	0.5207	0.3673	1.01423e-11	rs28359884	-0.565105	0.0830491	0.5683	1.01423e-11	0.349187	0.979631	1	0.905962	1	1	1	none	Yes	Yes	0.507788	0.4583	0.6034	0.4523	0.621	0.455	0	0	none	HLA-DQA1,HLA-DRB1,HLA-DRB5	none	HLA-DQA1,HLA-DRB1,HLA-DRB5	-9999	-9999	-9999	-9999	-9999	0	Myc_disc5;Pax-4_4	0
peach:chr6:32551502-32680640	rs28383221	6	32583212	G	A	0.52	0.99	0.99	No	0.5183	0.3924	0.5207	0.3673	1.06174e-11	rs28359884	-0.564558	0.0830491	0.568612	1.06174e-11	0.33613	0.979276	0.999643	0.90283	1	1	1	none	Yes	Yes	0.514177	0.4603	0.6093	0.4561	0.6254	0.4714	0	0	none	HLA-DQA1,HLA-DRB1,HLA-DRB5	none	HLA-DQA1,HLA-DRB1,HLA-DRB5	-9999	-9999	-9999	-9999	-9999	66	0	0
peach:chr6:32551502-32680640	rs28383230	6	32584088	C	T	0.52	0.99	0.99	No	0.5183	0.3924	0.5207	0.3673	1.06174e-11	rs28359884	-0.564558	0.0830491	0.568612	1.06174e-11	0.33613	0.979276	0.999643	0.90283	1	1	1	none	Yes	Yes	0.514177	0.4603	0.6093	0.4569	0.6254	0.4703	0	0	none	HLA-DQA1,HLA-DRB1,HLA-DRB5	none	HLA-DQA1,HLA-DRB1,HLA-DRB5	-9999	-9999	-9999	-9999	-9999	66	AP-1_disc7;BDP1_disc3;NF-kappaB_disc1	0
peach:chr6:32551502-32680640	rs28383231	6	32584099	T	C	0.52	0.99	0.99	No	0.5183	0.3924	0.5207	0.3673	1.06174e-11	rs28359884	-0.564558	0.0830491	0.568612	1.06174e-11	0.33613	0.979276	0.999643	0.90283	1	1	1	none	Yes	Yes	0.514177	0.4603	0.6093	0.4569	0.6254	0.4703	0	0	none	HLA-DQA1,HLA-DRB1,HLA-DRB5	none	HLA-DQA1,HLA-DRB1,HLA-DRB5	-9999	-9999	-9999	-9999	-9999	66	4	0
peach:chr6:32551502-32680640	rs113991537	6	32584192	CAA	C	0.52	0.99	0.99	No	0.5183	0.3924	0.5207	0.3673	1.06174e-11	rs28359884	-0.564558	0.0830491	0.568612	1.06174e-11	0.33613	0.979276	0.999643	0.90283	1	1	1	none	Yes	Yes	0.514577	0.4593	0.6093	0.4569	0.6239	0.4744	0	0	none	HLA-DQA1,HLA-DRB1,HLA-DRB5	none	HLA-DQA1,HLA-DRB1,HLA-DRB5	-9999	-9999	-9999	-9999	-9999	0	9	0
peach:chr6:32551502-32680640	rs685244	6	32584769	G	A	0.52	0.99	0.99	No	0.5182	0.3924	0.5207	0.3673	1.07061e-11	rs28359884	-0.564458	0.0830491	0.568668	1.07061e-11	0.33283	0.979098	0.999464	0.902151	1	1	1	none	Yes	Yes	0.513179	0.4573	0.6083	0.4554	0.6254	0.4714	0	0	none	HLA-DQA1,HLA-DRB1,HLA-DRB5	none	HLA-DQA1,HLA-DRB1,HLA-DRB5	-9999	-9999	-9999	-9999	-9999	68	4	0
peach:chr6:32551502-32680640	rs28752527	6	32584928	T	C	0.52	0.99	0.99	No	0.5182	0.3924	0.5207	0.3673	1.07061e-11	rs28359884	-0.564458	0.0830491	0.568668	1.07061e-11	0.33283	0.979098	0.999464	0.902151	1	1	1	none	Yes	Yes	0.511581	0.4603	0.6083	0.4516	0.6254	0.4652	0	0	none	HLA-DQA1,HLA-DRB1,HLA-DRB5	none	HLA-DQA1,HLA-DRB1,HLA-DRB5	-9999	-9999	-9999	-9999	-9999	0	5	0
peach:chr6:32551502-32680640	rs113083535	6	32583885	GATGT	G	0.52	0.99	0.99	No	0.518	0.3924	0.5199	0.3673	1.29636e-11	rs28359884	-0.562404	0.0830847	0.569838	1.29636e-11	0.292445	0.976793	0.997146	0.890176	1	1	1	none	Yes	Yes	0.514377	0.4593	0.6093	0.4561	0.6239	0.4744	0	0	none	HLA-DQA1,HLA-DRB1,HLA-DRB5	none	HLA-DQA1,HLA-DRB1,HLA-DRB5	-9999	-9999	-9999	-9999	-9999	0	6	0
peach:chr6:32551502-32680640	rs34028938	6	32584346	A	C	0.51	0.99	0.99	No	0.5144	0.3892	0.5138	0.3611	1.34479e-11	rs28359884	-0.5634	0.0832972	0.56927	1.34479e-11	0.268577	0.973539	0.987809	0.885627	1	1	1	none	Yes	Yes	0.385783	0.4157	0.4543	0.3359	0.4942	0.2751	0	0	none	HLA-DQA1,HLA-DRB1,HLA-DRB5	none	HLA-DQA1,HLA-DRB1,HLA-DRB5	-9999	-9999	-9999	-9999	-9999	18	5	0
peach:chr6:32551502-32680640	rs35940802	6	32584355	G	A	0.51	0.99	0.99	No	0.5144	0.3892	0.5138	0.3611	1.34479e-11	rs28359884	-0.5634	0.0832972	0.56927	1.34479e-11	0.268577	0.973539	0.987809	0.885627	1	1	1	none	Yes	Yes	0.385783	0.4157	0.4543	0.3359	0.4942	0.2751	0	0	none	HLA-DQA1,HLA-DRB1,HLA-DRB5	none	HLA-DQA1,HLA-DRB1,HLA-DRB5	-9999	-9999	-9999	-9999	-9999	20	7	0
peach:chr6:32551502-32680640	rs36124427	6	32583677	C	T	0.51	0.99	0.99	No	0.5147	0.3892	0.515	0.3642	1.73208e-11	rs28359884	-0.560337	0.0832968	0.571017	1.73208e-11	0.318985	0.966382	0.983566	0.8826	1	1	1	none	Yes	Yes	0.387979	0.4137	0.4563	0.3419	0.5029	0.272	0	0	none	HLA-DQA1,HLA-DRB1,HLA-DRB5	none	HLA-DQA1,HLA-DRB1,HLA-DRB5	-9999	-9999	-9999	-9999	-9999	17	0	0
peach:chr6:32551502-32680640	rs34136174	6	32583682	C	A	0.51	0.99	0.99	No	0.5147	0.3892	0.515	0.3642	1.73208e-11	rs28359884	-0.560337	0.0832968	0.571017	1.73208e-11	0.318985	0.966382	0.983566	0.8826	1	1	1	none	Yes	Yes	0.387979	0.4137	0.4563	0.3419	0.5029	0.272	0	0	none	HLA-DQA1,HLA-DRB1,HLA-DRB5	none	HLA-DQA1,HLA-DRB1,HLA-DRB5	-9999	-9999	-9999	-9999	-9999	17	STAT_known11	0
peach:chr6:32551502-32680640	rs35542934	6	32583930	C	T	0.51	0.99	0.99	No	0.5147	0.3892	0.515	0.3642	1.73208e-11	rs28359884	-0.560337	0.0832968	0.571017	1.73208e-11	0.318985	0.966382	0.983566	0.8826	1	1	1	none	Yes	Yes	0.388578	0.4147	0.4553	0.3419	0.5029	0.2751	0	0	none	HLA-DQA1,HLA-DRB1,HLA-DRB5	none	HLA-DQA1,HLA-DRB1,HLA-DRB5	-9999	-9999	-9999	-9999	-9999	0	7	0
peach:chr6:32551502-32680640	rs34341095	6	32583605	G	A	0.5	0.96	0.97	No	0.5142	0.3892	0.5148	0.3642	1.94911e-11	rs28359884	-0.559142	0.0833323	0.571699	1.94911e-11	0.293944	0.964639	0.982506	0.875139	1	1	1	none	Yes	Yes	0.381589	0.4077	0.4533	0.3321	0.4957	0.2669	0	0	none	HLA-DQA1,HLA-DRB1,HLA-DRB5	none	HLA-DQA1,HLA-DRB1,HLA-DRB5	-9999	-9999	-9999	-9999	-9999	0	4	0
peach:chr6:32551502-32680640	rs6931044	6	32583194	T	G	0.5	0.98	0.98	No	0.5067	0.3829	0.5063	0.3549	1.99182e-11	rs28359884	-0.56125	0.0836859	0.570496	1.99182e-11	0.729467	0.934979	0.982105	0.908269	1	1	1	none	Yes	Yes	0.363419	0.3631	0.4384	0.3245	0.4669	0.2658	0	0	none	HLA-DQA1,HLA-DRB1,HLA-DRB5	none	HLA-DQA1,HLA-DRB1,HLA-DRB5	-9999	-9999	-9999	-9999	-9999	0	RREB-1_2	0
peach:chr6:32551502-32680640	rs3129754	6	32583046	G	A	0.5	0.98	0.98	No	0.5067	0.3829	0.5062	0.3549	2.00823e-11	rs28359884	-0.561149	0.0836859	0.570553	2.00823e-11	0.72521	0.934642	0.9821	0.907744	1	1	1	none	Yes	Yes	0.361422	0.3562	0.4324	0.3245	0.4697	0.2669	0	0	none	HLA-DQA1,HLA-DRB1,HLA-DRB5	none	HLA-DQA1,HLA-DRB1,HLA-DRB5	-9999	-9999	-9999	-9999	-9999	18	SP1_known2;ZNF263_disc1	0
peach:chr6:32551502-32680640	rs35484705	6	32583051	T	C	0.5	0.98	0.98	No	0.5067	0.3829	0.5062	0.3549	2.00823e-11	rs28359884	-0.561149	0.0836859	0.570553	2.00823e-11	0.72521	0.934642	0.9821	0.907744	1	1	1	none	Yes	Yes	0.361422	0.3562	0.4324	0.3245	0.4697	0.2669	0	0	none	HLA-DQA1,HLA-DRB1,HLA-DRB5	none	HLA-DQA1,HLA-DRB1,HLA-DRB5	-9999	-9999	-9999	-9999	-9999	20	Ik-1_2	0
peach:chr6:32551502-32680640	rs35558953	6	32583056	T	C	0.5	0.98	0.98	No	0.5067	0.3829	0.5062	0.3549	2.00823e-11	rs28359884	-0.561149	0.0836859	0.570553	2.00823e-11	0.72521	0.934642	0.9821	0.907744	1	1	1	none	Yes	Yes	0.361422	0.3562	0.4324	0.3245	0.4697	0.2669	0	0	none	HLA-DQA1,HLA-DRB1,HLA-DRB5	none	HLA-DQA1,HLA-DRB1,HLA-DRB5	-9999	-9999	-9999	-9999	-9999	20	Ik-1_2;Irf_known3	0
peach:chr6:32551502-32680640	rs3129756	6	32583063	G	A	0.5	0.98	0.98	No	0.5067	0.3829	0.5062	0.3549	2.00823e-11	rs28359884	-0.561149	0.0836859	0.570553	2.00823e-11	0.72521	0.934642	0.9821	0.907744	1	1	1	none	Yes	Yes	0.361422	0.3562	0.4324	0.3245	0.4697	0.2669	0	0	none	HLA-DQA1,HLA-DRB1,HLA-DRB5	none	HLA-DQA1,HLA-DRB1,HLA-DRB5	-9999	-9999	-9999	-9999	-9999	0	12	0
peach:chr6:32551502-32680640	rs35534739	6	32583490	G	A	0.5	0.97	0.97	No	0.5143	0.3892	0.5142	0.3642	2.06682e-11	rs28359884	-0.558192	0.0832971	0.572243	2.06682e-11	0.278784	0.963943	0.982497	0.870972	1	1	1	none	Yes	Yes	0.384385	0.4087	0.4533	0.3389	0.4957	0.271	0	0	none	HLA-DQA1,HLA-DRB1,HLA-DRB5	none	HLA-DQA1,HLA-DRB1,HLA-DRB5	-9999	-9999	-9999	-9999	-9999	17	7	0
peach:chr6:32551502-32680640	rs34341844	6	32583496	A	G	0.51	0.99	0.99	No	0.5143	0.3892	0.5142	0.3642	2.06682e-11	rs28359884	-0.558192	0.0832971	0.572243	2.06682e-11	0.278784	0.963943	0.982497	0.870972	1	1	1	none	Yes	Yes	0.384784	0.4107	0.4533	0.3389	0.4957	0.271	0	0	none	HLA-DQA1,HLA-DRB1,HLA-DRB5	none	HLA-DQA1,HLA-DRB1,HLA-DRB5	-9999	-9999	-9999	-9999	-9999	17	4	0
peach:chr6:32551502-32680640	rs34599306	6	32583557	G	C	0.5	0.97	0.97	No	0.5141	0.3892	0.5141	0.3642	2.16222e-11	rs28359884	-0.557643	0.0832971	0.572557	2.16222e-11	0.267931	0.963074	0.982486	0.867804	1	1	1	none	Yes	Yes	0.384185	0.4097	0.4533	0.3381	0.4971	0.2689	0	0	none	HLA-DQA1,HLA-DRB1,HLA-DRB5	none	HLA-DQA1,HLA-DRB1,HLA-DRB5	-9999	-9999	-9999	-9999	-9999	17	Cdx	0
peach:chr6:32551502-32680640	rs34077986	6	32584191	C	T	0.51	0.99	0.99	No	0.5154	0.3924	0.5153	0.3642	2.50016e-11	rs28359884	-0.5554	0.0832265	0.573843	2.50016e-11	0.160916	0.968302	0.985496	0.843344	1	1	1	none	Yes	Yes	0.391973	0.4177	0.4553	0.3419	0.5058	0.2873	0	0	none	HLA-DQA1,HLA-DRB1,HLA-DRB5	none	HLA-DQA1,HLA-DRB1,HLA-DRB5	-9999	-9999	-9999	-9999	-9999	0	HNF1_5;Myc_disc5	0
peach:chr6:32551502-32680640	rs34537691	6	32584295	G	A	0.51	0.99	0.99	No	0.5154	0.3924	0.5153	0.3642	2.50016e-11	rs28359884	-0.5554	0.0832265	0.573843	2.50016e-11	0.160916	0.968302	0.985496	0.843344	1	1	1	none	Yes	Yes	0.389577	0.4167	0.4553	0.3419	0.5014	0.2791	0	0	none	HLA-DQA1,HLA-DRB1,HLA-DRB5	none	HLA-DQA1,HLA-DRB1,HLA-DRB5	-9999	-9999	-9999	-9999	-9999	19	NRSF_known3;Pax-8_1;Pax-8_2	0
peach:chr6:32551502-32680640	rs4959106	6	32583159	C	T	0.51	1	1	Yes	0.5151	0.3924	0.5153	0.3625	2.51666e-11	rs28359884	-0.556964	0.0834729	0.572946	2.51666e-11	0.163621	0.968223	0.985633	0.843721	1	1	1	none	Yes	Yes	0.388578	0.4167	0.4563	0.3411	0.5029	0.273	0	0	none	HLA-DQA1,HLA-DRB1,HLA-DRB5	none	HLA-DQA1,HLA-DRB1,HLA-DRB5	-9999	-9999	-9999	-9999	-9999	16	0	0
peach:chr6:32551502-32680640	rs3129752	6	32582627	C	G	0.51	0.99	0.99	No	0.5151	0.3924	0.5153	0.3642	2.62603e-11	rs28359884	-0.5548	0.0832265	0.574187	2.62603e-11	0.154605	0.967953	0.985144	0.840016	1	1	1	none	Yes	Yes	0.386981	0.4137	0.4503	0.3419	0.5029	0.273	0	0	none	HLA-DQA1,HLA-DRB1,HLA-DRB5	none	HLA-DQA1,HLA-DRB1,HLA-DRB5	-9999	-9999	-9999	-9999	-9999	16	Nanog_disc3	0
peach:chr6:32551502-32680640	rs4959103	6	32583125	C	T	0.51	0.97	0.98	No	0.5151	0.3924	0.5153	0.3642	2.62603e-11	rs28359884	-0.5548	0.0832265	0.574187	2.62603e-11	0.154605	0.967778	0.984969	0.840016	1	1	1	none	Yes	Yes	0.386781	0.4117	0.4523	0.3411	0.5014	0.274	0	0	none	HLA-DQA1,HLA-DRB1,HLA-DRB5	none	HLA-DQA1,HLA-DRB1,HLA-DRB5	-9999	-9999	-9999	-9999	-9999	16	5	0
peach:chr6:32551502-32680640	rs4959104	6	32583129	C	T	0.51	0.97	0.98	No	0.5151	0.3924	0.5153	0.3642	2.62603e-11	rs28359884	-0.5548	0.0832265	0.574187	2.62603e-11	0.154605	0.967778	0.984969	0.840016	1	1	1	none	Yes	Yes	0.386981	0.4117	0.4533	0.3411	0.5014	0.274	0	0	none	HLA-DQA1,HLA-DRB1,HLA-DRB5	none	HLA-DQA1,HLA-DRB1,HLA-DRB5	-9999	-9999	-9999	-9999	-9999	16	DMRT2;OTX	0
peach:chr6:32551502-32680640	rs34850435	6	32583299	T	C	0.51	0.99	0.99	No	0.5151	0.3924	0.5153	0.3642	2.62603e-11	rs28359884	-0.5548	0.0832265	0.574187	2.62603e-11	0.154605	0.967953	0.985144	0.840016	1	1	1	none	Yes	Yes	0.389177	0.4167	0.4563	0.3411	0.5029	0.2761	0	0	none	HLA-DQA1,HLA-DRB1,HLA-DRB5	none	HLA-DQA1,HLA-DRB1,HLA-DRB5	-9999	-9999	-9999	-9999	-9999	16	TCF4_known1	0
peach:chr6:32551502-32680640	rs35128369	6	32583403	G	A	0.51	0.99	0.99	No	0.5151	0.3924	0.5153	0.3642	2.62603e-11	rs28359884	-0.5548	0.0832265	0.574187	2.62603e-11	0.154605	0.967953	0.985144	0.840016	1	1	1	none	Yes	Yes	0.388379	0.4167	0.4553	0.3396	0.5029	0.2751	0	0	none	HLA-DQA1,HLA-DRB1,HLA-DRB5	none	HLA-DQA1,HLA-DRB1,HLA-DRB5	-9999	-9999	-9999	-9999	-9999	0	CACD_1	0
peach:chr6:32551502-32680640	rs35029150	6	32583426	G	T	0.51	0.99	0.99	No	0.5151	0.3924	0.5153	0.3642	2.62603e-11	rs28359884	-0.5548	0.0832265	0.574187	2.62603e-11	0.154605	0.967953	0.985144	0.840016	1	1	1	none	Yes	Yes	0.388379	0.4167	0.4553	0.3396	0.5029	0.2751	0	0	none	HLA-DQA1,HLA-DRB1,HLA-DRB5	none	HLA-DQA1,HLA-DRB1,HLA-DRB5	-9999	-9999	-9999	-9999	-9999	16	0	0
peach:chr6:32551502-32680640	rs35928237	6	32583461	T	C	0.51	0.99	0.99	No	0.5151	0.3924	0.5153	0.3642	2.62603e-11	rs28359884	-0.5548	0.0832265	0.574187	2.62603e-11	0.154605	0.967953	0.985144	0.840016	1	1	1	none	Yes	Yes	0.389377	0.4167	0.4563	0.3419	0.5029	0.2761	0	0	none	HLA-DQA1,HLA-DRB1,HLA-DRB5	none	HLA-DQA1,HLA-DRB1,HLA-DRB5	-9999	-9999	-9999	-9999	-9999	0	5	0
peach:chr6:32551502-32680640	rs34985232	6	32584015	G	A	0.51	0.99	0.99	No	0.5151	0.3924	0.5153	0.3642	2.62603e-11	rs28359884	-0.5548	0.0832265	0.574187	2.62603e-11	0.154605	0.967953	0.985144	0.840016	1	1	1	none	Yes	Yes	0.389177	0.4167	0.4563	0.3419	0.5029	0.2751	0	0	none	HLA-DQA1,HLA-DRB1,HLA-DRB5	none	HLA-DQA1,HLA-DRB1,HLA-DRB5	-9999	-9999	-9999	-9999	-9999	0	8	0
peach:chr6:32551502-32680640	rs35656642	6	32583610	A	C	0.5	0.95	0.97	No	0.5121	0.3892	0.5107	0.3611	3.06174e-11	rs28359884	-0.554799	0.0835092	0.574187	3.06174e-11	0.279063	0.9527	0.982348	0.856336	1	1	1	none	Yes	Yes	0.369609	0.3849	0.4463	0.3207	0.4784	0.2638	0	0	none	HLA-DQA1,HLA-DRB1,HLA-DRB5	none	HLA-DQA1,HLA-DRB1,HLA-DRB5	-9999	-9999	-9999	-9999	-9999	0	5	0
peach:chr6:32551502-32680640	rs34656207	6	32582601	T	C	0.51	0.99	0.99	No	0.5095	0.3924	0.5103	0.358	5.46098e-11	rs28359884	-0.546704	0.0833671	0.578855	5.46098e-11	0.157829	0.947218	0.982449	0.813448	1	1	1	none	Yes	Yes	0.34405	0.4087	0.3917	0.3011	0.4539	0.2086	0	0	none	HLA-DQA1,HLA-DRB1,HLA-DRB5	none	HLA-DQA1,HLA-DRB1,HLA-DRB5	-9999	-9999	-9999	-9999	-9999	15	4	0
peach:chr6:32551502-32680640	rs35186928	6	32582604	A	G	0.51	0.99	0.99	No	0.5095	0.3924	0.5103	0.358	5.46098e-11	rs28359884	-0.546704	0.0833671	0.578855	5.46098e-11	0.157829	0.947218	0.982449	0.813448	1	1	1	none	Yes	Yes	0.34405	0.4087	0.3917	0.3011	0.4539	0.2086	0	0	none	HLA-DQA1,HLA-DRB1,HLA-DRB5	none	HLA-DQA1,HLA-DRB1,HLA-DRB5	-9999	-9999	-9999	-9999	-9999	21	22	0
peach:chr6:32551502-32680640	rs9275366	6	32668171	C	A	0.34	0.98	0.98	No	0.3421	0.2342	0.3493	0.2037	1.04307e-10	rs28359884	-0.630187	0.0975435	0.532492	1.04307e-10	0.00402557	0.435292	0.936999	0.652287	1	0	0	none	Yes	Yes	0.304113	0.2837	0.3091	0.3215	0.4092	0.2219	0	0	none	HLA-DQB1,HLA-DQA2	none	HLA-DQB1,HLA-DQA2	-9999	-9999	-9999	-9999	-9999	30	8	0
peach:chr6:32551502-32680640	rs9275367	6	32668182	G	A	0.34	0.98	0.98	No	0.3421	0.2342	0.3493	0.2037	1.04307e-10	rs28359884	-0.630187	0.0975435	0.532492	1.04307e-10	0.00402557	0.435292	0.936999	0.652287	1	0	0	none	Yes	Yes	0.304113	0.2837	0.3091	0.3215	0.4092	0.2219	0	0	none	HLA-DQB1,HLA-DQA2	none	HLA-DQB1,HLA-DQA2	-9999	-9999	-9999	-9999	-9999	29	Hoxd10;Mef2_known4;.	0
peach:chr6:32551502-32680640	rs9275368	6	32668183	G	C	0.34	0.98	0.98	No	0.3421	0.2342	0.3493	0.2037	1.04307e-10	rs28359884	-0.630187	0.0975435	0.532492	1.04307e-10	0.00402557	0.435292	0.936999	0.652287	1	0	0	none	Yes	Yes	0.304113	0.2837	0.3091	0.3215	0.4092	0.2219	0	0	none	HLA-DQB1,HLA-DQA2	none	HLA-DQB1,HLA-DQA2	-9999	-9999	-9999	-9999	-9999	29	Hoxa7_1;Hoxa9;Hoxd10	0
peach:chr6:32551502-32680640	rs9275369	6	32668255	T	C	0.34	0.98	0.98	No	0.3421	0.2342	0.3493	0.2037	1.04307e-10	rs28359884	-0.630187	0.0975435	0.532492	1.04307e-10	0.00402557	0.435292	0.936999	0.652287	1	0	0	none	Yes	Yes	0.303914	0.2827	0.3082	0.3207	0.4107	0.2229	0	0	none	HLA-DQB1,HLA-DQA2	none	HLA-DQB1,HLA-DQA2	-9999	-9999	-9999	-9999	-9999	30	Egr-1_disc4	0
peach:chr6:32551502-32680640	rs9275370	6	32668258	T	C	0.34	0.98	0.98	No	0.3421	0.2342	0.3493	0.2037	1.04307e-10	rs28359884	-0.630187	0.0975435	0.532492	1.04307e-10	0.00402557	0.435292	0.936999	0.652287	1	0	0	none	Yes	Yes	0.303914	0.2827	0.3082	0.3207	0.4107	0.2229	0	0	none	HLA-DQB1,HLA-DQA2	none	HLA-DQB1,HLA-DQA2	-9999	-9999	-9999	-9999	-9999	30	Egr-1_disc4;PLZF	0
peach:chr6:32551502-32680640	rs9275219	6	32659077	T	C	0.34	0.98	0.99	No	0.3449	0.2373	0.3528	0.2068	1.19386e-10	rs28359884	-0.624113	0.0969102	0.535737	1.19386e-10	0.0043491	0.42851	0.923884	0.650131	1	0	0	none	Yes	Yes	0.301518	0.2728	0.3111	0.32	0.4121	0.2178	0	0	none	HLA-DQB1,HLA-DQA2,HLA-DRB1	none	HLA-DQB1,HLA-DQA2,HLA-DRB1	-9999	-9999	-9999	-9999	-9999	34	Zfp410	1
peach:chr6:32551502-32680640	rs9275220	6	32659087	C	T	0.34	0.99	0.99	No	0.3449	0.2373	0.3528	0.2068	1.19386e-10	rs28359884	-0.624113	0.0969102	0.535737	1.19386e-10	0.0043491	0.42851	0.923884	0.650131	1	0	0	none	Yes	Yes	0.303315	0.2778	0.3111	0.3207	0.4121	0.2209	0	0	none	HLA-DQB1,HLA-DQA2,HLA-DRB1	none	HLA-DQB1,HLA-DQA2,HLA-DRB1	-9999	-9999	-9999	-9999	-9999	33	0	0
peach:chr6:32551502-32680640	rs9275364	6	32668027	G	A	0.34	0.98	0.98	No	0.3415	0.2342	0.3488	0.2037	1.19404e-10	rs28359884	-0.627972	0.0975098	0.533673	1.19404e-10	0.00460671	0.436959	0.939802	0.652275	1	0	0	none	Yes	Yes	0.304912	0.2827	0.3091	0.3215	0.415	0.2229	0	0	none	HLA-DQB1,HLA-DQA2	none	HLA-DQB1,HLA-DQA2	-9999	-9999	-9999	-9999	-9999	30	7	0
peach:chr6:32551502-32680640	rs9275329	6	32666831	T	G	0.34	1	1	Yes	0.3443	0.2405	0.3521	0.2019	1.24205e-10	rs28359884	-0.626428	0.0973605	0.534498	1.24205e-10	0.00474206	0.428376	0.923984	0.651884	1	0	0	none	Yes	Yes	0.304513	0.2827	0.3091	0.3207	0.4121	0.2239	0	0	none	HLA-DQB1,HLA-DQA2,HLA-DRB1	none	HLA-DQB1,HLA-DQA2,HLA-DRB1	-9999	-9999	-9999	-9999	-9999	33	Arid5a	0
peach:chr6:32551502-32680640	rs9379356	6	32554266	T	C	0.64	0.6	0.69	No	0.6444	0.5285	0.6418	0.5093	1.58986e-10	rs28359884	-0.523084	0.0817767	0.59269	1.58986e-10	0.0247947	0.424699	0.846364	0.704432	1	0	0	none	Yes	Yes	0.622804	0.5843	0.6431	0.7269	0.6585	0.4755	0	0	HLA-DRB1	HLA-DQA1,HLA-DRB5	none	HLA-DRB1,HLA-DQA1,HLA-DRB5	1	0	0	0	0	0	GR_known10;GR_known8	0
peach:chr6:32551502-32680640	rs9270084	6	32554267	G	A	0.64	0.6	0.69	No	0.6444	0.5285	0.6418	0.5093	1.58986e-10	rs28359884	-0.523084	0.0817767	0.59269	1.58986e-10	0.0247947	0.424699	0.846364	0.704432	1	0	0	none	Yes	Yes	0.622804	0.5843	0.6431	0.7269	0.6585	0.4755	0	0	HLA-DRB1	HLA-DQA1,HLA-DRB5	none	HLA-DRB1,HLA-DQA1,HLA-DRB5	1	0	0	0	0	0	0	0
peach:chr6:32551502-32680640	rs9270085	6	32554271	C	G	0.64	0.6	0.69	No	0.6444	0.5285	0.6418	0.5093	1.58986e-10	rs28359884	-0.523084	0.0817767	0.59269	1.58986e-10	0.0247947	0.424699	0.846364	0.704432	1	0	0	none	Yes	Yes	0.622804	0.5843	0.6431	0.7269	0.6585	0.4755	0	0	HLA-DRB1	HLA-DQA1,HLA-DRB5	none	HLA-DRB1,HLA-DQA1,HLA-DRB5	1	0	0	0	0	0	0	0
peach:chr6:32551502-32680640	rs9275425	6	32670874	A	C	0.35	0.99	0.99	No	0.3457	0.2405	0.3533	0.2068	1.72187e-10	rs28359884	-0.617496	0.096721	0.539293	1.72187e-10	0.00532277	0.426562	0.920527	0.644	1	0	0	none	Yes	Yes	0.304912	0.2837	0.3082	0.3222	0.4121	0.2239	0	0	none	HLA-DQB1,HLA-DQA2	none	HLA-DQB1,HLA-DQA2	-9999	-9999	-9999	-9999	-9999	33	INSM1	1
peach:chr6:32551502-32680640	rs9275427	6	32670915	T	C	0.35	0.99	0.99	No	0.3457	0.2405	0.3533	0.2068	1.72187e-10	rs28359884	-0.617496	0.096721	0.539293	1.72187e-10	0.00532277	0.426562	0.920527	0.644	1	0	0	none	Yes	Yes	0.304912	0.2837	0.3082	0.3222	0.4121	0.2239	0	0	none	HLA-DQB1,HLA-DQA2	none	HLA-DQB1,HLA-DQA2	-9999	-9999	-9999	-9999	-9999	33	4	1
peach:chr6:32551502-32680640	rs9275428	6	32670978	G	A	0.35	0.99	0.99	No	0.3457	0.2405	0.3533	0.2068	1.72187e-10	rs28359884	-0.617496	0.096721	0.539293	1.72187e-10	0.00532277	0.426562	0.920527	0.644	1	0	0	none	Yes	Yes	0.305511	0.2837	0.3091	0.323	0.4135	0.2239	0	0	none	HLA-DQB1,HLA-DQA2	none	HLA-DQB1,HLA-DQA2	-9999	-9999	-9999	-9999	-9999	38	ATF3_known8	1
peach:chr6:32551502-32680640	rs9275431	6	32671140	A	G	0.35	0.99	0.99	No	0.3457	0.2405	0.3533	0.2068	1.72187e-10	rs28359884	-0.617496	0.096721	0.539293	1.72187e-10	0.00532277	0.426562	0.920527	0.644	1	0	0	none	Yes	Yes	0.305112	0.2837	0.3082	0.3222	0.4135	0.2239	0	0	none	HLA-DQB1,HLA-DQA2	none	HLA-DQB1,HLA-DQA2	-9999	-9999	-9999	-9999	-9999	33	4	0
peach:chr6:32551502-32680640	rs9275432	6	32671185	T	G	0.35	0.99	0.99	No	0.3457	0.2405	0.3533	0.2068	1.72187e-10	rs28359884	-0.617496	0.096721	0.539293	1.72187e-10	0.00532277	0.426562	0.920527	0.644	1	0	0	none	Yes	Yes	0.304912	0.2837	0.3082	0.3222	0.4121	0.2239	0	0	none	HLA-DQB1,HLA-DQA2	none	HLA-DQB1,HLA-DQA2	-9999	-9999	-9999	-9999	-9999	33	0	0
peach:chr6:32551502-32680640	rs9275433	6	32671206	C	G	0.35	0.99	0.99	No	0.3457	0.2405	0.3533	0.2068	1.72187e-10	rs28359884	-0.617496	0.096721	0.539293	1.72187e-10	0.00532277	0.426562	0.920527	0.644	1	0	0	none	Yes	Yes	0.304912	0.2837	0.3082	0.3222	0.4121	0.2239	0	0	none	HLA-DQB1,HLA-DQA2	none	HLA-DQB1,HLA-DQA2	-9999	-9999	-9999	-9999	-9999	30	Foxp1;Irf_disc3;Zfp105	0
peach:chr6:32551502-32680640	rs9275436	6	32671399	G	C	0.35	0.99	0.99	No	0.3457	0.2405	0.3533	0.2068	1.72187e-10	rs28359884	-0.617496	0.096721	0.539293	1.72187e-10	0.00532277	0.426562	0.920527	0.644	1	0	0	none	Yes	Yes	0.304912	0.2837	0.3082	0.3222	0.4121	0.2239	0	0	none	HLA-DQB1,HLA-DQA2	none	HLA-DQB1,HLA-DQA2	-9999	-9999	-9999	-9999	-9999	33	9	4
peach:chr6:32551502-32680640	rs9275438	6	32671508	T	C	0.35	0.99	0.99	No	0.3457	0.2405	0.3533	0.2068	1.72187e-10	rs28359884	-0.617496	0.096721	0.539293	1.72187e-10	0.00532277	0.426562	0.920527	0.644	1	0	0	none	Yes	Yes	0.305112	0.2847	0.3082	0.3222	0.4121	0.2239	0	0	none	HLA-DQB1,HLA-DQA2	none	HLA-DQB1,HLA-DQA2	-9999	-9999	-9999	-9999	-9999	33	0	0
peach:chr6:32551502-32680640	rs9275439	6	32671521	C	T	0.35	0.99	0.99	No	0.3457	0.2405	0.3533	0.2068	1.72187e-10	rs28359884	-0.617496	0.096721	0.539293	1.72187e-10	0.00532277	0.426562	0.920527	0.644	1	0	0	none	Yes	Yes	0.305112	0.2847	0.3082	0.3222	0.4121	0.2239	0	0	none	HLA-DQB1,HLA-DQA2	none	HLA-DQB1,HLA-DQA2	-9999	-9999	-9999	-9999	-9999	38	Cdc5;Hltf;Pou2f2_known8	1
peach:chr6:32551502-32680640	rs9275371	6	32668296	C	T	0.35	0.99	0.99	No	0.3456	0.2405	0.3533	0.2068	1.75839e-10	rs28359884	-0.617185	0.096721	0.539461	1.75839e-10	0.00539526	0.426468	0.920515	0.643722	1	0	0	none	Yes	Yes	0.304513	0.2837	0.3082	0.3215	0.4121	0.2229	0	0	none	HLA-DQB1,HLA-DQA2	none	HLA-DQB1,HLA-DQA2	-9999	-9999	-9999	-9999	-9999	38	4	11
peach:chr6:32551502-32680640	rs9275372	6	32668388	T	C	0.35	0.99	0.99	No	0.3456	0.2405	0.3533	0.2068	1.75839e-10	rs28359884	-0.617185	0.096721	0.539461	1.75839e-10	0.00539526	0.426468	0.920515	0.643722	1	0	0	none	Yes	Yes	0.304712	0.2837	0.3091	0.3215	0.4107	0.2239	0	0	none	HLA-DQB1,HLA-DQA2	none	HLA-DQB1,HLA-DQA2	-9999	-9999	-9999	-9999	-9999	30	7	0
peach:chr6:32551502-32680640	rs9275375	6	32668632	A	G	0.35	0.99	0.99	No	0.3456	0.2405	0.3533	0.2068	1.75839e-10	rs28359884	-0.617185	0.096721	0.539461	1.75839e-10	0.00539526	0.426468	0.920515	0.643722	1	0	0	none	Yes	Yes	0.304313	0.2837	0.3082	0.32	0.4121	0.2239	0	0	none	HLA-DQB1,HLA-DQA2	none	HLA-DQB1,HLA-DQA2	-9999	-9999	-9999	-9999	-9999	30	5	0
peach:chr6:32551502-32680640	rs9275384	6	32668898	C	T	0.35	0.99	0.99	No	0.3456	0.2405	0.3533	0.2068	1.75839e-10	rs28359884	-0.617185	0.096721	0.539461	1.75839e-10	0.00539526	0.426468	0.920515	0.643722	1	0	0	none	Yes	Yes	0.304712	0.2837	0.3082	0.3222	0.4107	0.2239	0	0	none	HLA-DQB1,HLA-DQA2	none	HLA-DQB1,HLA-DQA2	-9999	-9999	-9999	-9999	-9999	33	5	0
peach:chr6:32551502-32680640	rs9275385	6	32668917	T	C	0.35	0.99	0.99	No	0.3456	0.2405	0.3533	0.2068	1.75839e-10	rs28359884	-0.617185	0.096721	0.539461	1.75839e-10	0.00539526	0.426468	0.920515	0.643722	1	0	0	none	Yes	Yes	0.304912	0.2837	0.3082	0.3222	0.4121	0.2239	0	0	none	HLA-DQB1,HLA-DQA2	none	HLA-DQB1,HLA-DQA2	-9999	-9999	-9999	-9999	-9999	30	6	0
peach:chr6:32551502-32680640	rs9275386	6	32668960	T	A	0.35	0.99	0.99	No	0.3456	0.2405	0.3533	0.2068	1.75839e-10	rs28359884	-0.617185	0.096721	0.539461	1.75839e-10	0.00539526	0.426468	0.920515	0.643722	1	0	0	none	Yes	Yes	0.304912	0.2837	0.3082	0.3222	0.4121	0.2239	0	0	none	HLA-DQB1,HLA-DQA2	none	HLA-DQB1,HLA-DQA2	-9999	-9999	-9999	-9999	-9999	30	Homez	0
peach:chr6:32551502-32680640	rs9275388	6	32669084	C	T	0.35	0.99	0.99	No	0.3456	0.2405	0.3533	0.2068	1.75839e-10	rs28359884	-0.617185	0.096721	0.539461	1.75839e-10	0.00539526	0.426468	0.920515	0.643722	1	0	0	none	Yes	Yes	0.304912	0.2837	0.3082	0.3222	0.4121	0.2239	0	0	none	HLA-DQB1,HLA-DQA2	none	HLA-DQB1,HLA-DQA2	-9999	-9999	-9999	-9999	-9999	35	4	1
peach:chr6:32551502-32680640	rs9275390	6	32669156	C	T	0.35	0.99	0.99	No	0.3456	0.2405	0.3533	0.2068	1.75839e-10	rs28359884	-0.617185	0.096721	0.539461	1.75839e-10	0.00539526	0.426468	0.920515	0.643722	1	0	0	none	Yes	Yes	0.304113	0.2837	0.3082	0.3222	0.4121	0.2198	0	0	none	HLA-DQB1,HLA-DQA2	none	HLA-DQB1,HLA-DQA2	-9999	-9999	-9999	-9999	-9999	38	6	12
peach:chr6:32551502-32680640	rs9275393	6	32669439	A	G	0.35	0.99	0.99	No	0.3456	0.2405	0.3533	0.2068	1.75839e-10	rs28359884	-0.617185	0.096721	0.539461	1.75839e-10	0.00539526	0.426468	0.920515	0.643722	1	0	0	none	Yes	Yes	0.305112	0.2837	0.3082	0.323	0.4121	0.2239	0	0	none	HLA-DQB1,HLA-DQA2	none	HLA-DQB1,HLA-DQA2	-9999	-9999	-9999	-9999	-9999	38	Mxi1_disc1;ZEB1_known5	1
peach:chr6:32551502-32680640	rs9275398	6	32669568	C	A	0.35	0.99	0.99	No	0.3456	0.2405	0.3533	0.2068	1.75839e-10	rs28359884	-0.617185	0.096721	0.539461	1.75839e-10	0.00539526	0.426468	0.920515	0.643722	1	0	0	none	Yes	Yes	0.304313	0.2837	0.3082	0.3222	0.4107	0.2219	0	0	none	HLA-DQB1,HLA-DQA2	none	HLA-DQB1,HLA-DQA2	-9999	-9999	-9999	-9999	-9999	0	STAT_disc4	0
peach:chr6:32551502-32680640	rs9275401	6	32669827	G	C	0.34	0.99	0.99	No	0.3456	0.2405	0.3533	0.2068	1.75839e-10	rs28359884	-0.617185	0.096721	0.539461	1.75839e-10	0.00539526	0.426468	0.920515	0.643722	1	0	0	none	Yes	Yes	0.297324	0.2837	0.3032	0.3064	0.4063	0.2157	0	0	none	HLA-DQB1,HLA-DQA2	none	HLA-DQB1,HLA-DQA2	-9999	-9999	-9999	-9999	-9999	31	5	0
peach:chr6:32551502-32680640	rs9275404	6	32669878	C	T	0.35	0.99	0.99	No	0.3456	0.2405	0.3533	0.2068	1.75839e-10	rs28359884	-0.617185	0.096721	0.539461	1.75839e-10	0.00539526	0.426468	0.920515	0.643722	1	0	0	none	Yes	Yes	0.304513	0.2837	0.3082	0.3222	0.4107	0.2229	0	0	none	HLA-DQB1,HLA-DQA2	none	HLA-DQB1,HLA-DQA2	-9999	-9999	-9999	-9999	-9999	30	Zfp128;Zfp187	0
peach:chr6:32551502-32680640	rs9275405	6	32669883	G	A	0.35	0.99	0.99	No	0.3456	0.2405	0.3533	0.2068	1.75839e-10	rs28359884	-0.617185	0.096721	0.539461	1.75839e-10	0.00539526	0.426468	0.920515	0.643722	1	0	0	none	Yes	Yes	0.304513	0.2837	0.3082	0.3222	0.4107	0.2229	0	0	none	HLA-DQB1,HLA-DQA2	none	HLA-DQB1,HLA-DQA2	-9999	-9999	-9999	-9999	-9999	30	5	0
peach:chr6:32551502-32680640	rs9275406	6	32669955	T	G	0.35	0.99	0.99	No	0.3456	0.2405	0.3533	0.2068	1.75839e-10	rs28359884	-0.617185	0.096721	0.539461	1.75839e-10	0.00539526	0.426468	0.920515	0.643722	1	0	0	none	Yes	Yes	0.305112	0.2837	0.3082	0.3222	0.4135	0.2239	0	0	none	HLA-DQB1,HLA-DQA2	none	HLA-DQB1,HLA-DQA2	-9999	-9999	-9999	-9999	-9999	38	5	1
peach:chr6:32551502-32680640	rs9275407	6	32670037	T	G	0.35	0.99	0.99	No	0.3456	0.2405	0.3533	0.2068	1.75839e-10	rs28359884	-0.617185	0.096721	0.539461	1.75839e-10	0.00539526	0.426468	0.920515	0.643722	1	0	0	none	Yes	Yes	0.304513	0.2837	0.3082	0.3222	0.4121	0.2219	0	0	none	HLA-DQB1,HLA-DQA2	none	HLA-DQB1,HLA-DQA2	-9999	-9999	-9999	-9999	-9999	38	BCL_disc3;Foxa_disc3	1
peach:chr6:32551502-32680640	rs9275408	6	32670110	C	T	0.35	0.99	0.99	No	0.3456	0.2405	0.3533	0.2068	1.75839e-10	rs28359884	-0.617185	0.096721	0.539461	1.75839e-10	0.00539526	0.426468	0.920515	0.643722	1	0	0	none	Yes	Yes	0.304313	0.2837	0.3082	0.3222	0.4121	0.2209	0	0	none	HLA-DQB1,HLA-DQA2	none	HLA-DQB1,HLA-DQA2	-9999	-9999	-9999	-9999	-9999	30	AP-2_disc2;ATF3_known8	0
peach:chr6:32551502-32680640	rs9275410	6	32670145	A	G	0.35	0.99	0.99	No	0.3456	0.2405	0.3533	0.2068	1.75839e-10	rs28359884	-0.617185	0.096721	0.539461	1.75839e-10	0.00539526	0.426468	0.920515	0.643722	1	0	0	none	Yes	Yes	0.304313	0.2837	0.3082	0.3222	0.4121	0.2209	0	0	none	HLA-DQB1,HLA-DQA2	none	HLA-DQB1,HLA-DQA2	-9999	-9999	-9999	-9999	-9999	0	AIRE_2;Foxj2_2;Mef2_known6	0
peach:chr6:32551502-32680640	rs9275411	6	32670157	T	G	0.35	0.99	0.99	No	0.3456	0.2405	0.3533	0.2068	1.75839e-10	rs28359884	-0.617185	0.096721	0.539461	1.75839e-10	0.00539526	0.426468	0.920515	0.643722	1	0	0	none	Yes	Yes	0.305312	0.2837	0.3091	0.323	0.415	0.2219	0	0	none	HLA-DQB1,HLA-DQA2	none	HLA-DQB1,HLA-DQA2	-9999	-9999	-9999	-9999	-9999	0	5	0
peach:chr6:32551502-32680640	rs9275417	6	32670214	C	A	0.35	0.99	0.99	No	0.3456	0.2405	0.3533	0.2068	1.75839e-10	rs28359884	-0.617185	0.096721	0.539461	1.75839e-10	0.00539526	0.426468	0.920515	0.643722	1	0	0	none	Yes	Yes	0.304313	0.2847	0.3082	0.3222	0.4121	0.2198	0	0	none	HLA-DQB1,HLA-DQA2	none	HLA-DQB1,HLA-DQA2	-9999	-9999	-9999	-9999	-9999	33	0	0
peach:chr6:32551502-32680640	rs9275418	6	32670244	G	A	0.35	0.99	0.99	No	0.3456	0.2405	0.3533	0.2068	1.75839e-10	rs28359884	-0.617185	0.096721	0.539461	1.75839e-10	0.00539526	0.426468	0.920515	0.643722	1	0	0	none	Yes	Yes	0.304712	0.2837	0.3082	0.3222	0.4121	0.2229	0	0	none	HLA-DQB1,HLA-DQA2	none	HLA-DQB1,HLA-DQA2	-9999	-9999	-9999	-9999	-9999	38	0	11
peach:chr6:32551502-32680640	rs9275421	6	32670477	A	C	0.35	0.99	0.99	No	0.3456	0.2405	0.3533	0.2068	1.75839e-10	rs28359884	-0.617185	0.096721	0.539461	1.75839e-10	0.00539526	0.426468	0.920515	0.643722	1	0	0	none	Yes	Yes	0.304912	0.2837	0.3082	0.3222	0.4121	0.2239	0	0	none	HLA-DQB1,HLA-DQA2	none	HLA-DQB1,HLA-DQA2	-9999	-9999	-9999	-9999	-9999	33	4	0
peach:chr6:32551502-32680640	rs9275423	6	32670564	T	G	0.35	0.99	0.99	No	0.3456	0.2405	0.3533	0.2068	1.75839e-10	rs28359884	-0.617185	0.096721	0.539461	1.75839e-10	0.00539526	0.426468	0.920515	0.643722	1	0	0	none	Yes	Yes	0.304712	0.2837	0.3082	0.3215	0.4121	0.2239	0	0	none	HLA-DQB1,HLA-DQA2	none	HLA-DQB1,HLA-DQA2	-9999	-9999	-9999	-9999	-9999	33	7	0
peach:chr6:32551502-32680640	rs9275424	6	32670576	G	A	0.35	0.99	0.99	No	0.3456	0.2405	0.3533	0.2068	1.75839e-10	rs28359884	-0.617185	0.096721	0.539461	1.75839e-10	0.00539526	0.426468	0.920515	0.643722	1	0	0	none	Yes	Yes	0.305112	0.2837	0.3082	0.323	0.4121	0.2239	0	0	none	HLA-DQB1,HLA-DQA2	none	HLA-DQB1,HLA-DQA2	-9999	-9999	-9999	-9999	-9999	39	Mef2_known2;Zfp187	1
peach:chr6:32551502-32680640	rs9275440	6	32671596	T	C	0.34	0.99	0.99	No	0.3452	0.2405	0.353	0.2068	1.93788e-10	rs28359884	-0.615744	0.096721	0.540239	1.93788e-10	0.00588091	0.427789	0.922657	0.643311	1	0	0	none	Yes	Yes	0.304712	0.2827	0.3082	0.3222	0.4121	0.2239	0	0	none	HLA-DQB1,HLA-DQA2	none	HLA-DQB1,HLA-DQA2	-9999	-9999	-9999	-9999	-9999	30	0	0
peach:chr6:32551502-32680640	rs9275441	6	32671676	A	C	0.34	0.99	0.99	No	0.3452	0.2405	0.353	0.2068	1.93788e-10	rs28359884	-0.615744	0.096721	0.540239	1.93788e-10	0.00588091	0.427789	0.922657	0.643311	1	0	0	none	Yes	Yes	0.304712	0.2827	0.3082	0.3222	0.4121	0.2239	0	0	none	HLA-DQB1,HLA-DQA2	none	HLA-DQB1,HLA-DQA2	-9999	-9999	-9999	-9999	-9999	33	0	0
peach:chr6:32551502-32680640	rs9275402	6	32669837	C	T	0.34	0.99	0.99	No	0.3451	0.2405	0.353	0.2068	1.97887e-10	rs28359884	-0.615433	0.096721	0.540407	1.97887e-10	0.00596007	0.427695	0.922646	0.643029	1	0	0	none	Yes	Yes	0.296526	0.2827	0.3032	0.3056	0.4035	0.2157	0	0	none	HLA-DQB1,HLA-DQA2	none	HLA-DQB1,HLA-DQA2	-9999	-9999	-9999	-9999	-9999	0	RBP-Jkappa_2	0
peach:chr6:32551502-32680640	rs9275403	6	32669838	T	G	0.34	0.99	0.99	No	0.3451	0.2405	0.353	0.2068	1.97887e-10	rs28359884	-0.615433	0.096721	0.540407	1.97887e-10	0.00596007	0.427695	0.922646	0.643029	1	0	0	none	Yes	Yes	0.296526	0.2827	0.3032	0.3056	0.4035	0.2157	0	0	none	HLA-DQB1,HLA-DQA2	none	HLA-DQB1,HLA-DQA2	-9999	-9999	-9999	-9999	-9999	0	Ik-1_2;RBP-Jkappa_1;RBP-Jkappa_2	0
peach:chr6:32551502-32680640	rs9275309	6	32665258	T	G	0.34	0.99	0.99	No	0.345	0.2405	0.3528	0.2068	2.03165e-10	rs28359884	-0.615066	0.0967248	0.540605	2.03165e-10	0.00615413	0.4281	0.923263	0.643242	1	0	0	none	Yes	Yes	0.304712	0.2837	0.3091	0.3207	0.4121	0.2239	0	0	none	HLA-DQB1,HLA-DQA2,HLA-DRB1	none	HLA-DQB1,HLA-DQA2,HLA-DRB1	-9999	-9999	-9999	-9999	-9999	30	4	0
peach:chr6:32551502-32680640	rs9275316	6	32665916	C	T	0.34	0.99	0.99	No	0.345	0.2405	0.3528	0.2068	2.03165e-10	rs28359884	-0.615066	0.0967248	0.540605	2.03165e-10	0.00615413	0.4281	0.923263	0.643242	1	0	0	none	Yes	Yes	0.303914	0.2837	0.3062	0.3207	0.4121	0.2229	0	0	none	HLA-DQB1,HLA-DQA2,HLA-DRB1	none	HLA-DQB1,HLA-DQA2,HLA-DRB1	-9999	-9999	-9999	-9999	-9999	32	Myb_1	0
peach:chr6:32551502-32680640	rs9275320	6	32666469	C	A	0.34	0.99	0.99	No	0.345	0.2405	0.3528	0.2068	2.03165e-10	rs28359884	-0.615066	0.0967248	0.540605	2.03165e-10	0.00615413	0.4281	0.923263	0.643242	1	0	0	none	Yes	Yes	0.303914	0.2827	0.3082	0.32	0.4121	0.2229	0	0	none	HLA-DQB1,HLA-DQA2,HLA-DRB1	none	HLA-DQB1,HLA-DQA2,HLA-DRB1	-9999	-9999	-9999	-9999	-9999	27	0	0
peach:chr6:32551502-32680640	rs9275322	6	32666560	G	C	0.34	0.99	0.99	No	0.345	0.2405	0.3528	0.2068	2.03165e-10	rs28359884	-0.615066	0.0967248	0.540605	2.03165e-10	0.00615413	0.4281	0.923263	0.643242	1	0	0	none	Yes	Yes	0.304712	0.2837	0.3091	0.3207	0.4121	0.2239	0	0	none	HLA-DQB1,HLA-DQA2,HLA-DRB1	none	HLA-DQB1,HLA-DQA2,HLA-DRB1	-9999	-9999	-9999	-9999	-9999	29	Hoxa5_1	0
peach:chr6:32551502-32680640	rs9275323	6	32666609	C	T	0.34	0.99	0.99	No	0.345	0.2405	0.3528	0.2068	2.03165e-10	rs28359884	-0.615066	0.0967248	0.540605	2.03165e-10	0.00615413	0.4281	0.923263	0.643242	1	0	0	none	Yes	Yes	0.304513	0.2837	0.3072	0.3207	0.4121	0.2249	0	0	none	HLA-DQB1,HLA-DQA2,HLA-DRB1	none	HLA-DQB1,HLA-DQA2,HLA-DRB1	-9999	-9999	-9999	-9999	-9999	33	0	0
peach:chr6:32551502-32680640	rs9275332	6	32666943	A	G	0.34	0.99	0.99	No	0.345	0.2405	0.3528	0.2068	2.03165e-10	rs28359884	-0.615066	0.0967248	0.540605	2.03165e-10	0.00615413	0.4281	0.923263	0.643242	1	0	0	none	Yes	Yes	0.304513	0.2827	0.3101	0.3207	0.4107	0.2239	0	0	none	HLA-DQB1,HLA-DQA2,HLA-DRB1	none	HLA-DQB1,HLA-DQA2,HLA-DRB1	-9999	-9999	-9999	-9999	-9999	33	Pax-6_2	0
peach:chr6:32551502-32680640	rs9275337	6	32667318	T	G	0.34	0.99	0.99	No	0.345	0.2405	0.3528	0.2068	2.03165e-10	rs28359884	-0.615066	0.0967248	0.540605	2.03165e-10	0.00615413	0.4281	0.923263	0.643242	1	0	0	none	Yes	Yes	0.304712	0.2837	0.3101	0.32	0.4121	0.2239	0	0	none	HLA-DQB1,HLA-DQA2,HLA-DRB1	none	HLA-DQB1,HLA-DQA2,HLA-DRB1	-9999	-9999	-9999	-9999	-9999	30	Pou5f1_disc2;RXRA_known7	0
peach:chr6:32551502-32680640	rs9275357	6	32667891	C	A	0.34	0.99	0.99	No	0.345	0.2405	0.3528	0.2068	2.03165e-10	rs28359884	-0.615066	0.0967248	0.540605	2.03165e-10	0.00615413	0.4281	0.923263	0.643242	1	0	0	none	Yes	Yes	0.30631	0.2837	0.3101	0.326	0.4135	0.2229	0	0	none	HLA-DQB1,HLA-DQA2	none	HLA-DQB1,HLA-DQA2	-9999	-9999	-9999	-9999	-9999	34	7	0
peach:chr6:32551502-32680640	rs9275374	6	32668526	T	C	0.34	0.99	0.99	No	0.3432	0.2373	0.3508	0.2068	2.10446e-10	rs28359884	-0.615506	0.0968765	0.540367	2.10446e-10	0.00586544	0.421614	0.920091	0.640133	1	0	0	none	Yes	Yes	0.304513	0.2827	0.3072	0.3222	0.4121	0.2239	0	0	none	HLA-DQB1,HLA-DQA2	none	HLA-DQB1,HLA-DQA2	-9999	-9999	-9999	-9999	-9999	35	0	1
peach:chr6:32551502-32680640	rs9275381	6	32668819	C	A	0.34	0.98	0.98	No	0.3432	0.2373	0.3508	0.2068	2.10446e-10	rs28359884	-0.615506	0.0968765	0.540367	2.10446e-10	0.00586544	0.421614	0.920091	0.640133	1	0	0	none	Yes	Yes	0.304912	0.2827	0.3091	0.3222	0.4121	0.2239	0	0	none	HLA-DQB1,HLA-DQA2	none	HLA-DQB1,HLA-DQA2	-9999	-9999	-9999	-9999	-9999	30	TCF12_disc5;VDR_2;VDR_4	0
peach:chr6:32551502-32680640	rs9275340	6	32667458	T	C	0.34	0.99	0.99	No	0.3449	0.2405	0.352	0.2068	2.2223e-10	rs28359884	-0.614369	0.0968253	0.540982	2.2223e-10	0.00648976	0.427313	0.923132	0.641876	1	0	0	none	Yes	Yes	0.305112	0.2857	0.3052	0.3245	0.4121	0.2229	0	0	none	HLA-DQB1,HLA-DQA2,HLA-DRB1	none	HLA-DQB1,HLA-DQA2,HLA-DRB1	-9999	-9999	-9999	-9999	-9999	37	RXRA_known4	0
peach:chr6:32551502-32680640	rs9275474	6	32672529	T	C	0.33	1	1	Yes	0.3276	0.2229	0.3347	0.1938	3.40966e-10	rs28359884	-0.625466	0.0996139	0.535012	3.40966e-10	0.00870848	0.394645	0.91763	0.636872	1	0	0	none	Yes	Yes	0.265375	0.1915	0.2982	0.2852	0.4092	0.1789	0	0	none	HLA-DQB1,HLA-DQA2	none	HLA-DQB1,HLA-DQA2	-9999	-9999	-9999	-9999	-9999	26	Pax-4_4;Pou2f2_known11	0
peach:chr6:32551502-32680640	rs3104415	6	32582577	C	A	0.36	1	1	Yes	0.359	0.2658	0.3664	0.213	6.44941e-10	rs28359884	-0.58518	0.0947041	0.557005	6.44941e-10	0.0377495	0.508588	0.975578	0.667839	1	0	0	none	Yes	Yes	0.284744	0.3085	0.3569	0.2088	0.4294	0.1861	0	0	none	HLA-DQA1,HLA-DRB1,HLA-DRB5	none	HLA-DQA1,HLA-DRB1,HLA-DRB5	-9999	-9999	-9999	-9999	-9999	48	0	0
peach:chr6:32551502-32680640	rs3104414	6	32582612	A	G	0.36	0.99	0.99	No	0.3583	0.2658	0.3663	0.213	7.40655e-10	rs28359884	-0.583107	0.0947041	0.558161	7.40655e-10	0.0393384	0.508655	0.975891	0.664211	1	0	0	none	Yes	Yes	0.283746	0.3075	0.3539	0.2088	0.4308	0.184	0	0	none	HLA-DQA1,HLA-DRB1,HLA-DRB5	none	HLA-DQA1,HLA-DRB1,HLA-DRB5	-9999	-9999	-9999	-9999	-9999	47	GCM;Nanog_known1	0
peach:chr6:32551502-32680640	rs9275416	6	32670196	T	C	0.33	0.99	0.99	No	0.3299	0.2278	0.3365	0.2006	9.19782e-10	rs28359884	-0.601585	0.0982542	0.547942	9.19782e-10	0.009825	0.392945	0.913275	0.604322	1	0	0	none	Yes	Yes	0.275359	0.1915	0.3052	0.3124	0.4222	0.1769	0	0	none	HLA-DQB1,HLA-DQA2	none	HLA-DQB1,HLA-DQA2	-9999	-9999	-9999	-9999	-9999	0	4	0
peach:chr6:32551502-32680640	rs9275399	6	32669712	G	A	0.33	1	1	Yes	0.3288	0.2278	0.3358	0.2006	1.26677e-09	rs28359884	-0.595921	0.0981497	0.551055	1.26677e-09	0.0132121	0.395566	0.91868	0.60343	1	0	0	none	Yes	Yes	0.266374	0.1915	0.2992	0.2874	0.4107	0.1789	0	0	none	HLA-DQB1,HLA-DQA2	none	HLA-DQB1,HLA-DQA2	-9999	-9999	-9999	-9999	-9999	26	4	0
peach:chr6:32551502-32680640	rs7764856	6	32680640	A	T	0.44	1	1	Yes	0.439	0.3354	0.4386	0.2932	1.34145e-09	rs28359884	-0.52767	0.0870404	0.589978	1.34145e-09	0.119537	0.543883	0.856303	0.683533	1	0	0	none	Yes	Yes	0.309904	0.2887	0.3718	0.298	0.4337	0.1963	0	0	none	HLA-DQA2,HLA-DQB1	MIR3135B	HLA-DQA2,MIR3135B,HLA-DQB1	-9999	-9999	-9999	-9999	-9999	43	8	1
peach:chr6:32551502-32680640	rs9275376	6	32668633	T	G	0.33	0.99	0.99	No	0.3286	0.2278	0.3355	0.2006	1.3802e-09	rs28359884	-0.594345	0.0981127	0.551924	1.3802e-09	0.0135666	0.395352	0.918441	0.601216	1	0	0	none	Yes	Yes	0.265974	0.1925	0.2992	0.2852	0.4107	0.1789	0	0	none	HLA-DQB1,HLA-DQA2	none	HLA-DQB1,HLA-DQA2	-9999	-9999	-9999	-9999	-9999	26	4	0
peach:chr6:32551502-32680640	rs9275377	6	32668667	G	A	0.33	0.99	0.99	No	0.3286	0.2278	0.3355	0.2006	1.3802e-09	rs28359884	-0.594345	0.0981127	0.551924	1.3802e-09	0.0135666	0.395352	0.918441	0.601216	1	0	0	none	Yes	Yes	0.266573	0.1925	0.2992	0.2874	0.4107	0.1789	0	0	none	HLA-DQB1,HLA-DQA2	none	HLA-DQB1,HLA-DQA2	-9999	-9999	-9999	-9999	-9999	3	5	0
peach:chr6:32551502-32680640	rs9275378	6	32668729	G	C	0.33	0.99	0.99	No	0.3286	0.2278	0.3355	0.2006	1.3802e-09	rs28359884	-0.594345	0.0981127	0.551924	1.3802e-09	0.0135666	0.395352	0.918441	0.601216	1	0	0	none	Yes	Yes	0.266573	0.1925	0.2992	0.2874	0.4107	0.1789	0	0	none	HLA-DQB1,HLA-DQA2	none	HLA-DQB1,HLA-DQA2	-9999	-9999	-9999	-9999	-9999	26	BDP1_disc3;TBX5_3;Tgif1_1	0
peach:chr6:32551502-32680640	rs9275379	6	32668804	T	C	0.33	0.99	0.99	No	0.3286	0.2278	0.3355	0.2006	1.3802e-09	rs28359884	-0.594345	0.0981127	0.551924	1.3802e-09	0.0135666	0.395352	0.918441	0.601216	1	0	0	none	Yes	Yes	0.267173	0.1935	0.3002	0.2874	0.4107	0.18	0	0	none	HLA-DQB1,HLA-DQA2	none	HLA-DQB1,HLA-DQA2	-9999	-9999	-9999	-9999	-9999	29	GATA_disc3	0
peach:chr6:32551502-32680640	rs9275396	6	32669528	A	T	0.33	0.99	0.99	No	0.3286	0.2278	0.3355	0.2006	1.3802e-09	rs28359884	-0.594345	0.0981127	0.551924	1.3802e-09	0.0135666	0.395352	0.918441	0.601216	1	0	0	none	Yes	Yes	0.265775	0.1915	0.2992	0.2874	0.4092	0.1769	0	0	none	HLA-DQB1,HLA-DQA2	none	HLA-DQB1,HLA-DQA2	-9999	-9999	-9999	-9999	-9999	29	8	0
peach:chr6:32551502-32680640	rs9275397	6	32669552	G	C	0.33	0.99	0.99	No	0.3286	0.2278	0.3355	0.2006	1.3802e-09	rs28359884	-0.594345	0.0981127	0.551924	1.3802e-09	0.0135666	0.395352	0.918441	0.601216	1	0	0	none	Yes	Yes	0.265775	0.1915	0.2992	0.2874	0.4092	0.1769	0	0	none	HLA-DQB1,HLA-DQA2	none	HLA-DQB1,HLA-DQA2	-9999	-9999	-9999	-9999	-9999	0	0	0
peach:chr6:32551502-32680640	rs9275464	6	32672082	G	A	0.33	0.99	0.99	No	0.3286	0.2278	0.3355	0.2006	1.3802e-09	rs28359884	-0.594345	0.0981127	0.551924	1.3802e-09	0.0135666	0.395352	0.918441	0.601216	1	0	0	none	Yes	Yes	0.266374	0.1915	0.2992	0.2874	0.4107	0.1789	0	0	none	HLA-DQB1,HLA-DQA2	none	HLA-DQB1,HLA-DQA2	-9999	-9999	-9999	-9999	-9999	30	0	0
peach:chr6:32551502-32680640	rs4568495	6	32672246	C	A	0.33	0.99	0.99	No	0.3286	0.2278	0.3355	0.2006	1.3802e-09	rs28359884	-0.594345	0.0981127	0.551924	1.3802e-09	0.0135666	0.395352	0.918441	0.601216	1	0	0	none	Yes	Yes	0.266174	0.1915	0.2992	0.2874	0.4092	0.1789	0	0	none	HLA-DQB1,HLA-DQA2	none	HLA-DQB1,HLA-DQA2	-9999	-9999	-9999	-9999	-9999	26	6	0
peach:chr6:32551502-32680640	rs9275468	6	32672412	A	G	0.33	0.99	0.99	No	0.3286	0.2278	0.3355	0.2006	1.3802e-09	rs28359884	-0.594345	0.0981127	0.551924	1.3802e-09	0.0135666	0.395352	0.918441	0.601216	1	0	0	none	Yes	Yes	0.266374	0.1915	0.2992	0.2874	0.4107	0.1789	0	0	none	HLA-DQB1,HLA-DQA2	none	HLA-DQB1,HLA-DQA2	-9999	-9999	-9999	-9999	-9999	29	8	0
peach:chr6:32551502-32680640	rs9275469	6	32672430	G	A	0.33	0.99	0.99	No	0.3286	0.2278	0.3355	0.2006	1.3802e-09	rs28359884	-0.594345	0.0981127	0.551924	1.3802e-09	0.0135666	0.395352	0.918441	0.601216	1	0	0	none	Yes	Yes	0.266374	0.1915	0.2992	0.2874	0.4107	0.1789	0	0	none	HLA-DQB1,HLA-DQA2	none	HLA-DQB1,HLA-DQA2	-9999	-9999	-9999	-9999	-9999	26	9	0
peach:chr6:32551502-32680640	rs9275471	6	32672491	A	G	0.33	0.99	0.99	No	0.3286	0.2278	0.3355	0.2006	1.3802e-09	rs28359884	-0.594345	0.0981127	0.551924	1.3802e-09	0.0135666	0.395352	0.918441	0.601216	1	0	0	none	Yes	Yes	0.265176	0.1915	0.2982	0.2852	0.4078	0.1789	0	0	none	HLA-DQB1,HLA-DQA2	none	HLA-DQB1,HLA-DQA2	-9999	-9999	-9999	-9999	-9999	26	10	0
peach:chr6:32551502-32680640	rs9275472	6	32672494	A	G	0.33	0.99	0.99	No	0.3286	0.2278	0.3355	0.2006	1.3802e-09	rs28359884	-0.594345	0.0981127	0.551924	1.3802e-09	0.0135666	0.395352	0.918441	0.601216	1	0	0	none	Yes	Yes	0.265176	0.1915	0.2982	0.2852	0.4078	0.1789	0	0	none	HLA-DQB1,HLA-DQA2	none	HLA-DQB1,HLA-DQA2	-9999	-9999	-9999	-9999	-9999	26	0	0
peach:chr6:32551502-32680640	rs9275473	6	32672523	T	C	0.33	0.99	0.99	No	0.3286	0.2278	0.3355	0.2006	1.3802e-09	rs28359884	-0.594345	0.0981127	0.551924	1.3802e-09	0.0135666	0.395352	0.918441	0.601216	1	0	0	none	Yes	Yes	0.265375	0.1915	0.2982	0.2852	0.4092	0.1789	0	0	none	HLA-DQB1,HLA-DQA2	none	HLA-DQB1,HLA-DQA2	-9999	-9999	-9999	-9999	-9999	26	4	0
peach:chr6:32551502-32680640	rs9275475	6	32672556	G	A	0.33	0.99	0.99	No	0.3286	0.2278	0.3355	0.2006	1.3802e-09	rs28359884	-0.594345	0.0981127	0.551924	1.3802e-09	0.0135666	0.395352	0.918441	0.601216	1	0	0	none	Yes	Yes	0.265375	0.1915	0.2982	0.2852	0.4092	0.1789	0	0	none	HLA-DQB1,HLA-DQA2	none	HLA-DQB1,HLA-DQA2	-9999	-9999	-9999	-9999	-9999	29	Pou2f2_known5;Zfp410	0
peach:chr6:32551502-32680640	rs9275478	6	32672654	T	G	0.33	0.99	0.99	No	0.3286	0.2278	0.3355	0.2006	1.3802e-09	rs28359884	-0.594345	0.0981127	0.551924	1.3802e-09	0.0135666	0.395352	0.918441	0.601216	1	0	0	none	Yes	Yes	0.264976	0.1895	0.2992	0.2859	0.4078	0.1779	0	0	none	HLA-DQA2,HLA-DQB1	none	HLA-DQA2,HLA-DQB1	-9999	-9999	-9999	-9999	-9999	25	Nanog_disc1;Pou1f1_2;Pou2f2_known8	0
peach:chr6:32551502-32680640	rs9275479	6	32672659	T	C	0.33	0.99	0.99	No	0.3286	0.2278	0.3355	0.2006	1.3802e-09	rs28359884	-0.594345	0.0981127	0.551924	1.3802e-09	0.0135666	0.395352	0.918441	0.601216	1	0	0	none	Yes	Yes	0.264976	0.1895	0.2992	0.2859	0.4078	0.1779	0	0	none	HLA-DQA2,HLA-DQB1	none	HLA-DQA2,HLA-DQB1	-9999	-9999	-9999	-9999	-9999	25	10	0
peach:chr6:32551502-32680640	rs9275480	6	32672668	A	G	0.33	0.99	0.99	No	0.3286	0.2278	0.3355	0.2006	1.3802e-09	rs28359884	-0.594345	0.0981127	0.551924	1.3802e-09	0.0135666	0.395352	0.918441	0.601216	1	0	0	none	Yes	Yes	0.264976	0.1895	0.2992	0.2859	0.4078	0.1779	0	0	none	HLA-DQA2,HLA-DQB1	none	HLA-DQA2,HLA-DQB1	-9999	-9999	-9999	-9999	-9999	28	GR_known10;GR_known4;GR_known8	0
peach:chr6:32551502-32680640	rs9275481	6	32672913	A	T	0.33	0.99	0.99	No	0.3286	0.2278	0.3355	0.2006	1.3802e-09	rs28359884	-0.594345	0.0981127	0.551924	1.3802e-09	0.0135666	0.395352	0.918441	0.601216	1	0	0	none	Yes	Yes	0.266573	0.1915	0.2992	0.2874	0.4121	0.1789	0	0	none	HLA-DQA2,HLA-DQB1	none	HLA-DQA2,HLA-DQB1	-9999	-9999	-9999	-9999	-9999	26	Cdc5;DMRT4;HNF1_1	0
peach:chr6:32551502-32680640	rs9275482	6	32672932	T	G	0.33	0.99	0.99	No	0.3286	0.2278	0.3355	0.2006	1.3802e-09	rs28359884	-0.594345	0.0981127	0.551924	1.3802e-09	0.0135666	0.395352	0.918441	0.601216	1	0	0	none	Yes	Yes	0.266573	0.1915	0.2992	0.2874	0.4121	0.1789	0	0	none	HLA-DQA2,HLA-DQB1	none	HLA-DQA2,HLA-DQB1	-9999	-9999	-9999	-9999	-9999	31	Pbx-1_4;Sin3Ak-20_disc1	0
peach:chr6:32551502-32680640	rs9275483	6	32673051	C	T	0.33	0.99	0.99	No	0.3286	0.2278	0.3355	0.2006	1.3802e-09	rs28359884	-0.594345	0.0981127	0.551924	1.3802e-09	0.0135666	0.395352	0.918441	0.601216	1	0	0	none	Yes	Yes	0.264776	0.1905	0.2982	0.2852	0.4107	0.1759	0	0	none	HLA-DQA2,HLA-DQB1	none	HLA-DQA2,HLA-DQB1	-9999	-9999	-9999	-9999	-9999	26	4	0
peach:chr6:32551502-32680640	rs9275484	6	32673052	T	G	0.33	0.99	0.99	No	0.3286	0.2278	0.3355	0.2006	1.3802e-09	rs28359884	-0.594345	0.0981127	0.551924	1.3802e-09	0.0135666	0.395352	0.918441	0.601216	1	0	0	none	Yes	Yes	0.264776	0.1905	0.2982	0.2852	0.4107	0.1759	0	0	none	HLA-DQA2,HLA-DQB1	none	HLA-DQA2,HLA-DQB1	-9999	-9999	-9999	-9999	-9999	26	Gfi1_2;Pax-5_known3	0
peach:chr6:32551502-32680640	rs9275485	6	32673077	A	G	0.33	0.99	0.99	No	0.3286	0.2278	0.3355	0.2006	1.3802e-09	rs28359884	-0.594345	0.0981127	0.551924	1.3802e-09	0.0135666	0.395352	0.918441	0.601216	1	0	0	none	Yes	Yes	0.266573	0.1915	0.2992	0.2874	0.4121	0.1789	0	0	none	HLA-DQA2,HLA-DQB1	none	HLA-DQA2,HLA-DQB1	-9999	-9999	-9999	-9999	-9999	26	CDP_5;Pbx-1_3;Pbx-1_4	0
peach:chr6:32551502-32680640	rs9275487	6	32673174	T	C	0.33	0.99	0.99	No	0.3286	0.2278	0.3355	0.2006	1.3802e-09	rs28359884	-0.594345	0.0981127	0.551924	1.3802e-09	0.0135666	0.395352	0.918441	0.601216	1	0	0	none	Yes	Yes	0.267173	0.1925	0.3002	0.2874	0.4121	0.18	0	0	none	HLA-DQA2,HLA-DQB1	none	HLA-DQA2,HLA-DQB1	-9999	-9999	-9999	-9999	-9999	28	0	0
peach:chr6:32551502-32680640	rs9275488	6	32673269	A	G	0.33	0.99	0.99	No	0.3286	0.2278	0.3355	0.2006	1.3802e-09	rs28359884	-0.594345	0.0981127	0.551924	1.3802e-09	0.0135666	0.395352	0.918441	0.601216	1	0	0	none	Yes	Yes	0.266374	0.1925	0.3002	0.2859	0.4121	0.1779	0	0	none	HLA-DQA2,HLA-DQB1	none	HLA-DQA2,HLA-DQB1	-9999	-9999	-9999	-9999	-9999	30	0	0
peach:chr6:32551502-32680640	rs9275489	6	32673272	T	C	0.33	0.99	0.99	No	0.3286	0.2278	0.3355	0.2006	1.3802e-09	rs28359884	-0.594345	0.0981127	0.551924	1.3802e-09	0.0135666	0.395352	0.918441	0.601216	1	0	0	none	Yes	Yes	0.266374	0.1925	0.3002	0.2859	0.4121	0.1779	0	0	none	HLA-DQA2,HLA-DQB1	none	HLA-DQA2,HLA-DQB1	-9999	-9999	-9999	-9999	-9999	30	Sox_2	0
peach:chr6:32551502-32680640	rs9275491	6	32673424	T	C	0.33	0.99	0.99	No	0.3286	0.2278	0.3355	0.2006	1.3802e-09	rs28359884	-0.594345	0.0981127	0.551924	1.3802e-09	0.0135666	0.395352	0.918441	0.601216	1	0	0	none	Yes	Yes	0.266773	0.1915	0.3002	0.2874	0.4107	0.18	0	0	none	HLA-DQA2,HLA-DQB1	none	HLA-DQA2,HLA-DQB1	-9999	-9999	-9999	-9999	-9999	26	10	0
peach:chr6:32551502-32680640	rs9275492	6	32673446	T	C	0.33	0.99	0.99	No	0.3286	0.2278	0.3355	0.2006	1.3802e-09	rs28359884	-0.594345	0.0981127	0.551924	1.3802e-09	0.0135666	0.395352	0.918441	0.601216	1	0	0	none	Yes	Yes	0.266773	0.1915	0.3002	0.2874	0.4107	0.18	0	0	none	HLA-DQA2,HLA-DQB1	none	HLA-DQA2,HLA-DQB1	-9999	-9999	-9999	-9999	-9999	30	0	0
peach:chr6:32551502-32680640	rs9275496	6	32673714	C	T	0.33	0.99	0.99	No	0.3286	0.2278	0.3355	0.2006	1.3802e-09	rs28359884	-0.594345	0.0981127	0.551924	1.3802e-09	0.0135666	0.395173	0.918416	0.601216	1	0	0	none	Yes	Yes	0.264377	0.1905	0.2972	0.2837	0.4092	0.1779	0	0	none	HLA-DQA2,HLA-DQB1	none	HLA-DQA2,HLA-DQB1	-9999	-9999	-9999	-9999	-9999	29	BDP1_disc3;Maf_known1;NF-E2_disc4	0
peach:chr6:32551502-32680640	rs111841857	6	32571508	A	G	0.51	0.74	0.78	No	0.533	0.4462	0.5361	0.3765	1.62867e-09	rs28359884	-0.500239	0.0829435	0.606386	1.62867e-09	0.028155	0.388076	0.650827	0.622298	1	0	0	none	Yes	Yes	0.48143	0.4504	0.6352	0.3411	0.6282	0.4407	0	0	none	HLA-DRB1,HLA-DQA1,HLA-DRB5	none	HLA-DRB1,HLA-DQA1,HLA-DRB5	-9999	-9999	-9999	-9999	-9999	51	BDP1_disc3;GR_disc5;LUN-1	0
peach:chr6:32551502-32680640	rs9275355	6	32667829	C	T	0.34	0.96	0.96	No	0.3458	0.2468	0.3542	0.216	1.73101e-09	rs28359884	-0.57526	0.0955386	0.562559	1.73101e-09	0.0246259	0.419936	0.911486	0.615021	1	0	0	none	Yes	Yes	0.301118	0.2798	0.3042	0.3215	0.4063	0.2178	0	0	none	HLA-DQB1,HLA-DQA2	none	HLA-DQB1,HLA-DQA2	-9999	-9999	-9999	-9999	-9999	29	AP-3;GLI;Pou6f1_1	0
peach:chr6:32551502-32680640	rs9275352	6	32667807	T	C	0.34	0.95	0.96	No	0.3458	0.2468	0.3541	0.216	1.73737e-09	rs28359884	-0.574999	0.0955047	0.562706	1.73737e-09	0.0250671	0.420341	0.912104	0.615547	1	0	0	none	Yes	Yes	0.301118	0.2798	0.3052	0.3215	0.4049	0.2178	0	0	none	HLA-DQB1,HLA-DQA2	none	HLA-DQB1,HLA-DQA2	-9999	-9999	-9999	-9999	-9999	30	ATF3_known8	0
peach:chr6:32551502-32680640	rs9275353	6	32667815	G	T	0.34	0.95	0.96	No	0.3458	0.2468	0.3541	0.216	1.73737e-09	rs28359884	-0.574999	0.0955047	0.562706	1.73737e-09	0.0250671	0.420341	0.912104	0.615547	1	0	0	none	Yes	Yes	0.301118	0.2798	0.3052	0.3215	0.4049	0.2178	0	0	none	HLA-DQB1,HLA-DQA2	none	HLA-DQB1,HLA-DQA2	-9999	-9999	-9999	-9999	-9999	30	4	0
peach:chr6:32551502-32680640	rs9275354	6	32667820	G	T	0.34	0.95	0.96	No	0.3458	0.2468	0.3541	0.216	1.73737e-09	rs28359884	-0.574999	0.0955047	0.562706	1.73737e-09	0.0250671	0.420341	0.912104	0.615547	1	0	0	none	Yes	Yes	0.301118	0.2798	0.3052	0.3215	0.4049	0.2178	0	0	none	HLA-DQB1,HLA-DQA2	none	HLA-DQB1,HLA-DQA2	-9999	-9999	-9999	-9999	-9999	30	0	0
peach:chr6:32551502-32680640	rs9275446	6	32671841	G	C	0.32	0.94	0.95	No	0.3276	0.2278	0.3348	0.2006	1.77704e-09	rs28359884	-0.590545	0.0981465	0.554025	1.77704e-09	0.0161041	0.396371	0.921275	0.598182	1	0	0	none	Yes	Yes	0.257588	0.1875	0.2932	0.2753	0.3963	0.1708	0	0	none	HLA-DQB1,HLA-DQA2	none	HLA-DQB1,HLA-DQA2	-9999	-9999	-9999	-9999	-9999	24	Zbtb12	0
peach:chr6:32551502-32680640	rs9275447	6	32671843	C	A	0.32	0.94	0.95	No	0.3276	0.2278	0.3348	0.2006	1.77704e-09	rs28359884	-0.590545	0.0981465	0.554025	1.77704e-09	0.0161041	0.396371	0.921275	0.598182	1	0	0	none	Yes	Yes	0.257588	0.1875	0.2932	0.2761	0.3963	0.1697	0	0	none	HLA-DQB1,HLA-DQA2	none	HLA-DQB1,HLA-DQA2	-9999	-9999	-9999	-9999	-9999	19	0	0
peach:chr6:32551502-32680640	rs9275448	6	32671848	T	C	0.32	0.94	0.95	No	0.3276	0.2278	0.3348	0.2006	1.77704e-09	rs28359884	-0.590545	0.0981465	0.554025	1.77704e-09	0.0161041	0.396371	0.921275	0.598182	1	0	0	none	Yes	Yes	0.257188	0.1875	0.2932	0.2753	0.3963	0.1687	0	0	none	HLA-DQB1,HLA-DQA2	none	HLA-DQB1,HLA-DQA2	-9999	-9999	-9999	-9999	-9999	14	STAT_disc6	0
peach:chr6:32551502-32680640	rs9275449	6	32671869	T	C	0.32	0.94	0.95	No	0.3276	0.2278	0.3348	0.2006	1.77704e-09	rs28359884	-0.590545	0.0981465	0.554025	1.77704e-09	0.0161041	0.396371	0.921275	0.598182	1	0	0	none	Yes	Yes	0.256589	0.1875	0.2903	0.2753	0.3963	0.1687	0	0	none	HLA-DQB1,HLA-DQA2	none	HLA-DQB1,HLA-DQA2	-9999	-9999	-9999	-9999	-9999	7	8	0
peach:chr6:32551502-32680640	rs9275507	6	32674130	A	G	0.41	1	1	Yes	0.4104	0.307	0.4107	0.2719	2.81796e-09	rs28359884	-0.53081	0.0893339	0.588128	2.81796e-09	0.266011	0.574916	0.93079	0.685686	1	0	0	none	Yes	Yes	0.284944	0.2837	0.2992	0.2874	0.4107	0.1789	0	0	none	HLA-DQA2,HLA-DQB1	none	HLA-DQA2,HLA-DQB1	-9999	-9999	-9999	-9999	-9999	27	0	0
peach:chr6:32551502-32680640	rs9275452	6	32671930	T	C	0.32	0.96	0.96	No	0.3243	0.2278	0.3305	0.1975	3.13695e-09	rs28359884	-0.583677	0.0985231	0.557843	3.13695e-09	0.0210471	0.391745	0.923795	0.586957	1	0	0	none	Yes	Yes	0.257588	0.1835	0.2913	0.2769	0.3977	0.1738	0	0	none	HLA-DQB1,HLA-DQA2	none	HLA-DQB1,HLA-DQA2	-9999	-9999	-9999	-9999	-9999	23	4	0
peach:chr6:32551502-32680640	rs9275454	6	32671939	A	T	0.32	0.96	0.96	No	0.3243	0.2278	0.3305	0.1975	3.13695e-09	rs28359884	-0.583677	0.0985231	0.557843	3.13695e-09	0.0210471	0.391745	0.923795	0.586957	1	0	0	none	Yes	Yes	0.257788	0.1835	0.2913	0.2776	0.3977	0.1738	0	0	none	HLA-DQB1,HLA-DQA2	none	HLA-DQB1,HLA-DQA2	-9999	-9999	-9999	-9999	-9999	25	LUN-1	0
peach:chr6:32551502-32680640	rs9275451	6	32671908	T	G	0.32	0.96	0.96	No	0.3238	0.2278	0.3303	0.1975	3.51874e-09	rs28359884	-0.581815	0.0985231	0.558883	3.51874e-09	0.0228262	0.392812	0.925794	0.585698	1	0	0	none	Yes	Yes	0.259185	0.1825	0.2922	0.2806	0.4006	0.1748	0	0	none	HLA-DQB1,HLA-DQA2	none	HLA-DQB1,HLA-DQA2	-9999	-9999	-9999	-9999	-9999	31	CACD_2;Rad21_disc6	0
peach:chr6:32551502-32680640	rs9275497	6	32673726	G	A	0.41	0.99	0.99	No	0.4114	0.307	0.4125	0.2778	3.73649e-09	rs28359884	-0.523695	0.0888302	0.592328	3.73649e-09	0.296043	0.576728	0.931827	0.679145	1	0	0	none	Yes	Yes	0.282348	0.2798	0.2972	0.2837	0.4092	0.1779	0	0	none	HLA-DQA2,HLA-DQB1	none	HLA-DQA2,HLA-DQB1	-9999	-9999	-9999	-9999	-9999	33	Ik-1_1;LUN-1	0
peach:chr6:32551502-32680640	rs9275498	6	32673749	T	C	0.41	0.99	0.99	No	0.4114	0.307	0.4125	0.2778	3.73649e-09	rs28359884	-0.523695	0.0888302	0.592328	3.73649e-09	0.296043	0.576728	0.931827	0.679145	1	0	0	none	Yes	Yes	0.282548	0.2798	0.2972	0.2837	0.4107	0.1779	0	0	none	HLA-DQA2,HLA-DQB1	none	HLA-DQA2,HLA-DQB1	-9999	-9999	-9999	-9999	-9999	34	4	0
peach:chr6:32551502-32680640	rs9275499	6	32673778	G	T	0.41	0.99	0.99	No	0.4114	0.307	0.4125	0.2778	3.73649e-09	rs28359884	-0.523695	0.0888302	0.592328	3.73649e-09	0.296043	0.576728	0.931827	0.679145	1	0	0	none	Yes	Yes	0.28155	0.2788	0.2972	0.2829	0.4078	0.1769	0	0	none	HLA-DQA2,HLA-DQB1	none	HLA-DQA2,HLA-DQB1	-9999	-9999	-9999	-9999	-9999	31	5	0
peach:chr6:32551502-32680640	rs9275501	6	32673920	T	C	0.41	0.99	0.99	No	0.4114	0.307	0.4124	0.2778	3.83734e-09	rs28359884	-0.523304	0.0888302	0.59256	3.83734e-09	0.297355	0.576842	0.931835	0.678316	1	0	0	none	Yes	Yes	0.284944	0.2837	0.3002	0.2867	0.4107	0.1789	0	0	none	HLA-DQA2,HLA-DQB1	none	HLA-DQA2,HLA-DQB1	-9999	-9999	-9999	-9999	-9999	29	7	0
peach:chr6:32551502-32680640	rs9275508	6	32674159	G	C	0.41	0.99	0.99	No	0.4116	0.307	0.4119	0.2778	3.9637e-09	rs28359884	-0.523014	0.0888617	0.592732	3.9637e-09	0.298652	0.575789	0.931068	0.677268	1	0	0	none	Yes	Yes	0.284944	0.2837	0.2992	0.2874	0.4107	0.1789	0	0	none	HLA-DQA2,HLA-DQB1	none	HLA-DQA2,HLA-DQB1	-9999	-9999	-9999	-9999	-9999	27	Myc_disc5	0
peach:chr6:32551502-32680640	rs686250	6	32585055	G	A	0.57	0.99	0.99	No	0.5762	0.4873	0.5806	0.4321	3.98968e-09	rs28359884	-0.480597	0.08167	0.618414	3.98968e-09	0.53161	0.768498	0.999133	0.698556	1	0	0	none	Yes	Yes	0.57528	0.5694	0.6332	0.5061	0.6354	0.5726	0	0	none	HLA-DQA1,HLA-DRB1,HLA-DRB5	none	HLA-DQA1,HLA-DRB1,HLA-DRB5	-9999	-9999	-9999	-9999	-9999	56	Foxa_known1;GR_known2;p300_disc3	0
peach:chr6:32551502-32680640	rs9275502	6	32673921	G	A	0.41	0.99	0.99	No	0.4114	0.307	0.4119	0.2778	4.07381e-09	rs28359884	-0.522827	0.0888984	0.592842	4.07381e-09	0.30248	0.576365	0.931788	0.676721	1	0	0	none	Yes	Yes	0.284944	0.2837	0.3002	0.2867	0.4107	0.1789	0	0	none	HLA-DQA2,HLA-DQB1	none	HLA-DQA2,HLA-DQB1	-9999	-9999	-9999	-9999	-9999	29	10	0
peach:chr6:32551502-32680640	rs9275504	6	32673986	T	C	0.41	0.99	0.99	No	0.4114	0.307	0.4119	0.2778	4.07381e-09	rs28359884	-0.522827	0.0888984	0.592842	4.07381e-09	0.30248	0.576365	0.931788	0.676721	1	0	0	none	Yes	Yes	0.284145	0.2808	0.2992	0.2867	0.4107	0.1789	0	0	none	HLA-DQA2,HLA-DQB1	none	HLA-DQA2,HLA-DQB1	-9999	-9999	-9999	-9999	-9999	27	Pou6f1_1	0
peach:chr6:32551502-32680640	rs1794269	6	32673894	T	C	0.41	0.99	0.99	No	0.4128	0.307	0.4132	0.2809	4.48102e-09	rs28359884	-0.520635	0.0887641	0.594143	4.48102e-09	0.313711	0.572953	0.92591	0.674525	1	0	0	none	Yes	Yes	0.35024	0.3175	0.4046	0.3374	0.4769	0.2556	0	0	none	HLA-DQA2,HLA-DQB1	none	HLA-DQA2,HLA-DQB1	-9999	-9999	-9999	-9999	-9999	39	Nanog_disc3	0
peach:chr6:32551502-32680640	rs564834023	6	32564605	C	A	0.72	0.76	0.82	No	0.7205	0.6456	0.7196	0.5833	7.76709e-09	rs28359884	-0.483694	0.0837793	0.616502	7.76709e-09	0.0660809	0.353562	0.924858	0.595824	1	0	0	none	No	Yes	0.74381	0.6776	0.7913	0.8253	0.8329	0.59			none	HLA-DRB1,HLA-DQA1,HLA-DRB5	none	HLA-DRB1,HLA-DQA1,HLA-DRB5	0	0	0	0	0	-9999		-9999
peach:chr6:32551502-32680640	rs576753294	6	32564606	C	G	0.72	0.76	0.82	No	0.7205	0.6456	0.7196	0.5833	7.76709e-09	rs28359884	-0.483694	0.0837793	0.616502	7.76709e-09	0.0660809	0.353562	0.924858	0.595824	1	0	0	none	No	Yes	0.74381	0.6776	0.7913	0.8253	0.8329	0.59			none	HLA-DRB1,HLA-DQA1,HLA-DRB5	none	HLA-DRB1,HLA-DQA1,HLA-DRB5	0	0	0	0	0	-9999		-9999
peach:chr6:32551502-32680640	rs540650889	6	32564607	A	G	0.72	0.76	0.82	No	0.7205	0.6456	0.7196	0.5833	7.76709e-09	rs28359884	-0.483694	0.0837793	0.616502	7.76709e-09	0.0660809	0.353562	0.924858	0.595824	1	0	0	none	No	Yes	0.74381	0.6776	0.7913	0.8253	0.8329	0.59			none	HLA-DRB1,HLA-DQA1,HLA-DRB5	none	HLA-DRB1,HLA-DQA1,HLA-DRB5	0	0	0	0	0	-9999		-9999
peach:chr6:32551502-32680640	rs35139284	6	32561370	T	C	0.3	1	1	Yes	0.2931	0.212	0.3013	0.1636	8.66719e-09	rs28359884	-0.596079	0.103577	0.550968	8.66719e-09	0.0278046	0.400458	0.998831	0.559405	1	0	0	none	Yes	Yes	0.198083	0.1885	0.3042	0.1082	0.3429	0.1176	0	0	none	HLA-DRB1,HLA-DQA1,HLA-DRB5	none	HLA-DRB1,HLA-DQA1,HLA-DRB5	1	0	0	0	0	56	AIRE_1;Mef2_known5	0
peach:chr6:32551502-32680640	rs34434863	6	32559673	G	T	0.3	0.92	0.92	No	0.2925	0.212	0.2972	0.1605	1.11955e-08	rs28359884	-0.593037	0.103831	0.552646	1.11955e-08	0.021651	0.372177	0.96838	0.540506	1	0	0	none	Yes	Yes	0.194289	0.1548	0.3091	0.1112	0.3458	0.1217	0	0	none	HLA-DRB1,HLA-DQA1,HLA-DRB5	none	HLA-DRB1,HLA-DQA1,HLA-DRB5	1	0	0	0	0	53	0	0
peach:chr6:32551502-32680640	rs476829	6	32579444	A	T	0.45	0.99	0.99	No	0.455	0.3544	0.4491	0.3179	1.36897e-08	rs28359884	-0.483881	0.085232	0.616386	1.36897e-08	0.369161	0.748473	0.979017	0.6389	1	0	0	none	Yes	Yes	0.409545	0.377	0.4473	0.3691	0.464	0.4202	0	0	none	HLA-DRB1,HLA-DQA1,HLA-DRB5	none	HLA-DRB1,HLA-DQA1,HLA-DRB5	-9999	-9999	-9999	-9999	-9999	101	5	0
peach:chr6:32551502-32680640	rs5021727	6	32578633	G	A	0.46	0.97	0.98	No	0.4562	0.3544	0.4502	0.321	1.50748e-08	rs28359884	-0.481896	0.08513	0.617611	1.50748e-08	0.356245	0.744906	0.97417	0.633972	1	0	0	none	Yes	Yes	0.429113	0.3929	0.4702	0.3835	0.4899	0.4427	0	0	none	HLA-DRB1,HLA-DQA1,HLA-DRB5	none	HLA-DRB1,HLA-DQA1,HLA-DRB5	-9999	-9999	-9999	-9999	-9999	84	AP-1_disc1	0
peach:chr6:32551502-32680640	rs3129748	6	32581015	A	T	0.43	0.92	0.94	No	0.4516	0.3544	0.4447	0.3117	1.62216e-08	rs28359884	-0.483747	0.0856476	0.616469	1.62216e-08	0.521019	0.72149	0.96953	0.645429	1	0	0	none	Yes	Yes	0.305112	0.3462	0.3151	0.2678	0.3761	0.2526	0	0	none	HLA-DRB1,HLA-DQA1,HLA-DRB5	none	HLA-DRB1,HLA-DQA1,HLA-DRB5	-9999	-9999	-9999	-9999	-9999	0	Foxd1_1;Foxq1;p300_disc5	0
peach:chr6:32551502-32680640	rs3104418	6	32581021	A	G	0.43	0.93	0.94	No	0.4516	0.3544	0.4447	0.3117	1.62216e-08	rs28359884	-0.483747	0.0856476	0.616469	1.62216e-08	0.521019	0.72149	0.96953	0.645429	1	0	0	none	Yes	Yes	0.304313	0.3442	0.3151	0.2678	0.3732	0.2526	0	0	none	HLA-DRB1,HLA-DQA1,HLA-DRB5	none	HLA-DRB1,HLA-DQA1,HLA-DRB5	-9999	-9999	-9999	-9999	-9999	0	10	0
peach:chr6:32551502-32680640	rs3104417	6	32581022	A	T	0.43	0.93	0.94	No	0.4516	0.3544	0.4447	0.3117	1.62216e-08	rs28359884	-0.483747	0.0856476	0.616469	1.62216e-08	0.521019	0.72149	0.96953	0.645429	1	0	0	none	Yes	Yes	0.304313	0.3442	0.3151	0.2678	0.3732	0.2526	0	0	none	HLA-DRB1,HLA-DQA1,HLA-DRB5	none	HLA-DRB1,HLA-DQA1,HLA-DRB5	-9999	-9999	-9999	-9999	-9999	0	10	0
peach:chr6:32551502-32680640	rs5021726	6	32578481	C	T	0.45	0.98	0.98	No	0.4557	0.3544	0.4502	0.321	1.62687e-08	rs28359884	-0.480782	0.08513	0.6183	1.62687e-08	0.338703	0.745531	0.975011	0.62924	1	0	0	none	Yes	Yes	0.427117	0.3909	0.4662	0.3828	0.4856	0.4427	0	0	none	HLA-DRB1,HLA-DQA1,HLA-DRB5	none	HLA-DRB1,HLA-DQA1,HLA-DRB5	-9999	-9999	-9999	-9999	-9999	0	5	0
peach:chr6:32551502-32680640	rs3129747	6	32581008	C	T	0.43	0.93	0.94	No	0.4515	0.3544	0.4447	0.3117	1.63348e-08	rs28359884	-0.483645	0.0856476	0.616532	1.63348e-08	0.517793	0.72168	0.969744	0.644938	1	0	0	none	Yes	Yes	0.303914	0.3413	0.3151	0.267	0.3761	0.2526	0	0	none	HLA-DRB1,HLA-DQA1,HLA-DRB5	none	HLA-DRB1,HLA-DQA1,HLA-DRB5	-9999	-9999	-9999	-9999	-9999	0	Gfi1_1	0
peach:chr6:32551502-32680640	rs33932178	6	32584313	G	C	0.45	0.97	0.98	No	0.4566	0.3544	0.449	0.321	1.63427e-08	rs28359884	-0.48171	0.0853061	0.617726	1.63427e-08	0.150319	0.782428	1	0.598736	1	0	0	none	Yes	Yes	0.320487	0.3938	0.326	0.2776	0.3876	0.2495	0	0	none	HLA-DQA1,HLA-DRB1,HLA-DRB5	none	HLA-DQA1,HLA-DRB1,HLA-DRB5	-9999	-9999	-9999	-9999	-9999	26	FXR_3	0
peach:chr6:32551502-32680640	rs532098	6	32578052	A	G	0.45	0.99	0.99	No	0.4555	0.3544	0.4499	0.321	1.76535e-08	rs28359884	-0.479584	0.08513	0.619041	1.76535e-08	0.317759	0.747059	0.976703	0.623806	1	0	0	none	Yes	Yes	0.426917	0.3899	0.4662	0.3828	0.487	0.4417	0	1	none	HLA-DRB1,HLA-DQA1,HLA-DRB5	none	HLA-DRB1,HLA-DQA1,HLA-DRB5	-9999	-9999	-9999	-9999	-9999	153	0	5
peach:chr6:32551502-32680640	rs502803	6	32578958	A	G	0.45	0.99	0.99	No	0.4555	0.3544	0.4499	0.321	1.76535e-08	rs28359884	-0.479584	0.08513	0.619041	1.76535e-08	0.317759	0.747059	0.976703	0.623806	1	0	0	none	Yes	Yes	0.426518	0.3899	0.4642	0.382	0.4885	0.4417	0	0	none	HLA-DRB1,HLA-DQA1,HLA-DRB5	none	HLA-DRB1,HLA-DQA1,HLA-DRB5	-9999	-9999	-9999	-9999	-9999	110	Pou2f2_known2	0
peach:chr6:32551502-32680640	rs13208027	6	32579743	A	T	0.45	0.99	0.99	No	0.4555	0.3544	0.4499	0.321	1.76535e-08	rs28359884	-0.479584	0.08513	0.619041	1.76535e-08	0.317759	0.747059	0.976703	0.623806	1	0	0	none	Yes	Yes	0.425919	0.3879	0.4652	0.3812	0.487	0.4417	0	0	none	HLA-DRB1,HLA-DQA1,HLA-DRB5	none	HLA-DRB1,HLA-DQA1,HLA-DRB5	-9999	-9999	-9999	-9999	-9999	26	CEBPB_disc2;NF-Y_disc1;Sox_2	0
peach:chr6:32551502-32680640	rs12523808	6	32579775	T	A	0.45	0.99	0.99	No	0.4555	0.3544	0.4499	0.321	1.76535e-08	rs28359884	-0.479584	0.08513	0.619041	1.76535e-08	0.317759	0.747059	0.976703	0.623806	1	0	0	none	Yes	Yes	0.425919	0.3879	0.4652	0.382	0.487	0.4407	0	0	none	HLA-DRB1,HLA-DQA1,HLA-DRB5	none	HLA-DRB1,HLA-DQA1,HLA-DRB5	-9999	-9999	-9999	-9999	-9999	26	4	0
peach:chr6:32551502-32680640	rs12527255	6	32579868	T	G	0.45	0.99	0.99	No	0.4555	0.3544	0.4499	0.321	1.76535e-08	rs28359884	-0.479584	0.08513	0.619041	1.76535e-08	0.317759	0.747059	0.976703	0.623806	1	0	0	none	Yes	Yes	0.425519	0.3889	0.4622	0.3843	0.4827	0.4407	0	0	none	HLA-DRB1,HLA-DQA1,HLA-DRB5	none	HLA-DRB1,HLA-DQA1,HLA-DRB5	-9999	-9999	-9999	-9999	-9999	115	Pou2f2_known8;TEF	0
peach:chr6:32551502-32680640	rs3104419	6	32580136	T	C	0.45	0.99	0.99	No	0.4555	0.3544	0.4499	0.321	1.76535e-08	rs28359884	-0.479584	0.08513	0.619041	1.76535e-08	0.317759	0.747059	0.976703	0.623806	1	0	0	none	Yes	Yes	0.427117	0.3899	0.4652	0.385	0.487	0.4407	0	0	none	HLA-DRB1,HLA-DQA1,HLA-DRB5	none	HLA-DRB1,HLA-DQA1,HLA-DRB5	-9999	-9999	-9999	-9999	-9999	84	6	0
peach:chr6:32551502-32680640	rs2858861	6	32580331	T	C	0.45	0.99	0.99	No	0.4555	0.3544	0.4499	0.321	1.76535e-08	rs28359884	-0.479584	0.08513	0.619041	1.76535e-08	0.317759	0.747059	0.976703	0.623806	1	0	0	none	Yes	Yes	0.426917	0.3899	0.4642	0.3835	0.487	0.4427	0	0	none	HLA-DRB1,HLA-DQA1,HLA-DRB5	none	HLA-DRB1,HLA-DQA1,HLA-DRB5	-9999	-9999	-9999	-9999	-9999	85	5	0
peach:chr6:32551502-32680640	rs2858860	6	32580366	T	G	0.45	0.99	0.99	No	0.4555	0.3544	0.4499	0.321	1.76535e-08	rs28359884	-0.479584	0.08513	0.619041	1.76535e-08	0.317759	0.747059	0.976703	0.623806	1	0	0	none	Yes	Yes	0.426518	0.3899	0.4642	0.3828	0.4856	0.4427	0	0	none	HLA-DRB1,HLA-DQA1,HLA-DRB5	none	HLA-DRB1,HLA-DQA1,HLA-DRB5	-9999	-9999	-9999	-9999	-9999	85	6	0
peach:chr6:32551502-32680640	rs143920563	6	32580225	T	TAAAGA	0.45	0.99	0.99	No	0.4554	0.3544	0.4499	0.321	1.79608e-08	rs28359884	-0.479331	0.08513	0.619197	1.79608e-08	0.313423	0.74725	0.976914	0.622649	1	0	0	none	Yes	Yes	0.426917	0.3899	0.4662	0.3843	0.4841	0.4417	0	0	none	HLA-DRB1,HLA-DQA1,HLA-DRB5	none	HLA-DRB1,HLA-DQA1,HLA-DRB5	-9999	-9999	-9999	-9999	-9999	0	13	0
peach:chr6:32551502-32680640	rs28752509	6	32579623	T	C	0.45	0.99	0.99	No	0.4535	0.3544	0.4485	0.3179	1.87255e-08	rs28359884	-0.479292	0.085232	0.619222	1.87255e-08	0.342382	0.741977	0.976578	0.624392	1	0	0	none	Yes	Yes	0.423123	0.3869	0.4612	0.3828	0.4784	0.4366	0	0	none	HLA-DRB1,HLA-DQA1,HLA-DRB5	none	HLA-DRB1,HLA-DQA1,HLA-DRB5	-9999	-9999	-9999	-9999	-9999	111	Rad21_disc6	0
peach:chr6:32551502-32680640	rs28752510	6	32579626	A	G	0.45	0.99	0.99	No	0.4535	0.3544	0.4485	0.3179	1.87255e-08	rs28359884	-0.479292	0.085232	0.619222	1.87255e-08	0.342382	0.741977	0.976578	0.624392	1	0	0	none	Yes	Yes	0.423123	0.3869	0.4612	0.3828	0.4784	0.4366	0	0	none	HLA-DRB1,HLA-DQA1,HLA-DRB5	none	HLA-DRB1,HLA-DQA1,HLA-DRB5	-9999	-9999	-9999	-9999	-9999	111	Rad21_disc6	0
peach:chr6:32551502-32680640	rs13191862	6	32579653	G	A	0.45	0.99	0.99	No	0.4535	0.3544	0.4485	0.3179	1.87255e-08	rs28359884	-0.479292	0.085232	0.619222	1.87255e-08	0.342382	0.741977	0.976578	0.624392	1	0	0	none	Yes	Yes	0.423522	0.3869	0.4632	0.382	0.4784	0.4376	0	0	none	HLA-DRB1,HLA-DQA1,HLA-DRB5	none	HLA-DRB1,HLA-DQA1,HLA-DRB5	-9999	-9999	-9999	-9999	-9999	0	6	0
peach:chr6:32551502-32680640	rs13191975	6	32579671	T	C	0.45	0.99	0.99	No	0.4535	0.3544	0.4485	0.3179	1.87255e-08	rs28359884	-0.479292	0.085232	0.619222	1.87255e-08	0.342382	0.741977	0.976578	0.624392	1	0	0	none	Yes	Yes	0.424321	0.3869	0.4632	0.3812	0.4841	0.4387	0	0	none	HLA-DRB1,HLA-DQA1,HLA-DRB5	none	HLA-DRB1,HLA-DQA1,HLA-DRB5	-9999	-9999	-9999	-9999	-9999	26	Pax-4_4	0
peach:chr6:32551502-32680640	rs13207945	6	32579708	C	T	0.45	1	1	Yes	0.4552	0.3544	0.4489	0.3199	2.03649e-08	rs28359884	-0.477669	0.0851631	0.620228	2.03649e-08	0.295639	0.744619	0.976596	0.615777	1	0	0	none	Yes	Yes	0.425319	0.3879	0.4642	0.3805	0.487	0.4407	0	0	none	HLA-DRB1,HLA-DQA1,HLA-DRB5	none	HLA-DRB1,HLA-DQA1,HLA-DRB5	-9999	-9999	-9999	-9999	-9999	0	CTCF_disc1;PU.1_known3	0
peach:chr6:32551502-32680640	rs17211342	6	32578323	G	A	0.46	0.98	0.98	No	0.4572	0.3608	0.4514	0.321	2.78766e-08	rs28359884	-0.472032	0.0849854	0.623733	2.78766e-08	0.286039	0.739447	0.968271	0.60282	1	0	0	none	Yes	Yes	0.432708	0.3968	0.4682	0.3888	0.4986	0.4458	0	0	none	HLA-DRB1,HLA-DQA1,HLA-DRB5	none	HLA-DRB1,HLA-DQA1,HLA-DRB5	-9999	-9999	-9999	-9999	-9999	0	9	0
peach:chr6:32551502-32680640	rs17204995	6	32578328	A	G	0.46	0.98	0.98	No	0.4572	0.3608	0.4514	0.321	2.78766e-08	rs28359884	-0.472032	0.0849854	0.623733	2.78766e-08	0.286039	0.739447	0.968271	0.60282	1	0	0	none	Yes	Yes	0.432708	0.3968	0.4682	0.3888	0.4986	0.4458	0	0	none	HLA-DRB1,HLA-DQA1,HLA-DRB5	none	HLA-DRB1,HLA-DQA1,HLA-DRB5	-9999	-9999	-9999	-9999	-9999	84	5	0
peach:chr6:32551502-32680640	rs536810	6	32577497	T	C	0.3	1	1	Yes	0.3056	0.2229	0.3086	0.1761	3.10854e-08	rs28359884	-0.559636	0.101105	0.571417	3.10854e-08	0.108708	0.391827	0.966649	0.562626	1	0	0	none	Yes	Yes	0.360823	0.2798	0.4205	0.2897	0.4524	0.4141	0	0	none	HLA-DRB1,HLA-DQA1,HLA-DRB5	none	HLA-DRB1,HLA-DQA1,HLA-DRB5	-9999	-9999	-9999	-9999	-9999	143	0	0
peach:chr6:32551502-32680640	rs9270505	6	32559216	G	A	0.61	0.84	0.87	No	0.6095	0.5095	0.5984	0.4784	3.43278e-08	rs28359884	-0.447907	0.081175	0.638964	3.43278e-08	0.0397864	0.282924	0.638169	0.521389	1	0	0	none	Yes	Yes	0.591853	0.5853	0.5616	0.6838	0.6037	0.4969	0	0	none	HLA-DRB1,HLA-DQA1,HLA-DRB5	none	HLA-DRB1,HLA-DQA1,HLA-DRB5	-9999	-9999	-9999	-9999	-9999	140	Bcl6b;STAT_known14;STAT_known7	0
peach:chr6:32551502-32680640	rs2395516	6	32580657	C	T	0.45	0.99	0.99	No	0.4524	0.3544	0.4445	0.3179	3.59747e-08	rs28359884	-0.46998	0.0853027	0.625015	3.59747e-08	0.233803	0.738113	0.979415	0.585768	1	0	0	none	Yes	Yes	0.302117	0.3462	0.3131	0.2693	0.3646	0.2454	0	0	none	HLA-DRB1,HLA-DQA1,HLA-DRB5	none	HLA-DRB1,HLA-DQA1,HLA-DRB5	-9999	-9999	-9999	-9999	-9999	33	Bbx;Sox_3	0
peach:chr6:32551502-32680640	rs9269918	6	32551502	C	A	0.62	0.5	0.61	No	0.6701	0.5886	0.6744	0.5463	3.73111e-08	rs28359884	-0.451919	0.0821204	0.636406	3.73111e-08	0.0287515	0.248828	0.694267	0.506148	1	0	0	none	Yes	Yes	0.702676	0.6746	0.7445	0.7897	0.7666	0.5256	0	0	HLA-DRB1	HLA-DRB5,HLA-DQA1	none	HLA-DRB1,HLA-DRB5,HLA-DQA1	1	0	0	0	0	33	RREB-1_2;TBX5_3	0
peach:chr6:32551502-32680640	rs646984	6	32576592	C	A	0.3	0.98	0.98	No	0.3008	0.2215	0.3029	0.1728	3.8835e-08	rs28359884	-0.558096	0.101545	0.572297	3.8835e-08	0.0832032	0.397055	0.986601	0.544331	1	0	0	none	Yes	Yes	0.352236	0.2758	0.4115	0.2829	0.4438	0.3988	0	0	none	HLA-DRB1,HLA-DQA1,HLA-DRB5	none	HLA-DRB1,HLA-DQA1,HLA-DRB5	-9999	-9999	-9999	-9999	-9999	150	5	0
peach:chr6:32551502-32680640	rs647035	6	32576626	A	G	0.3	0.98	0.98	No	0.3008	0.2215	0.3029	0.1728	3.8835e-08	rs28359884	-0.558096	0.101545	0.572297	3.8835e-08	0.0832032	0.397055	0.986601	0.544331	1	0	0	none	Yes	Yes	0.354832	0.2788	0.4135	0.2852	0.4467	0.4018	0	0	none	HLA-DRB1,HLA-DQA1,HLA-DRB5	none	HLA-DRB1,HLA-DQA1,HLA-DRB5	-9999	-9999	-9999	-9999	-9999	144	0	0
peach:chr6:32551502-32680640	rs659244	6	32577033	C	T	0.3	0.97	0.98	No	0.3007	0.2215	0.3029	0.1728	3.93981e-08	rs28359884	-0.558056	0.101584	0.57232	3.93981e-08	0.083601	0.396969	0.986598	0.543971	1	0	0	none	Yes	Yes	0.338259	0.2669	0.3996	0.2738	0.4207	0.3773	0	0	none	HLA-DRB1,HLA-DQA1,HLA-DRB5	none	HLA-DRB1,HLA-DQA1,HLA-DRB5	-9999	-9999	-9999	-9999	-9999	144	AP-2rep;ATF3_disc2;Rad21_disc5	0
peach:chr6:32551502-32680640	rs9270599	6	32561656	A	G	0.6	0.98	0.98	No	0.6125	0.5127	0.6006	0.4815	3.96177e-08	rs28359884	-0.445469	0.0811043	0.640524	3.96177e-08	0.0493271	0.294639	0.654539	0.524064	1	0	0	none	Yes	Yes	0.598642	0.5764	0.5765	0.6868	0.6282	0.5041	0	0	none	HLA-DRB1,HLA-DQA1,HLA-DRB5	none	HLA-DRB1,HLA-DQA1,HLA-DRB5	1	0	0	0	0	113	5	0
peach:chr6:32551502-32680640	rs9270555	6	32560584	T	C	0.6	0.97	0.97	No	0.6105	0.5127	0.5992	0.4784	4.24548e-08	rs28359884	-0.444283	0.0810687	0.641284	4.24548e-08	0.0481901	0.290452	0.64773	0.52061	1	0	0	none	Yes	Yes	0.599441	0.5774	0.5825	0.6853	0.6282	0.5031	0	0	none	HLA-DRB1,HLA-DQA1,HLA-DRB5	none	HLA-DRB1,HLA-DQA1,HLA-DRB5	1	0	0	0	0	142	Foxj1_1;Foxq1	0
peach:chr6:32551502-32680640	rs4959105	6	32583146	T	C	0.45	0.99	0.99	No	0.4607	0.3639	0.4535	0.3272	4.73617e-08	rs28359884	-0.462556	0.0847025	0.629672	4.73617e-08	0.0998238	0.764641	0.980185	0.54372	1	0	0	none	Yes	Yes	0.322883	0.3929	0.325	0.2837	0.3963	0.2495	0	0	none	HLA-DQA1,HLA-DRB1,HLA-DRB5	none	HLA-DQA1,HLA-DRB1,HLA-DRB5	-9999	-9999	-9999	-9999	-9999	26	5	0
peach:chr6:32551502-32680640	rs33915496	6	32583979	G	A	0.45	0.99	0.99	No	0.4607	0.3639	0.4535	0.3272	4.73617e-08	rs28359884	-0.462556	0.0847025	0.629672	4.73617e-08	0.0998238	0.764781	0.980188	0.54372	1	0	0	none	Yes	Yes	0.324481	0.3958	0.328	0.2844	0.3977	0.2495	0	0	none	HLA-DQA1,HLA-DRB1,HLA-DRB5	none	HLA-DQA1,HLA-DRB1,HLA-DRB5	-9999	-9999	-9999	-9999	-9999	26	0	0
peach:chr6:32551502-32680640	rs535852	6	32577604	T	C	0.3	0.99	0.99	No	0.3043	0.2278	0.3059	0.1759	7.31726e-08	rs28359884	-0.541461	0.100583	0.581897	7.31726e-08	0.105567	0.386724	0.966681	0.529565	1	0	0	none	Yes	Yes	0.363818	0.2857	0.4264	0.2867	0.4611	0.4151	0	0	none	HLA-DRB1,HLA-DQA1,HLA-DRB5	none	HLA-DRB1,HLA-DQA1,HLA-DRB5	-9999	-9999	-9999	-9999	-9999	143	0	0
peach:chr6:32551502-32680640	rs3997869	6	32578632	T	C	0.3	0.97	0.97	No	0.3019	0.2278	0.3007	0.1728	1.2932e-07	rs28359884	-0.532696	0.100893	0.58702	1.2932e-07	0.128126	0.379661	0.966471	0.515532	1	0	0	none	Yes	Yes	0.243211	0.248	0.2793	0.177	0.3429	0.2198	0	0	none	HLA-DRB1,HLA-DQA1,HLA-DRB5	none	HLA-DRB1,HLA-DQA1,HLA-DRB5	-9999	-9999	-9999	-9999	-9999	62	AP-1_disc1	0
peach:chr6:32551502-32680640	rs34665982	6	32560306	C	T	0.58	0.9	0.92	No	0.607	0.5095	0.595	0.4815	1.34319e-07	rs28359884	-0.426537	0.0808929	0.652766	1.34319e-07	0.0923871	0.298168	0.65155	0.501905	1	0	0	none	Yes	Yes	0.508786	0.5079	0.4901	0.5711	0.5389	0.4233	0	0	none	HLA-DRB1,HLA-DQA1,HLA-DRB5	none	HLA-DRB1,HLA-DQA1,HLA-DRB5	-9999	-9999	-9999	-9999	-9999	130	14	0
peach:chr6:32551502-32680640	rs28752526	6	32584918	G	A	0.3	0.99	0.99	No	0.2986	0.2278	0.301	0.1698	1.35922e-07	rs28359884	-0.53355	0.10123	0.586519	1.35922e-07	0.120683	0.376604	0.966226	0.511438	1	0	0	none	Yes	Yes	0.319089	0.2827	0.3678	0.2428	0.4121	0.3436	0	0	none	HLA-DQA1,HLA-DRB1,HLA-DRB5	none	HLA-DQA1,HLA-DRB1,HLA-DRB5	-9999	-9999	-9999	-9999	-9999	0	0	0
peach:chr6:32551502-32680640	rs685810	6	32584952	G	A	0.3	0.99	0.99	No	0.2986	0.2278	0.301	0.1698	1.35922e-07	rs28359884	-0.53355	0.10123	0.586519	1.35922e-07	0.120683	0.376604	0.966226	0.511438	1	0	0	none	Yes	Yes	0.308506	0.2827	0.3559	0.2269	0.3905	0.3384	0	0	none	HLA-DQA1,HLA-DRB1,HLA-DRB5	none	HLA-DQA1,HLA-DRB1,HLA-DRB5	-9999	-9999	-9999	-9999	-9999	162	Mrg1::Hoxa9_1;NRSF_known1	0
peach:chr6:32551502-32680640	rs111382741	6	32597087	C	CA	0.3	0.99	0.99	No	0.2985	0.2278	0.3008	0.1698	1.40568e-07	rs28359884	-0.533299	0.101301	0.586667	1.40568e-07	0.122043	0.376129	0.965819	0.510602	1	0	0	none	Yes	Yes	0.334065	0.2788	0.3579	0.3033	0.4107	0.3538	0	0	none	HLA-DQA1,HLA-DRB1,HLA-DRB5	HLA-DQB1	HLA-DQA1,HLA-DQB1,HLA-DRB1,HLA-DRB5	-9999	-9999	-9999	-9999	-9999	45	6	0
peach:chr6:32551502-32680640	rs33964890	6	32583919	C	T	0.31	0.99	0.99	No	0.3092	0.2342	0.3092	0.1821	1.46869e-07	rs28359884	-0.523175	0.0995303	0.592636	1.46869e-07	0.180837	0.397436	0.971359	0.523648	1	0	0	none	Yes	Yes	0.263578	0.2917	0.2893	0.1929	0.3746	0.2249	0	0	none	HLA-DQA1,HLA-DRB1,HLA-DRB5	none	HLA-DQA1,HLA-DRB1,HLA-DRB5	-9999	-9999	-9999	-9999	-9999	33	10	0
peach:chr6:32551502-32680640	rs2894379	6	32580911	C	T	0.3	0.98	0.98	No	0.3009	0.2278	0.3007	0.1728	1.49984e-07	rs28359884	-0.529738	0.100853	0.588759	1.49984e-07	0.138672	0.380832	0.969488	0.512951	1	0	0	none	Yes	Yes	0.242212	0.244	0.2753	0.1793	0.3444	0.2188	0	0	none	HLA-DRB1,HLA-DQA1,HLA-DRB5	none	HLA-DRB1,HLA-DQA1,HLA-DRB5	-9999	-9999	-9999	-9999	-9999	44	5	0
peach:chr6:32551502-32680640	rs6941972	6	32583529	A	G	0.29	0.98	0.98	No	0.2948	0.2247	0.2944	0.1667	2.06361e-07	rs28359884	-0.529161	0.101889	0.589099	2.06361e-07	0.137778	0.369772	0.969769	0.500794	1	0	0	none	Yes	Yes	0.194489	0.2321	0.2157	0.1346	0.2867	0.1493	0	0	none	HLA-DQA1,HLA-DRB1,HLA-DRB5	none	HLA-DQA1,HLA-DRB1,HLA-DRB5	-9999	-9999	-9999	-9999	-9999	83	4	0
peach:chr6:32551502-32680640	rs585669	6	32572113	A	G	0.51	1	1	Yes	0.5133	0.4462	0.5087	0.3796	1.57448e-06	rs28359884	-0.396011	0.0824758	0.672999	1.57448e-06	0.567415	0.543146	0.739907	0.477769	0	0	0	none	Yes	Yes	0.5002	0.502	0.508	0.4486	0.513	0.5511	0	0	none	HLA-DRB1,HLA-DQA1,HLA-DRB5	none	HLA-DRB1,HLA-DQA1,HLA-DRB5	1	0	0	0	0	28	0	0
peach:chr6:32551502-32680640	rs9271215	6	32579277	T	C	0.52	0.77	0.82	No	0.4875	0.4146	0.4799	0.358	2.02849e-06	rs28359884	-0.393171	0.082763	0.674913	2.02849e-06	0.0690234	0.661107	0.861429	0.389645	0	0	0	none	Yes	Yes	0.540735	0.5357	0.5676	0.5151	0.5778	0.5266	0	0	none	HLA-DRB1,HLA-DQA1,HLA-DRB5	none	HLA-DRB1,HLA-DQA1,HLA-DRB5	-9999	-9999	-9999	-9999	-9999	0	7	0
peach:chr6:32551502-32680640	rs562289	6	32577046	T	C	0.38	0.99	0.99	No	0.3831	0.3038	0.3758	0.2685	2.33029e-06	rs28359884	-0.422685	0.0895056	0.655285	2.33029e-06	0.300368	0.574751	0.992598	0.439377	0	0	0	none	Yes	Yes	0.174521	0.2103	0.1809	0.1747	0.2176	0.1002	0	0	none	HLA-DRB1,HLA-DQA1,HLA-DRB5	none	HLA-DRB1,HLA-DQA1,HLA-DRB5	-9999	-9999	-9999	-9999	-9999	48	ZBTB33_disc2;Zbtb3	0
peach:chr6:32551502-32680640	rs1846190	6	32583813	A	G	0.41	0.99	0.99	No	0.4141	0.3323	0.4057	0.2994	2.97309e-06	rs28359884	-0.405352	0.0867496	0.666742	2.97309e-06	0.0519128	0.654379	0.99339	0.364732	0	0	0	none	Yes	Yes	0.253994	0.2798	0.2674	0.2421	0.3213	0.182	0	0	none	HLA-DQA1,HLA-DRB1,HLA-DRB5	none	HLA-DQA1,HLA-DRB1,HLA-DRB5	-9999	-9999	-9999	-9999	-9999	22	AP-1_disc6;HNF4_known4	0
[truncated: 21 more columns]

## Sheet: Worksheet S3
SignalID	rsid	Chrom	Pos. (bp)	A1	A2	Imp. AF	Imp. AR2	Imp. DR2	Genotyped?	LL01 MAF_U	LL01 MAF_A	LL02 MAF_U	LL02 MAF_A	Uncond. metaanalysis P	Top SNP rsid	Beta	Beta SE	OR	P Cond. on SNP index-1	P Cond. on SNP index	r2 to top SNP	D prime to top SNP	r2.equiv to top SNP	Mod. LD (Yes>=1, No=0)	High. LD (Yes>=1, No=0)	High. DP LD (Yes>=1, No=0)	HAPS	InHaploReq?	In 1000G?	KG.AF	EAS_AF	EUR AF	AFR AF	AMR AF	SAS AF	GERP_cons	SiPhy_cons	Genes (within)	Genes (SNP upstream)	Genes (SNP downstream)	Genes (All)	Intronic	Nonsyn	Syn	UTR3	UTR5	eQTL ct	Motifs summary	GRASP hit ct.
Shrimp:chr6:32153957-32681385	rs74995702	6	32590240	G	A	0.13	0.85	0.87	No	0.137	0.2649	0.1398	0.203	6.30188e-17	rs74995702	0.649387	0.0776831	1.91437	6.30188e-17	1	1	1	1	1	1	1	none	Yes	Yes	0.0139776	0.0526	0.001	0	0.0159	0.0051	0	0	none	HLA-DQA1,HLA-DRB1,HLA-DRB5	HLA-DQB1	HLA-DQA1,HLA-DRB1,HLA-DQB1,HLA-DRB5	-9999	-9999	-9999	-9999	-9999	0	CHX10	0
Shrimp:chr6:32153957-32681385	rs59110815	6	32601594	T	C	0.14	0.98	0.98	No	0.1413	0.2668	0.1447	0.2103	1.61187e-16	rs74995702	0.635974	0.0771072	1.88886	1.61187e-16	0.605259	0.961224	0.998518	0.961364	1	1	1	none	Yes	Yes	0.014976	0.0575	0	0	0.0173	0.0051	0	0	none	HLA-DQA1,HLA-DRB1,HLA-DRB5,HLA-DQA2	HLA-DQB1	HLA-DQA1,HLA-DQB1,HLA-DRB1,HLA-DRB5,HLA-DQA2	-9999	-9999	-9999	-9999	-9999	0	15	0
Shrimp:chr6:32153957-32681385	rs117250018	6	32597191	A	C	0.15	0.95	0.96	No	0.1426	0.2687	0.1464	0.2122	1.6227e-16	rs74995702	0.633532	0.0768187	1.88425	1.6227e-16	0.584691	0.951338	0.998513	0.960258	1	1	1	none	Yes	Yes	0.0155751	0.0595	0	0	0.0187	0.0051	0	0	none	HLA-DQA1,HLA-DRB1,HLA-DRB5	HLA-DQB1	HLA-DQA1,HLA-DQB1,HLA-DRB1,HLA-DRB5	-9999	-9999	-9999	-9999	-9999	0	Irx	0
Shrimp:chr6:32153957-32681385	rs541922687	6	32605561	T	C	0.14	0.98	0.98	No	0.1414	0.2668	0.1448	0.2103	1.76796e-16	rs74995702	0.635121	0.0771072	1.88725	1.76796e-16	0.636191	0.960536	0.998517	0.960223	1	1	1	none	No	Yes	0.014976	0.0575	0	0	0.0187	0.0041			HLA-DQA1	HLA-DRB1,HLA-DQA2,HLA-DRB5	HLA-DQB1	HLA-DQA1,HLA-DQB1,HLA-DRB1,HLA-DQA2,HLA-DRB5	0	0	0	0	0	-9999		-9999
Shrimp:chr6:32153957-32681385	rs140467491	6	32606215	A	G	0.14	0.98	0.98	No	0.1414	0.2668	0.1448	0.2103	1.76796e-16	rs74995702	0.635121	0.0771072	1.88725	1.76796e-16	0.636191	0.960536	0.998517	0.960223	1	1	1	none	Yes	Yes	0.0157748	0.0585	0	0.003	0.0173	0.0041	0	0	HLA-DQA1	HLA-DRB1,HLA-DQA2,HLA-DRB5	HLA-DQB1	HLA-DQA1,HLA-DQB1,HLA-DRB1,HLA-DQA2,HLA-DRB5	1	0	0	0	0	0	Myc_disc10;NRSF_disc9;Zfx	0
Shrimp:chr6:32153957-32681385	rs201446144	6	32590800	G	GT	0.14	0.96	0.96	No	0.1413	0.2668	0.1445	0.2085	2.84084e-16	rs74995702	0.630997	0.0771399	1.87948	2.84084e-16	0.987428	0.964055	0.99963	0.959293	1	1	1	none	Yes	Yes	0.0141773	0.0546	0	0	0.0173	0.0041	0	0	none	HLA-DQA1,HLA-DRB1,HLA-DRB5	HLA-DQB1	HLA-DQA1,HLA-DRB1,HLA-DQB1,HLA-DRB5	-9999	-9999	-9999	-9999	-9999	0	Evi-1_2	0
Shrimp:chr6:32153957-32681385	rs117726495	6	32565766	A	G	0.14	0.95	0.95	No	0.1432	0.2687	0.1467	0.2122	2.91274e-16	rs74995702	0.627915	0.0767914	1.8737	2.91274e-16	0.774387	0.948746	0.999628	0.952108	1	1	1	none	Yes	Yes	0.0155751	0.0605	0	0	0.0159	0.0061	0	0	none	HLA-DRB1,HLA-DQA1,HLA-DRB5	none	HLA-DRB1,HLA-DQA1,HLA-DRB5	1	0	0	0	0	0	0	0
Shrimp:chr6:32153957-32681385	rs117530403	6	32566482	G	T	0.14	0.95	0.95	No	0.1432	0.2687	0.1467	0.2122	2.91274e-16	rs74995702	0.627915	0.0767914	1.8737	2.91274e-16	0.774387	0.948746	0.999628	0.952108	1	1	1	none	Yes	Yes	0.0155751	0.0615	0	0	0.0159	0.0051	0	0	none	HLA-DRB1,HLA-DQA1,HLA-DRB5	none	HLA-DRB1,HLA-DQA1,HLA-DRB5	1	0	0	0	0	0	11	0
Shrimp:chr6:32153957-32681385	rs117203060	6	32574225	A	G	0.14	0.98	0.98	No	0.1413	0.2668	0.1447	0.2085	3.18487e-16	rs74995702	0.6302	0.0771726	1.87799	3.18487e-16	0.926208	0.963021	0.999629	0.954513	1	1	1	none	Yes	Yes	0.014976	0.0575	0	0	0.0173	0.0051	0	0	none	HLA-DRB1,HLA-DQA1,HLA-DRB5	none	HLA-DRB1,HLA-DQA1,HLA-DRB5	-9999	-9999	-9999	-9999	-9999	0	9	0
Shrimp:chr6:32153957-32681385	rs117672655	6	32581034	A	G	0.14	0.98	0.98	No	0.1413	0.2668	0.1447	0.2085	3.18487e-16	rs74995702	0.6302	0.0771726	1.87799	3.18487e-16	0.926208	0.963365	0.999629	0.954513	1	1	1	none	Yes	Yes	0.0147764	0.0536	0	0.003	0.0173	0.0041	0	0	none	HLA-DRB1,HLA-DQA1,HLA-DRB5	none	HLA-DRB1,HLA-DQA1,HLA-DRB5	-9999	-9999	-9999	-9999	-9999	0	8	0
Shrimp:chr6:32153957-32681385	rs577098685	6	32440911	T	C	0.12	0.97	0.97	No	0.1164	0.2276	0.1167	0.1808	4.78391e-16	rs74995702	0.6569	0.0809303	1.9288	4.78391e-16	0.0574561	0.684784	0.911695	0.86908	1	1	1	none	No	Yes	0.0117812	0.0575	0	0	0	0.001			none	BTNL2,C6orf10	HLA-DRA	HLA-DRA,BTNL2,C6orf10	0	0	0	0	0	-9999		-9999
Shrimp:chr6:32153957-32681385	rs117433623	6	32403963	G	C	0.12	0.98	0.98	No	0.1166	0.2276	0.1171	0.1808	6.83934e-16	rs74995702	0.652808	0.0808596	1.92093	6.83934e-16	0.0674224	0.683124	0.909626	0.863786	1	1	1	none	Yes	Yes	0.0121805	0.0595	0	0	0	0.001	0	0	none	HLA-DRA,BTNL2,C6orf10	none	HLA-DRA,BTNL2,C6orf10	-9999	-9999	-9999	-9999	-9999	0	TCF12_disc5	0
Shrimp:chr6:32153957-32681385	rs202051214	6	32443456	A	AG	0.11	0.9	0.9	No	0.1161	0.2276	0.1166	0.179	7.74427e-16	rs74995702	0.653831	0.0811389	1.92289	7.74427e-16	0.06986	0.683377	0.912306	0.861407	1	1	1	none	Yes	Yes	0.0111821	0.0536	0	0	0	0.002	0	0	none	BTNL2,C6orf10	HLA-DRA	HLA-DRA,BTNL2,C6orf10	-9999	-9999	-9999	-9999	-9999	0	TATA_known5	0
Shrimp:chr6:32153957-32681385	rs555098903	6	32443459	C	G	0.11	0.9	0.9	No	0.1161	0.2276	0.1166	0.179	7.74427e-16	rs74995702	0.653831	0.0811389	1.92289	7.74427e-16	0.06986	0.683377	0.912306	0.861407	1	1	1	none	No	Yes	0.0111821	0.0536	0	0	0	0.002			none	BTNL2,C6orf10	HLA-DRA	HLA-DRA,BTNL2,C6orf10	0	0	0	0	0	-9999		-9999
Shrimp:chr6:32153957-32681385	rs573655583	6	32443460	T	G	0.11	0.9	0.9	No	0.1161	0.2276	0.1166	0.179	7.74427e-16	rs74995702	0.653831	0.0811389	1.92289	7.74427e-16	0.06986	0.683377	0.912306	0.861407	1	1	1	none	No	Yes	0.0111821	0.0536	0	0	0	0.002			none	BTNL2,C6orf10	HLA-DRA	HLA-DRA,BTNL2,C6orf10	0	0	0	0	0	-9999		-9999
Shrimp:chr6:32153957-32681385	rs117876414	6	32681385	A	G	0.15	0.97	0.97	No	0.1422	0.2668	0.1461	0.2085	7.90519e-16	rs74995702	0.620579	0.0770365	1.86001	7.90519e-16	0.986302	0.923713	0.982512	0.931827	1	1	1	none	Yes	Yes	0.0145767	0.0556	0.002	0	0.0159	0.0041	0	0	none	HLA-DQA2,HLA-DQB1	MIR3135B	HLA-DQA2,MIR3135B,HLA-DQB1	-9999	-9999	-9999	-9999	-9999	0	4	0
Shrimp:chr6:32153957-32681385	rs112512531	6	32636809	T	C	0.14	0.92	0.93	No	0.1421	0.2668	0.1461	0.2066	1.43346e-15	rs74995702	0.616338	0.0772107	1.85213	1.43346e-15	0.751133	0.926446	0.983264	0.908571	1	1	1	none	Yes	Yes	0.014976	0.0546	0.002	0.0015	0.0173	0.0041	0	0	none	HLA-DQB1,HLA-DQA2,HLA-DRB1	HLA-DQA1	HLA-DQB1,HLA-DQA1,HLA-DQA2,HLA-DRB1	-9999	-9999	-9999	-9999	-9999	0	4	0
Shrimp:chr6:32153957-32681385	rs140068907	6	32659443	C	A	0.14	0.97	0.97	No	0.142	0.2649	0.1463	0.2085	1.45561e-15	rs74995702	0.616235	0.0772161	1.85194	1.45561e-15	0.715463	0.930698	0.985869	0.906856	1	1	1	none	Yes	Yes	0.0141773	0.0556	0	0	0.0159	0.0041	0	0	none	HLA-DQB1,HLA-DQA2,HLA-DRB1	none	HLA-DQB1,HLA-DQA2,HLA-DRB1	-9999	-9999	-9999	-9999	-9999	0	9	0
Shrimp:chr6:32153957-32681385	rs181845116	6	32663579	G	C	0.14	0.97	0.97	No	0.142	0.2649	0.1463	0.2085	1.45561e-15	rs74995702	0.616235	0.0772161	1.85194	1.45561e-15	0.715463	0.930698	0.985869	0.906856	1	1	1	none	Yes	Yes	0.0141773	0.0556	0	0	0.0159	0.0041	0	0	none	HLA-DQB1,HLA-DQA2,HLA-DRB1	none	HLA-DQB1,HLA-DQA2,HLA-DRB1	-9999	-9999	-9999	-9999	-9999	0	CEBPD;EWSR1-FLI1;Homez	0
Shrimp:chr6:32153957-32681385	rs188230545	6	32667506	T	A	0.14	0.97	0.97	No	0.142	0.2649	0.1463	0.2085	1.45561e-15	rs74995702	0.616235	0.0772161	1.85194	1.45561e-15	0.715463	0.930698	0.985869	0.906856	1	1	1	none	Yes	Yes	0.0141773	0.0556	0	0	0.0159	0.0041	0	0	none	HLA-DQB1,HLA-DQA2,HLA-DRB1	none	HLA-DQB1,HLA-DQA2,HLA-DRB1	-9999	-9999	-9999	-9999	-9999	0	0	0
Shrimp:chr6:32153957-32681385	rs112245362	6	32651162	A	G	0.14	0.97	0.97	No	0.142	0.2649	0.1464	0.2085	1.55307e-15	rs74995702	0.615617	0.0772161	1.8508	1.55307e-15	0.69649	0.930365	0.985868	0.904398	1	1	1	none	Yes	Yes	0.0159744	0.0595	0.002	0.0008	0.0187	0.0041	0	0	none	HLA-DQB1,HLA-DQA2,HLA-DRB1	HLA-DQA1	HLA-DQB1,HLA-DQA1,HLA-DQA2,HLA-DRB1	-9999	-9999	-9999	-9999	-9999	0	CCNT2_disc1;Sin3Ak-20_disc3;p300_disc5	0
Shrimp:chr6:32153957-32681385	rs116920857	6	32390381	C	A	0.12	0.98	0.98	No	0.1163	0.2257	0.1161	0.1771	2.88638e-15	rs74995702	0.641674	0.0812685	1.89966	2.88638e-15	0.117969	0.675893	0.908069	0.840183	1	1	1	none	Yes	Yes	0.0121805	0.0595	0	0	0	0.001	0	0	none	BTNL2,HLA-DRA,C6orf10	none	BTNL2,HLA-DRA,C6orf10	-9999	-9999	-9999	-9999	-9999	0	6	0
Shrimp:chr6:32153957-32681385	rs544337416	6	32443461	A	C	0.11	0.91	0.92	No	0.1149	0.222	0.1149	0.1771	3.16031e-15	rs74995702	0.641992	0.0814255	1.90026	3.16031e-15	0.11333	0.674031	0.912456	0.836677	1	1	1	none	No	Yes	0.0107827	0.0526	0	0	0	0.001			none	BTNL2,C6orf10	HLA-DRA	HLA-DRA,BTNL2,C6orf10	0	0	0	0	0	-9999		-9999
Shrimp:chr6:32153957-32681385	rs556752617	6	32443462	T	C	0.11	0.91	0.92	No	0.1149	0.222	0.1149	0.1771	3.16031e-15	rs74995702	0.641992	0.0814255	1.90026	3.16031e-15	0.11333	0.674031	0.912456	0.836677	1	1	1	none	No	Yes	0.0107827	0.0526	0	0	0	0.001			none	BTNL2,C6orf10	HLA-DRA	HLA-DRA,BTNL2,C6orf10	0	0	0	0	0	-9999		-9999
Shrimp:chr6:32153957-32681385	rs2760995	6	32574358	A	G	0.15	1	1	Yes	0.1502	0.2705	0.1552	0.2214	6.92739e-15	rs74995702	0.58919	0.075675	1.80253	6.92739e-15	0.900863	0.890796	0.999621	0.871212	1	1	1	none	Yes	Yes	0.197883	0.1052	0.2127	0.2065	0.196	0.2679	0	0	none	HLA-DRB1,HLA-DQA1,HLA-DRB5	none	HLA-DRB1,HLA-DQA1,HLA-DRB5	-9999	-9999	-9999	-9999	-9999	48	7	0
Shrimp:chr6:32153957-32681385	rs547382093	6	32486666	A	G	0.11	0.78	0.83	No	0.1114	0.2108	0.1124	0.1753	1.4891e-14	rs74995702	0.63545	0.0826498	1.88787	1.4891e-14	0.197292	0.670787	0.924823	0.809985	1	1	1	none	No	Yes	0.0131789	0.0526	0.001	0.0023	0.0086	0.0031			HLA-DRB5	none	HLA-DRB1	HLA-DRB5,HLA-DRB1	0	0	0	0	0	-9999		-9999
Shrimp:chr6:32153957-32681385	rs188453426	6	32560099	C	T	0.14	0.89	0.9	No	0.1388	0.2593	0.1406	0.1956	2.08974e-14	rs74995702	0.596495	0.0780244	1.81574	2.08974e-14	0.43716	0.885643	0.941949	0.822229	1	1	1	none	Yes	Yes	0.0161741	0.0655	0	0	0.0159	0.0041	0	0	none	HLA-DRB1,HLA-DQA1,HLA-DRB5	none	HLA-DRB1,HLA-DQA1,HLA-DRB5	1	0	0	0	0	0	4	0
Shrimp:chr6:32153957-32681385	rs79719330	6	32637723	C	T	0.13	0.87	0.89	No	0.1297	0.2519	0.1342	0.1808	3.21872e-14	rs74995702	0.605321	0.0797608	1.83184	3.21872e-14	0.779873	0.826593	0.936864	0.826167	1	1	1	none	Yes	Yes	0.014976	0.0556	0.002	0.0008	0.0173	0.0041	0	0	none	HLA-DQB1,HLA-DQA2,HLA-DRB1	HLA-DQA1	HLA-DQB1,HLA-DQA1,HLA-DQA2,HLA-DRB1	-9999	-9999	-9999	-9999	-9999	0	GATA_known8;GR_known3;STAT_known10	0
Shrimp:chr6:32153957-32681385	rs147210809	6	32656830	T	C	0.13	0.93	0.94	No	0.1299	0.25	0.1347	0.1827	4.34743e-14	rs74995702	0.60251	0.0798011	1.8267	4.34743e-14	0.690257	0.832955	0.939023	0.814836	1	1	1	none	Yes	Yes	0.0139776	0.0546	0	0	0.0159	0.0041	0	0	none	HLA-DQB1,HLA-DQA2,HLA-DRB1	none	HLA-DQB1,HLA-DQA2,HLA-DRB1	-9999	-9999	-9999	-9999	-9999	0	ZBTB7A_disc1;p53_1	0
Shrimp:chr6:32153957-32681385	rs116191291	6	32469662	T	C	0.14	0.76	0.82	No	0.1254	0.2313	0.1265	0.1863	8.21707e-14	rs74995702	0.59367	0.0795079	1.81062	8.21707e-14	0.360989	0.685148	0.875059	0.780393	1	0	0	none	Yes	Yes	0.038738	0.0625	0.0378	0.0144	0.0648	0.0297	0	0	none	BTNL2	HLA-DRB5	HLA-DRB5,BTNL2	-9999	-9999	-9999	-9999	-9999	175	PPAR_1	0
Shrimp:chr6:32153957-32681385	rs184334509	6	32469663	A	C	0.14	0.76	0.82	No	0.1254	0.2313	0.1265	0.1863	8.21707e-14	rs74995702	0.59367	0.0795079	1.81062	8.21707e-14	0.360989	0.685148	0.875059	0.780393	1	0	0	none	Yes	Yes	0.038738	0.0625	0.0378	0.0144	0.0648	0.0297	0	0	none	BTNL2	HLA-DRB5	HLA-DRB5,BTNL2	-9999	-9999	-9999	-9999	-9999	121	PPAR_1	0
Shrimp:chr6:32153957-32681385	rs113126350	6	32484709	T	C	0.12	0.64	0.71	No	0.116	0.2164	0.1177	0.1771	9.39512e-14	rs74995702	0.609875	0.0818719	1.8402	9.39512e-14	0.355921	0.676243	0.907724	0.776422	1	0	0	none	Yes	Yes	0.0207668	0.0595	0.0109	0.0038	0.0259	0.0102	0	0	none	BTNL2	HLA-DRB5,HLA-DRB1	HLA-DRB5,HLA-DRB1,BTNL2	-9999	-9999	-9999	-9999	-9999	26	Mef2_known5;Sox_10;Sox_2	0
Shrimp:chr6:32153957-32681385	rs532322163	6	32594155	T	A	0.11	0.77	0.8	No	0.1182	0.2295	0.1217	0.1716	9.56634e-14	rs74995702	0.605681	0.0813349	1.8325	9.56634e-14	0.976655	0.776476	0.959064	0.802998	1	1	1	none	No	Yes	0.00998403	0.0466	0	0	0	0.0031			none	HLA-DQA1,HLA-DRB1,HLA-DRB5	HLA-DQB1	HLA-DQA1,HLA-DQB1,HLA-DRB1,HLA-DRB5	0	0	0	0	0	-9999		-9999
Shrimp:chr6:32153957-32681385	rs117892681	6	32305814	A	C	0.11	0.98	0.98	No	0.1097	0.2146	0.1118	0.1642	1.10056e-13	rs74995702	0.611314	0.082296	1.84285	1.10056e-13	0.200803	0.601064	0.880292	0.756837	1	0	0	none	Yes	Yes	0.0105831	0.0466	0	0	0	0.0061	0	0	C6orf10	HLA-DRA	none	C6orf10,HLA-DRA	1	0	0	0	0	0	0	0
Shrimp:chr6:32153957-32681385	rs117705671	6	32312458	C	T	0.11	0.98	0.98	No	0.1097	0.2146	0.1118	0.1642	1.10056e-13	rs74995702	0.611314	0.082296	1.84285	1.10056e-13	0.200803	0.601064	0.880292	0.756837	1	0	0	none	Yes	Yes	0.0105831	0.0466	0	0	0	0.0061	0	0	C6orf10	HLA-DRA	none	C6orf10,HLA-DRA	1	0	0	0	0	0	4	0
Shrimp:chr6:32153957-32681385	rs116865472	6	32328380	G	A	0.11	0.98	0.98	No	0.1098	0.2146	0.1116	0.1642	1.14655e-13	rs74995702	0.610302	0.0822197	1.84099	1.14655e-13	0.197857	0.599408	0.879274	0.755343	1	0	0	none	Yes	Yes	0.0177716	0.0595	0	0	0	0.0297	0	0	C6orf10	HLA-DRA	BTNL2	C6orf10,BTNL2,HLA-DRA	1	0	0	0	0	0	11	0
Shrimp:chr6:32153957-32681385	rs116901471	6	32329582	G	A	0.11	0.98	0.98	No	0.1098	0.2146	0.1116	0.1642	1.14655e-13	rs74995702	0.610302	0.0822197	1.84099	1.14655e-13	0.197857	0.599408	0.879274	0.755343	1	0	0	none	Yes	Yes	0.0175719	0.0585	0	0	0	0.0297	0	0	C6orf10	HLA-DRA	BTNL2	C6orf10,BTNL2,HLA-DRA	1	0	0	0	0	0	8	0
Shrimp:chr6:32153957-32681385	rs117433404	6	32289495	T	C	0.11	0.98	0.98	No	0.1099	0.2146	0.1118	0.1642	1.25072e-13	rs74995702	0.609354	0.0822197	1.83924	1.25072e-13	0.205598	0.600423	0.879432	0.754041	1	0	0	none	Yes	Yes	0.0175719	0.0585	0	0	0	0.0297	0	0	C6orf10	NOTCH4	none	C6orf10,NOTCH4	1	0	0	0	0	0	5	0
Shrimp:chr6:32153957-32681385	rs117948645	6	32289642	C	T	0.11	0.98	0.98	No	0.1099	0.2146	0.1118	0.1642	1.25072e-13	rs74995702	0.609354	0.0822197	1.83924	1.25072e-13	0.205598	0.600423	0.879432	0.754041	1	0	0	none	Yes	Yes	0.0175719	0.0585	0	0	0	0.0297	0	0	C6orf10	NOTCH4	none	C6orf10,NOTCH4	1	0	0	0	0	0	4	0
Shrimp:chr6:32153957-32681385	rs117214340	6	32295296	A	T	0.11	0.98	0.98	No	0.1099	0.2146	0.1118	0.1642	1.25072e-13	rs74995702	0.609354	0.0822197	1.83924	1.25072e-13	0.205598	0.600423	0.879432	0.754041	1	0	0	none	Yes	Yes	0.0175719	0.0585	0	0	0	0.0297	0	0	C6orf10	NOTCH4	none	C6orf10,NOTCH4	1	0	0	0	0	0	Hoxa7_1;Nanog_disc2	0
Shrimp:chr6:32153957-32681385	rs59185462	6	32297839	A	G	0.11	0.98	0.98	No	0.1099	0.2146	0.1118	0.1642	1.25072e-13	rs74995702	0.609354	0.0822197	1.83924	1.25072e-13	0.205598	0.600423	0.879432	0.754041	1	0	0	none	Yes	Yes	0.0175719	0.0585	0	0	0	0.0297	0	0	C6orf10	NOTCH4,HLA-DRA	none	C6orf10,NOTCH4,HLA-DRA	1	0	0	0	0	0	Arnt_2;Myc_known1	0
Shrimp:chr6:32153957-32681385	rs141740469	6	32299335	CG	C	0.11	0.98	0.98	No	0.1099	0.2146	0.1118	0.1642	1.25072e-13	rs74995702	0.609354	0.0822197	1.83924	1.25072e-13	0.205598	0.600423	0.879432	0.754041	1	0	0	none	Yes	Yes	0.0175719	0.0585	0	0	0	0.0297	0	0	C6orf10	NOTCH4,HLA-DRA	none	C6orf10,NOTCH4,HLA-DRA	1	0	0	0	0	0	4	0
Shrimp:chr6:32153957-32681385	rs117445916	6	32299563	C	T	0.11	0.98	0.98	No	0.1099	0.2146	0.1118	0.1642	1.25072e-13	rs74995702	0.609354	0.0822197	1.83924	1.25072e-13	0.205598	0.600423	0.879432	0.754041	1	0	0	none	Yes	Yes	0.0175719	0.0585	0	0	0	0.0297	0	0	C6orf10	NOTCH4,HLA-DRA	none	C6orf10,NOTCH4,HLA-DRA	1	0	0	0	0	0	MZF1::1-4_1	0
Shrimp:chr6:32153957-32681385	rs118163679	6	32312155	A	T	0.11	0.98	0.98	No	0.1099	0.2146	0.1118	0.1642	1.25072e-13	rs74995702	0.609354	0.0822197	1.83924	1.25072e-13	0.205598	0.600423	0.879432	0.754041	1	0	0	none	Yes	Yes	0.0175719	0.0585	0	0	0	0.0297	0	0	C6orf10	HLA-DRA	none	C6orf10,HLA-DRA	1	0	0	0	0	0	GR_known10;GR_known2;GR_known4	0
Shrimp:chr6:32153957-32681385	rs114365500	6	32318384	G	A	0.11	0.98	0.98	No	0.1099	0.2146	0.1118	0.1642	1.25072e-13	rs74995702	0.609354	0.0822197	1.83924	1.25072e-13	0.205598	0.600423	0.879432	0.754041	1	0	0	none	Yes	Yes	0.0571086	0.0585	0.007	0.1354	0.0187	0.0286	0	0	C6orf10	HLA-DRA	none	C6orf10,HLA-DRA	1	0	0	0	0	0	PPAR_1;PPAR_3	0
Shrimp:chr6:32153957-32681385	rs118002474	6	32215654	A	G	0.12	0.95	0.96	No	0.1117	0.2164	0.1138	0.1661	1.75938e-13	rs74995702	0.603819	0.0819748	1.82909	1.75938e-13	0.198832	0.585024	0.859148	0.743996	1	0	0	none	Yes	Yes	0.0175719	0.0645	0	0	0	0.0235	0	0	none	NOTCH4,GPSM3,PBX2,AGER,AGPAT1,PRRT1	none	NOTCH4,GPSM3,PBX2,AGER,AGPAT1,PRRT1	-9999	-9999	-9999	-9999	-9999	0	6	0
Shrimp:chr6:32153957-32681385	rs116876329	6	32212727	G	A	0.11	0.98	0.98	No	0.1097	0.2127	0.1115	0.1642	1.79732e-13	rs74995702	0.606512	0.0823722	1.83402	1.79732e-13	0.227783	0.598728	0.879166	0.747068	1	0	0	none	Yes	Yes	0.0163738	0.0595	0	0	0	0.0225	0	0	none	NOTCH4,GPSM3,PBX2,AGER,AGPAT1,PRRT1	none	NOTCH4,GPSM3,PBX2,AGER,AGPAT1,PRRT1	-9999	-9999	-9999	-9999	-9999	0	HNF1_5;NF-I_1	0
Shrimp:chr6:32153957-32681385	rs118081729	6	32212735	A	T	0.11	0.98	0.98	No	0.1097	0.2127	0.1115	0.1642	1.79732e-13	rs74995702	0.606512	0.0823722	1.83402	1.79732e-13	0.227783	0.598728	0.879166	0.747068	1	0	0	none	Yes	Yes	0.0163738	0.0595	0	0	0	0.0225	0	0	none	NOTCH4,GPSM3,PBX2,AGER,AGPAT1,PRRT1	none	NOTCH4,GPSM3,PBX2,AGER,AGPAT1,PRRT1	-9999	-9999	-9999	-9999	-9999	0	0	0
Shrimp:chr6:32153957-32681385	rs139332610	6	32233475	A	G	0.11	0.98	0.98	No	0.1096	0.2127	0.1115	0.1642	1.809e-13	rs74995702	0.607	0.0824481	1.83492	1.809e-13	0.230588	0.599707	0.88008	0.747222	1	0	0	none	Yes	Yes	0.00958466	0.0466	0	0	0	0.001	0	0	none	NOTCH4,GPSM3,PBX2,AGER,AGPAT1	C6orf10	C6orf10,NOTCH4,GPSM3,PBX2,AGER,AGPAT1	-9999	-9999	-9999	-9999	-9999	0	7	0
Shrimp:chr6:32153957-32681385	rs117898285	6	32220270	T	G	0.11	0.98	0.98	No	0.1098	0.2127	0.1115	0.1642	2.05505e-13	rs74995702	0.605037	0.0823722	1.83132	2.05505e-13	0.236058	0.599066	0.879219	0.744432	1	0	0	none	Yes	Yes	0.0163738	0.0585	0	0	0	0.0235	0	0	none	NOTCH4,GPSM3,PBX2,AGER,AGPAT1,PRRT1	C6orf10	NOTCH4,C6orf10,GPSM3,PBX2,AGER,AGPAT1,PRRT1	-9999	-9999	-9999	-9999	-9999	0	5	0
Shrimp:chr6:32153957-32681385	rs117510873	6	32223143	A	G	0.11	0.98	0.98	No	0.1098	0.2127	0.1115	0.1642	2.05505e-13	rs74995702	0.605037	0.0823722	1.83132	2.05505e-13	0.236058	0.599066	0.879219	0.744432	1	0	0	none	Yes	Yes	0.0163738	0.0585	0	0	0	0.0235	0	0	none	NOTCH4,GPSM3,PBX2,AGER,AGPAT1,PRRT1	C6orf10	NOTCH4,C6orf10,GPSM3,PBX2,AGER,AGPAT1,PRRT1	-9999	-9999	-9999	-9999	-9999	0	5	0
Shrimp:chr6:32153957-32681385	rs145385645	6	32226354	T	C	0.11	0.98	0.98	No	0.1098	0.2127	0.1115	0.1642	2.05505e-13	rs74995702	0.605037	0.0823722	1.83132	2.05505e-13	0.236058	0.599066	0.879219	0.744432	1	0	0	none	Yes	Yes	0.0165735	0.0585	0	0	0	0.0245	0	0	none	NOTCH4,GPSM3,PBX2,AGER,AGPAT1,PRRT1	C6orf10	C6orf10,NOTCH4,GPSM3,PBX2,AGER,AGPAT1,PRRT1	-9999	-9999	-9999	-9999	-9999	0	Pax-4_4	0
Shrimp:chr6:32153957-32681385	rs117849362	6	32227956	G	T	0.11	0.98	0.98	No	0.1098	0.2127	0.1115	0.1642	2.05505e-13	rs74995702	0.605037	0.0823722	1.83132	2.05505e-13	0.236058	0.599066	0.879219	0.744432	1	0	0	none	Yes	Yes	0.0165735	0.0585	0	0	0	0.0245	0	0	none	NOTCH4,GPSM3,PBX2,AGER,AGPAT1,PRRT1	C6orf10	C6orf10,NOTCH4,GPSM3,PBX2,AGER,AGPAT1,PRRT1	-9999	-9999	-9999	-9999	-9999	0	7	0
Shrimp:chr6:32153957-32681385	rs118035046	6	32230927	C	T	0.11	0.98	0.98	No	0.1098	0.2127	0.1115	0.1642	2.05505e-13	rs74995702	0.605037	0.0823722	1.83132	2.05505e-13	0.236058	0.599066	0.879219	0.744432	1	0	0	none	Yes	Yes	0.0165735	0.0585	0	0	0	0.0245	0	0	none	NOTCH4,GPSM3,PBX2,AGER,AGPAT1	C6orf10	C6orf10,NOTCH4,GPSM3,PBX2,AGER,AGPAT1	-9999	-9999	-9999	-9999	-9999	0	Duxl;ZID	0
Shrimp:chr6:32153957-32681385	rs117913475	6	32231297	T	C	0.11	0.98	0.98	No	0.1098	0.2127	0.1115	0.1642	2.05505e-13	rs74995702	0.605037	0.0823722	1.83132	2.05505e-13	0.236058	0.599066	0.879219	0.744432	1	0	0	none	Yes	Yes	0.0165735	0.0585	0	0	0	0.0245	0	0	none	NOTCH4,GPSM3,PBX2,AGER,AGPAT1	C6orf10	C6orf10,NOTCH4,GPSM3,PBX2,AGER,AGPAT1	-9999	-9999	-9999	-9999	-9999	0	BDP1_disc3;GCM	0
Shrimp:chr6:32153957-32681385	rs191135370	6	32232653	C	A	0.11	0.98	0.98	No	0.1098	0.2127	0.1115	0.1642	2.05505e-13	rs74995702	0.605037	0.0823722	1.83132	2.05505e-13	0.236058	0.599066	0.879219	0.744432	1	0	0	none	Yes	Yes	0.0165735	0.0585	0	0	0	0.0245	0	0	none	NOTCH4,GPSM3,PBX2,AGER,AGPAT1	C6orf10	C6orf10,NOTCH4,GPSM3,PBX2,AGER,AGPAT1	-9999	-9999	-9999	-9999	-9999	0	CDP_7;Maf_disc2;Pou2f2_known1	0
Shrimp:chr6:32153957-32681385	rs118002796	6	32233915	A	C	0.11	0.98	0.98	No	0.1098	0.2127	0.1115	0.1642	2.05505e-13	rs74995702	0.605037	0.0823722	1.83132	2.05505e-13	0.236058	0.599066	0.879219	0.744432	1	0	0	none	Yes	Yes	0.0165735	0.0585	0	0	0	0.0245	0	0	none	NOTCH4,GPSM3,PBX2,AGER,AGPAT1	C6orf10	C6orf10,NOTCH4,GPSM3,PBX2,AGER,AGPAT1	-9999	-9999	-9999	-9999	-9999	0	TCF4_known1	0
Shrimp:chr6:32153957-32681385	rs117465038	6	32234981	A	T	0.11	0.98	0.98	No	0.1098	0.2127	0.1115	0.1642	2.05505e-13	rs74995702	0.605037	0.0823722	1.83132	2.05505e-13	0.236058	0.599066	0.879219	0.744432	1	0	0	none	Yes	Yes	0.0165735	0.0585	0	0	0	0.0245	0	0	none	NOTCH4,GPSM3,PBX2,AGER,AGPAT1	C6orf10	C6orf10,NOTCH4,GPSM3,PBX2,AGER,AGPAT1	-9999	-9999	-9999	-9999	-9999	0	Pou1f1_2	0
Shrimp:chr6:32153957-32681385	rs149625930	6	32238762	G	A	0.11	0.98	0.98	No	0.1098	0.2127	0.1115	0.1642	2.05505e-13	rs74995702	0.605037	0.0823722	1.83132	2.05505e-13	0.236058	0.599066	0.879219	0.744432	1	0	0	none	Yes	Yes	0.0165735	0.0585	0	0	0	0.0245	0	0	none	NOTCH4,GPSM3,PBX2,AGER,AGPAT1	C6orf10	C6orf10,NOTCH4,GPSM3,PBX2,AGER,AGPAT1	-9999	-9999	-9999	-9999	-9999	0	6	0
Shrimp:chr6:32153957-32681385	rs118096895	6	32239467	G	A	0.11	0.98	0.98	No	0.1098	0.2127	0.1115	0.1642	2.05505e-13	rs74995702	0.605037	0.0823722	1.83132	2.05505e-13	0.236058	0.599066	0.879219	0.744432	1	0	0	none	Yes	Yes	0.0165735	0.0585	0	0	0	0.0245	0	0	none	NOTCH4,GPSM3,PBX2,AGER,AGPAT1	C6orf10	C6orf10,NOTCH4,GPSM3,PBX2,AGER,AGPAT1	-9999	-9999	-9999	-9999	-9999	0	12	0
Shrimp:chr6:32153957-32681385	rs143196067	6	32241666	G	A	0.11	0.98	0.98	No	0.1098	0.2127	0.1115	0.1642	2.05505e-13	rs74995702	0.605037	0.0823722	1.83132	2.05505e-13	0.236058	0.599066	0.879219	0.744432	1	0	0	none	Yes	Yes	0.0165735	0.0585	0	0	0	0.0245	0	0	none	NOTCH4,GPSM3,PBX2,AGER,AGPAT1	C6orf10	C6orf10,NOTCH4,GPSM3,PBX2,AGER,AGPAT1	-9999	-9999	-9999	-9999	-9999	0	5	0
Shrimp:chr6:32153957-32681385	rs145942678	6	32249372	A	G	0.11	0.98	0.98	No	0.1098	0.2127	0.1115	0.1642	2.05505e-13	rs74995702	0.605037	0.0823722	1.83132	2.05505e-13	0.236058	0.599066	0.879219	0.744432	1	0	0	none	Yes	Yes	0.0165735	0.0585	0	0	0	0.0245	0	0	none	NOTCH4,GPSM3,PBX2,AGER,AGPAT1	C6orf10	C6orf10,NOTCH4,GPSM3,PBX2,AGER,AGPAT1	-9999	-9999	-9999	-9999	-9999	0	BRCA1_known1;Foxp1	0
Shrimp:chr6:32153957-32681385	rs182046282	6	32252849	T	A	0.11	0.98	0.98	No	0.1098	0.2127	0.1115	0.1642	2.05505e-13	rs74995702	0.605037	0.0823722	1.83132	2.05505e-13	0.236058	0.599066	0.879219	0.744432	1	0	0	none	Yes	Yes	0.0165735	0.0585	0	0	0	0.0245	0	0	none	NOTCH4,GPSM3,PBX2,AGER,AGPAT1	C6orf10	C6orf10,NOTCH4,GPSM3,PBX2,AGER,AGPAT1	-9999	-9999	-9999	-9999	-9999	0	45	0
Shrimp:chr6:32153957-32681385	rs117135355	6	32254701	C	G	0.11	0.98	0.98	No	0.1098	0.2127	0.1115	0.1642	2.05505e-13	rs74995702	0.605037	0.0823722	1.83132	2.05505e-13	0.236058	0.599066	0.879219	0.744432	1	0	0	none	Yes	Yes	0.0165735	0.0585	0	0	0	0.0245	0	0	none	NOTCH4,GPSM3,PBX2,AGER,AGPAT1	C6orf10	C6orf10,NOTCH4,GPSM3,PBX2,AGER,AGPAT1	-9999	-9999	-9999	-9999	-9999	0	0	0
Shrimp:chr6:32153957-32681385	rs138793379	6	32262508	G	GACT	0.11	0.98	0.98	No	0.1098	0.2127	0.1115	0.1642	2.05505e-13	rs74995702	0.605037	0.0823722	1.83132	2.05505e-13	0.236058	0.599066	0.879219	0.744432	1	0	0	none	Yes	Yes	0.0165735	0.0585	0	0	0	0.0245	0	0	C6orf10	NOTCH4,GPSM3,PBX2	none	C6orf10,NOTCH4,GPSM3,PBX2	1	0	0	0	0	0	NERF1a;Tel2	0
Shrimp:chr6:32153957-32681385	rs117900424	6	32262880	G	A	0.11	0.98	0.98	No	0.1098	0.2127	0.1115	0.1642	2.05505e-13	rs74995702	0.605037	0.0823722	1.83132	2.05505e-13	0.236058	0.599066	0.879219	0.744432	1	0	0	none	Yes	Yes	0.0165735	0.0585	0	0	0	0.0245	0	0	C6orf10	NOTCH4,GPSM3,PBX2	none	C6orf10,NOTCH4,GPSM3,PBX2	1	0	0	0	0	0	6	0
Shrimp:chr6:32153957-32681385	rs141107048	6	32209247	C	CT	0.11	0.97	0.97	No	0.1093	0.2108	0.1108	0.1642	2.10917e-13	rs74995702	0.606904	0.0826654	1.83474	2.10917e-13	0.221475	0.592379	0.876246	0.742026	1	0	0	none	Yes	Yes	0.0169728	0.0605	0	0	0	0.0245	0	0	none	NOTCH4,GPSM3,PBX2,AGER,AGPAT1,PRRT1	none	NOTCH4,GPSM3,PBX2,AGER,AGPAT1,PRRT1	-9999	-9999	-9999	-9999	-9999	0	6	0
Shrimp:chr6:32153957-32681385	rs139612274	6	32263879	T	C	0.11	0.98	0.98	No	0.1098	0.2127	0.1116	0.1642	2.13635e-13	rs74995702	0.60461	0.0823722	1.83054	2.13635e-13	0.238887	0.598746	0.878789	0.743711	1	0	0	none	Yes	Yes	0.0167732	0.0585	0	0	0	0.0256	0	0	C6orf10	NOTCH4,GPSM3,PBX2	none	C6orf10,NOTCH4,GPSM3,PBX2	1	0	0	0	0	0	Ik-1_2	0
Shrimp:chr6:32153957-32681385	rs117305601	6	32267284	A	G	0.11	0.98	0.98	No	0.1098	0.2127	0.1116	0.1642	2.13635e-13	rs74995702	0.60461	0.0823722	1.83054	2.13635e-13	0.238887	0.598746	0.878789	0.743711	1	0	0	none	Yes	Yes	0.0165735	0.0585	0	0	0	0.0245	0	0	C6orf10	NOTCH4,GPSM3,PBX2	none	C6orf10,NOTCH4,GPSM3,PBX2	1	0	0	0	0	0	Foxo_4;Pou5f1_known2;Sox_5	0
Shrimp:chr6:32153957-32681385	rs117223329	6	32268055	T	C	0.11	0.98	0.98	No	0.1098	0.2127	0.1116	0.1642	2.13635e-13	rs74995702	0.60461	0.0823722	1.83054	2.13635e-13	0.238887	0.598746	0.878789	0.743711	1	0	0	none	Yes	Yes	0.0165735	0.0585	0	0	0	0.0245	0	0	C6orf10	NOTCH4,GPSM3	none	C6orf10,NOTCH4,GPSM3	1	0	0	0	0	0	Pou2f2_known8	0
Shrimp:chr6:32153957-32681385	rs117529144	6	32271755	T	G	0.11	0.98	0.98	No	0.1098	0.2127	0.1116	0.1642	2.13635e-13	rs74995702	0.60461	0.0823722	1.83054	2.13635e-13	0.238887	0.598746	0.878789	0.743711	1	0	0	none	Yes	Yes	0.0165735	0.0585	0	0	0	0.0245	0	0	C6orf10	NOTCH4,GPSM3	none	C6orf10,NOTCH4,GPSM3	1	0	0	0	0	0	4	0
Shrimp:chr6:32153957-32681385	rs150647708	6	32273493	A	G	0.11	0.98	0.98	No	0.1098	0.2127	0.1116	0.1642	2.13635e-13	rs74995702	0.60461	0.0823722	1.83054	2.13635e-13	0.238887	0.598746	0.878789	0.743711	1	0	0	none	Yes	Yes	0.0167732	0.0585	0	0	0	0.0256	0	0	C6orf10	NOTCH4	none	C6orf10,NOTCH4	1	0	0	0	0	0	BDP1_disc2;Maf_disc2;Nr2f2	0
Shrimp:chr6:32153957-32681385	rs117187259	6	32280435	T	C	0.11	0.98	0.98	No	0.1098	0.2127	0.1116	0.1642	2.13635e-13	rs74995702	0.60461	0.0823722	1.83054	2.13635e-13	0.238887	0.598746	0.878789	0.743711	1	0	0	none	Yes	Yes	0.0175719	0.0585	0	0	0	0.0297	0	0	C6orf10	NOTCH4	none	C6orf10,NOTCH4	1	0	0	0	0	0	Hoxa5_1	0
Shrimp:chr6:32153957-32681385	rs117276561	6	32280736	G	A	0.11	0.98	0.98	No	0.1098	0.2127	0.1116	0.1642	2.13635e-13	rs74995702	0.60461	0.0823722	1.83054	2.13635e-13	0.238887	0.598746	0.878789	0.743711	1	0	0	none	Yes	Yes	0.0175719	0.0585	0	0	0	0.0297	0	0	C6orf10	NOTCH4	none	C6orf10,NOTCH4	1	0	0	0	0	0	0	0
Shrimp:chr6:32153957-32681385	rs117721766	6	32285178	C	A	0.11	0.98	0.98	No	0.1098	0.2127	0.1116	0.1642	2.13635e-13	rs74995702	0.60461	0.0823722	1.83054	2.13635e-13	0.238887	0.598746	0.878789	0.743711	1	0	0	none	Yes	Yes	0.0175719	0.0585	0	0	0	0.0297	0	0	C6orf10	NOTCH4	none	C6orf10,NOTCH4	1	0	0	0	0	0	0	0
Shrimp:chr6:32153957-32681385	rs117850564	6	32285779	A	G	0.11	0.98	0.98	No	0.1098	0.2127	0.1116	0.1642	2.13635e-13	rs74995702	0.60461	0.0823722	1.83054	2.13635e-13	0.238887	0.598746	0.878789	0.743711	1	0	0	none	Yes	Yes	0.0185703	0.0595	0.001	0.0023	0	0.0297	0	0	C6orf10	NOTCH4	none	C6orf10,NOTCH4	1	0	0	0	0	0	4	0
Shrimp:chr6:32153957-32681385	rs28608745	6	32287111	A	C	0.11	0.98	0.98	No	0.1098	0.2127	0.1116	0.1642	2.13635e-13	rs74995702	0.60461	0.0823722	1.83054	2.13635e-13	0.238887	0.598746	0.878789	0.743711	1	0	0	none	Yes	Yes	0.0579073	0.0595	0.0089	0.1354	0.0187	0.0297	0	0	C6orf10	NOTCH4	none	C6orf10,NOTCH4	1	0	0	0	0	0	ZEB1_known4	0
Shrimp:chr6:32153957-32681385	rs200186386	6	32211068	TGC	T	0.11	0.94	0.95	No	0.1093	0.2108	0.1109	0.1642	2.20115e-13	rs74995702	0.606431	0.0826654	1.83388	2.20115e-13	0.231193	0.594353	0.877705	0.742033	1	0	0	none	Yes	Yes	0.0165735	0.0585	0	0	0	0.0245	0	0	none	NOTCH4,GPSM3,PBX2,AGER,AGPAT1,PRRT1	none	NOTCH4,GPSM3,PBX2,AGER,AGPAT1,PRRT1	-9999	-9999	-9999	-9999	-9999	0	6	0
Shrimp:chr6:32153957-32681385	rs544068844	6	32486543	T	G	0.13	0.71	0.77	No	0.1193	0.2164	0.1192	0.1808	2.30641e-13	rs74995702	0.59749	0.0815162	1.81755	2.30641e-13	0.358035	0.642071	0.871755	0.752506	1	0	0	none	No	Yes	0.0249601	0.0625	0.0239	0.0061	0.0144	0.0204			HLA-DRB5	none	HLA-DRB1	HLA-DRB5,HLA-DRB1	0	0	0	0	0	-9999		-9999
Shrimp:chr6:32153957-32681385	rs142946131	6	32209440	A	G	0.11	0.98	0.98	No	0.1095	0.2108	0.1109	0.1642	2.3076e-13	rs74995702	0.605908	0.0826654	1.83292	2.3076e-13	0.233466	0.593058	0.876357	0.741029	1	0	0	none	Yes	Yes	0.0169728	0.0615	0	0	0	0.0235	0	0	none	NOTCH4,GPSM3,PBX2,AGER,AGPAT1,PRRT1	none	NOTCH4,GPSM3,PBX2,AGER,AGPAT1,PRRT1	-9999	-9999	-9999	-9999	-9999	0	SIX5_disc4	0
Shrimp:chr6:32153957-32681385	rs574787302	6	32210213	C	T	0.11	0.98	0.98	No	0.1095	0.2108	0.1109	0.1642	2.3076e-13	rs74995702	0.605908	0.0826654	1.83292	2.3076e-13	0.233466	0.594034	0.877273	0.741029	1	0	0	none	No	Yes	0.0169728	0.0615	0	0	0	0.0235			none	NOTCH4,GPSM3,PBX2,AGER,AGPAT1,PRRT1	none	NOTCH4,GPSM3,PBX2,AGER,AGPAT1,PRRT1	0	0	0	0	0	-9999		-9999
Shrimp:chr6:32153957-32681385	rs117910057	6	32211210	G	C	0.11	0.98	0.98	No	0.1095	0.2108	0.1109	0.1642	2.3076e-13	rs74995702	0.605908	0.0826654	1.83292	2.3076e-13	0.233466	0.594034	0.877273	0.741029	1	0	0	none	Yes	Yes	0.0175719	0.0615	0	0	0	0.0266	0	0	none	NOTCH4,GPSM3,PBX2,AGER,AGPAT1,PRRT1	none	NOTCH4,GPSM3,PBX2,AGER,AGPAT1,PRRT1	-9999	-9999	-9999	-9999	-9999	0	5	0
Shrimp:chr6:32153957-32681385	rs118080264	6	32210211	C	T	0.11	0.97	0.97	No	0.1096	0.2108	0.1109	0.1642	2.44293e-13	rs74995702	0.604722	0.0825897	1.83074	2.44293e-13	0.238417	0.593718	0.876845	0.740064	1	0	0	none	Yes	Yes	0.0177716	0.0635	0	0	0	0.0256	0	0	none	NOTCH4,GPSM3,PBX2,AGER,AGPAT1,PRRT1	none	NOTCH4,GPSM3,PBX2,AGER,AGPAT1,PRRT1	-9999	-9999	-9999	-9999	-9999	0	6	0
Shrimp:chr6:32153957-32681385	rs118128835	6	32238436	A	T	0.11	0.96	0.97	No	0.1092	0.2108	0.1112	0.1642	2.65923e-13	rs74995702	0.602506	0.0824153	1.82669	2.65923e-13	0.248659	0.595327	0.879012	0.738917	1	0	0	none	Yes	Yes	0.0163738	0.0575	0	0	0	0.0245	0	0	none	NOTCH4,GPSM3,PBX2,AGER,AGPAT1	C6orf10	C6orf10,NOTCH4,GPSM3,PBX2,AGER,AGPAT1	-9999	-9999	-9999	-9999	-9999	0	Cdc5;NF-kappaB_disc3	0
Shrimp:chr6:32153957-32681385	rs542730850	6	32646829	T	C	0.17	0.83	0.86	No	0.1563	0.2761	0.1616	0.2177	2.84042e-13	rs74995702	0.550728	0.075424	1.73451	2.84042e-13	0.340058	0.829082	0.985785	0.745542	1	0	0	none	No	Yes	0.0175719	0.0724	0	0	0.0173	0.0031			none	HLA-DQB1,HLA-DQA2,HLA-DRB1	HLA-DQA1	HLA-DQB1,HLA-DQA1,HLA-DQA2,HLA-DRB1	0	0	0	0	0	-9999		-9999
Shrimp:chr6:32153957-32681385	rs149352897	6	32646898	A	G	0.17	0.83	0.86	No	0.1563	0.2761	0.1616	0.2177	2.84042e-13	rs74995702	0.550728	0.075424	1.73451	2.84042e-13	0.340058	0.829082	0.985785	0.745542	1	0	0	none	Yes	Yes	0.0183706	0.0754	0	0	0.0173	0.0041	0	0	none	HLA-DQB1,HLA-DQA2,HLA-DRB1	HLA-DQA1	HLA-DQB1,HLA-DQA1,HLA-DQA2,HLA-DRB1	-9999	-9999	-9999	-9999	-9999	0	DMRT3	0
Shrimp:chr6:32153957-32681385	rs9274257	6	32631415	C	T	0.14	0.81	0.84	No	0.1547	0.2705	0.1585	0.2177	3.23709e-13	rs74995702	0.552286	0.0758203	1.73722	3.23709e-13	0.690827	0.795015	0.955159	0.761038	1	0	0	none	Yes	Yes	0.0648962	0.0615	0.0636	0.0832	0.1095	0.0133	0	0	HLA-DQB1	HLA-DRB1,HLA-DQA2	HLA-DQA1	HLA-DQB1,HLA-DQA1,HLA-DRB1,HLA-DQA2	1	0	0	0	0	0	5	0
Shrimp:chr6:32153957-32681385	rs74661798	6	32469675	A	T	0.14	0.76	0.82	No	0.1264	0.2257	0.1263	0.1882	3.58789e-13	rs74995702	0.582641	0.0801402	1.79076	3.58789e-13	0.493318	0.672742	0.86641	0.749253	1	0	0	none	Yes	Yes	0.0756789	0.0685	0.1183	0.0454	0.1383	0.0358	0	0	none	BTNL2	HLA-DRB5	HLA-DRB5,BTNL2	-9999	-9999	-9999	-9999	-9999	133	27	0
Shrimp:chr6:32153957-32681385	rs115140096	6	32198847	A	G	0.11	0.98	0.98	No	0.1089	0.2071	0.1115	0.1661	5.33182e-13	rs74995702	0.595399	0.0825046	1.81375	5.33182e-13	0.257887	0.583232	0.869454	0.721245	1	0	0	none	Yes	Yes	0.0429313	0.0873	0	0.0507	0.0014	0.0603	0	0	none	NOTCH4,GPSM3,PBX2,AGER,AGPAT1,PRRT1,FKBPL,ATF6B	none	NOTCH4,GPSM3,PBX2,AGER,AGPAT1,PRRT1,FKBPL,ATF6B	-9999	-9999	-9999	-9999	-9999	2	10	0
Shrimp:chr6:32153957-32681385	rs142783261	6	32204850	T	C	0.11	0.98	0.98	No	0.1089	0.2071	0.1115	0.1661	5.33182e-13	rs74995702	0.595399	0.0825046	1.81375	5.33182e-13	0.257887	0.583232	0.869454	0.721245	1	0	0	none	Yes	Yes	0.0429313	0.0873	0	0.0507	0.0014	0.0603	0	0	none	NOTCH4,GPSM3,PBX2,AGER,AGPAT1,PRRT1,FKBPL,ATF6B	none	NOTCH4,GPSM3,PBX2,AGER,AGPAT1,PRRT1,FKBPL,ATF6B	-9999	-9999	-9999	-9999	-9999	2	BDP1_disc2;GCNF;Nr2f2	0
Shrimp:chr6:32153957-32681385	rs114745275	6	32205980	C	T	0.11	0.98	0.98	No	0.1089	0.2071	0.1115	0.1661	5.33182e-13	rs74995702	0.595399	0.0825046	1.81375	5.33182e-13	0.257887	0.583232	0.869454	0.721245	1	0	0	none	Yes	Yes	0.0429313	0.0873	0	0.0507	0.0014	0.0603	0	0	none	NOTCH4,GPSM3,PBX2,AGER,AGPAT1,PRRT1,FKBPL,ATF6B	none	NOTCH4,GPSM3,PBX2,AGER,AGPAT1,PRRT1,FKBPL,ATF6B	-9999	-9999	-9999	-9999	-9999	2	18	0
Shrimp:chr6:32153957-32681385	rs17208188	6	32195005	T	C	0.21	1	1	Yes	0.2065	0.3109	0.2013	0.2937	6.89417e-13	rs74995702	0.500314	0.0696669	1.64924	6.89417e-13	0.000428326	0.239578	0.622261	0.542778	1	0	0	none	Yes	Yes	0.0876597	0.1677	0.0189	0.0794	0.0735	0.0971	0	0	none	NOTCH4,GPSM3,PBX2,AGER,AGPAT1,PRRT1,FKBPL,ATF6B	none	NOTCH4,GPSM3,PBX2,AGER,AGPAT1,PRRT1,FKBPL,ATF6B	-9999	-9999	-9999	-9999	-9999	0	HMG-IY_2;PTF1-beta	0
Shrimp:chr6:32153957-32681385	rs115115354	6	32469671	C	A	0.14	0.74	0.8	No	0.1318	0.2332	0.1314	0.1919	7.3078e-13	rs74995702	0.56642	0.0789595	1.76195	7.3078e-13	0.43551	0.638543	0.824693	0.726841	1	0	0	none	Yes	Yes	0.0772764	0.0704	0.1193	0.0477	0.1412	0.0358	0	0	none	BTNL2	HLA-DRB5	HLA-DRB5,BTNL2	-9999	-9999	-9999	-9999	-9999	178	Dbx1;Hoxa4;PPAR_1	0
Shrimp:chr6:32153957-32681385	rs114434775	6	32205174	G	T	0.11	1	1	Yes	0.1089	0.2079	0.1115	0.1642	7.69259e-13	rs74995702	0.592221	0.0826372	1.808	7.69259e-13	0.310924	0.583416	0.869827	0.716432	1	0	0	none	Yes	Yes	0.0429313	0.0873	0	0.0507	0.0014	0.0603	0	0	none	NOTCH4,GPSM3,PBX2,AGER,AGPAT1,PRRT1,FKBPL,ATF6B	none	NOTCH4,GPSM3,PBX2,AGER,AGPAT1,PRRT1,FKBPL,ATF6B	-9999	-9999	-9999	-9999	-9999	2	5	0
Shrimp:chr6:32153957-32681385	rs146335245	6	32662357	C	T	0.16	0.98	0.98	No	0.1625	0.278	0.1663	0.2251	9.60277e-13	rs74995702	0.536246	0.0751457	1.70958	9.60277e-13	0.400654	0.80196	0.986027	0.717284	1	0	0	none	Yes	Yes	0.0597045	0.0625	0.0527	0.0772	0.0994	0.0123	0	0	none	HLA-DQB1,HLA-DQA2,HLA-DRB1	none	HLA-DQB1,HLA-DQA2,HLA-DRB1	-9999	-9999	-9999	-9999	-9999	14	6	0
Shrimp:chr6:32153957-32681385	rs281875048	6	32631217	T	A	0.16	0.89	0.91	No	0.1615	0.278	0.1641	0.2214	9.98877e-13	rs74995702	0.536544	0.0752446	1.71009	9.98877e-13	0.44717	0.790942	0.974041	0.719172	1	0	0	none	No	Yes	0.0551118	0.0565	0.0497	0.0703	0.0922	0.0123			HLA-DQB1	HLA-DRB1,HLA-DQA2	HLA-DQA1	HLA-DQB1,HLA-DQA1,HLA-DRB1,HLA-DQA2	0	0	0	0	0	-9999		-9999
Shrimp:chr6:32153957-32681385	rs118177105	6	32273836	G	A	0.11	1	1	Yes	0.1081	0.2113	0.1077	0.1511	1.06126e-12	rs74995702	0.613928	0.0861977	1.84767	1.06126e-12	0.234024	0.591747	0.877526	0.700189	1	0	0	none	Yes	Yes	0.0165735	0.0585	0	0	0	0.0245	0	0	C6orf10	NOTCH4	none	C6orf10,NOTCH4	1	0	0	0	0	0	Brachyury_1;COMP1	0
Shrimp:chr6:32153957-32681385	rs12175332	6	32426077	T	C	0.15	0.97	0.97	No	0.1452	0.2612	0.1485	0.1993	1.24852e-12	rs74995702	0.546376	0.0769555	1.72698	1.24852e-12	0.764914	0.731296	0.884444	0.727582	1	0	0	none	Yes	Yes	0.0299521	0.1438	0	0	0	0.0051	0	0	none	BTNL2,C6orf10	HLA-DRA	HLA-DRA,BTNL2,C6orf10	-9999	-9999	-9999	-9999	-9999	0	7	0
Shrimp:chr6:32153957-32681385	rs1130391	6	32632624	T	C	0.15	0.8	0.83	No	0.1601	0.2743	0.1642	0.2232	1.25226e-12	rs74995702	0.533998	0.0752165	1.70574	1.25226e-12	0.567252	0.775427	0.962414	0.719488	1	0	0	none	Yes	Yes	0.067492	0.0615	0.0676	0.0862	0.1153	0.0143	0	1	HLA-DQB1	HLA-DRB1,HLA-DQA2	HLA-DQA1	HLA-DQB1,HLA-DQA1,HLA-DRB1,HLA-DQA2	0	0	1	0	0	0	Gm397;Smad_2	0
Shrimp:chr6:32153957-32681385	rs139455771	6	32631775	T	C	0.14	0.79	0.83	No	0.1525	0.2649	0.155	0.2122	1.29512e-12	rs74995702	0.540957	0.0762467	1.71765	1.29512e-12	0.370026	0.800029	0.948895	0.707132	1	0	0	none	Yes	Yes	0.0603035	0.0536	0.0557	0.0802	0.1081	0.0112	0	0	HLA-DQB1	HLA-DRB1,HLA-DQA2	HLA-DQA1	HLA-DQB1,HLA-DQA1,HLA-DRB1,HLA-DQA2	1	0	0	0	0	15	0	0
Shrimp:chr6:32153957-32681385	rs117794128	6	32321833	G	A	0.12	0.98	0.98	No	0.1195	0.2257	0.1208	0.1697	1.35869e-12	rs74995702	0.569322	0.0803197	1.76707	1.35869e-12	0.420809	0.600683	0.841267	0.709296	1	0	0	none	Yes	Yes	0.028155	0.0794	0.007	0	0.0173	0.0429	0	0	C6orf10	HLA-DRA	BTNL2	C6orf10,BTNL2,HLA-DRA	1	0	0	0	0	0	5	0
Shrimp:chr6:32153957-32681385	rs117698418	6	32324926	A	G	0.12	0.98	0.98	No	0.1195	0.2257	0.1208	0.1697	1.35869e-12	rs74995702	0.569322	0.0803197	1.76707	1.35869e-12	0.420809	0.600683	0.841267	0.709296	1	0	0	none	Yes	Yes	0.028155	0.0794	0.007	0	0.0173	0.0429	0	0	C6orf10	HLA-DRA	BTNL2	C6orf10,BTNL2,HLA-DRA	1	0	0	0	0	0	AIRE_2;MZF1::1-4_2;Pou3f2_3	0
Shrimp:chr6:32153957-32681385	rs117040717	6	32329731	C	T	0.12	0.98	0.98	No	0.1195	0.2257	0.1208	0.1697	1.35869e-12	rs74995702	0.569322	0.0803197	1.76707	1.35869e-12	0.420809	0.600683	0.841267	0.709296	1	0	0	none	Yes	Yes	0.028155	0.0794	0.007	0	0.0173	0.0429	0	0	C6orf10	HLA-DRA	BTNL2	C6orf10,BTNL2,HLA-DRA	1	0	0	0	0	0	15	0
Shrimp:chr6:32153957-32681385	rs75128960	6	32636087	A	C	0.17	0.93	0.93	No	0.1652	0.2817	0.1681	0.2251	1.59775e-12	rs74995702	0.529426	0.0749287	1.69796	1.59775e-12	0.407115	0.784912	0.982836	0.704064	1	0	0	none	Yes	Yes	0.0628994	0.0655	0.0596	0.0794	0.1037	0.0123	0	0	HLA-DQB1	HLA-DQA2,HLA-DRB1	HLA-DQA1	HLA-DQB1,HLA-DQA1,HLA-DQA2,HLA-DRB1	-9999	-9999	-9999	-9999	-9999	15	Pou5f1_disc2	0
Shrimp:chr6:32153957-32681385	rs75098126	6	32636108	G	T	0.17	0.93	0.93	No	0.1652	0.2817	0.1681	0.2251	1.59775e-12	rs74995702	0.529426	0.0749287	1.69796	1.59775e-12	0.407115	0.784912	0.982836	0.704064	1	0	0	none	Yes	Yes	0.063099	0.0655	0.0596	0.0794	0.1052	0.0123	0	0	HLA-DQB1	HLA-DQA2,HLA-DRB1	HLA-DQA1	HLA-DQB1,HLA-DQA1,HLA-DQA2,HLA-DRB1	-9999	-9999	-9999	-9999	-9999	15	GR_known4;PU.1_known2;Sin3Ak-20_disc7	0
Shrimp:chr6:32153957-32681385	rs184950714	6	32636728	A	G	0.17	0.93	0.94	No	0.1652	0.2817	0.1681	0.2251	1.59775e-12	rs74995702	0.529426	0.0749287	1.69796	1.59775e-12	0.407115	0.784912	0.982836	0.704064	1	0	0	none	Yes	Yes	0.0628994	0.0655	0.0586	0.0787	0.1066	0.0123	0	1	none	HLA-DQB1,HLA-DQA2,HLA-DRB1	HLA-DQA1	HLA-DQB1,HLA-DQA1,HLA-DQA2,HLA-DRB1	-9999	-9999	-9999	-9999	-9999	15	4	0
Shrimp:chr6:32153957-32681385	rs77329518	6	32637136	T	C	0.17	0.93	0.94	No	0.1652	0.2817	0.1681	0.2251	1.59775e-12	rs74995702	0.529426	0.0749287	1.69796	1.59775e-12	0.407115	0.784912	0.982836	0.704064	1	0	0	none	Yes	Yes	0.0615016	0.0655	0.0567	0.0764	0.1037	0.0123	0	0	none	HLA-DQB1,HLA-DQA2,HLA-DRB1	HLA-DQA1	HLA-DQB1,HLA-DQA1,HLA-DQA2,HLA-DRB1	-9999	-9999	-9999	-9999	-9999	5	GR_known3;RBP-Jkappa_1	0
Shrimp:chr6:32153957-32681385	rs558998942	6	32637290	G	A	0.17	0.9	0.92	No	0.1652	0.2817	0.1681	0.2251	1.59775e-12	rs74995702	0.529426	0.0749287	1.69796	1.59775e-12	0.407115	0.784912	0.982836	0.704064	1	0	0	none	No	Yes	0.057508	0.0625	0.0497	0.0711	0.0994	0.0123			none	HLA-DQB1,HLA-DQA2,HLA-DRB1	HLA-DQA1	HLA-DQB1,HLA-DQA1,HLA-DQA2,HLA-DRB1	0	0	0	0	0	-9999		-9999
Shrimp:chr6:32153957-32681385	rs116080026	6	32637492	T	C	0.17	0.93	0.94	No	0.1652	0.2817	0.1681	0.2251	1.59775e-12	rs74995702	0.529426	0.0749287	1.69796	1.59775e-12	0.407115	0.784912	0.982836	0.704064	1	0	0	none	Yes	Yes	0.0571086	0.0605	0.0497	0.0688	0.1037	0.0123	0	0	none	HLA-DQB1,HLA-DQA2,HLA-DRB1	HLA-DQA1	HLA-DQB1,HLA-DQA1,HLA-DQA2,HLA-DRB1	-9999	-9999	-9999	-9999	-9999	14	CACD_1;CEBPB_known2	0
Shrimp:chr6:32153957-32681385	rs3830040	6	32191445	A	G	0.11	0.97	0.98	No	0.1034	0.1996	0.1065	0.1568	1.64524e-12	rs74995702	0.591348	0.0837406	1.80642	1.64524e-12	0.264865	0.54787	0.866235	0.691755	1	0	0	none	Yes	Yes	0.00878594	0.0437	0	0	0	0	0	1	NOTCH4	GPSM3,PBX2,AGER,AGPAT1,PRRT1,FKBPL,ATF6B	none	NOTCH4,GPSM3,PBX2,AGER,AGPAT1,PRRT1,FKBPL,ATF6B	1	0	0	0	0	0	EBF_disc2;PPAR_2;TLX1::NFIC	0
Shrimp:chr6:32153957-32681385	rs1130382	6	32632672	A	G	0.15	0.81	0.84	No	0.1625	0.2761	0.1661	0.2251	1.70466e-12	rs74995702	0.530316	0.0751503	1.69947	1.70466e-12	0.597449	0.76424	0.96225	0.71261	1	0	0	none	Yes	Yes	0.0676917	0.0645	0.0666	0.0862	0.1167	0.0123	0	0	HLA-DQB1	HLA-DRB1,HLA-DQA2	HLA-DQA1	HLA-DQB1,HLA-DQA1,HLA-DRB1,HLA-DQA2	0	0	1	0	0	11	0	0
Shrimp:chr6:32153957-32681385	rs115341895	6	32649824	T	C	0.17	0.98	0.99	No	0.165	0.2799	0.1686	0.2269	1.72154e-12	rs74995702	0.528949	0.0749712	1.69715	1.72154e-12	0.395561	0.787158	0.984398	0.701292	1	0	0	none	Yes	Yes	0.0623003	0.0645	0.0586	0.0772	0.1066	0.0123	0	0	none	HLA-DQB1,HLA-DQA2,HLA-DRB1	HLA-DQA1	HLA-DQB1,HLA-DQA1,HLA-DQA2,HLA-DRB1	-9999	-9999	-9999	-9999	-9999	13	Nanog_disc2;p300_disc5	0
Shrimp:chr6:32153957-32681385	rs148781980	6	32667577	G	A	0.17	0.98	0.98	No	0.1657	0.2799	0.1696	0.2288	1.74138e-12	rs74995702	0.528392	0.0749092	1.6962	1.74138e-12	0.426874	0.784626	0.985933	0.703027	1	0	0	none	Yes	Yes	0.0686901	0.0764	0.0606	0.0825	0.1081	0.0225	0	0	none	HLA-DQB1,HLA-DQA2,HLA-DRB1	none	HLA-DQB1,HLA-DQA2,HLA-DRB1	-9999	-9999	-9999	-9999	-9999	15	8	0
Shrimp:chr6:32153957-32681385	rs1694113	6	32650101	A	C	0.17	0.99	0.99	No	0.1651	0.2799	0.1687	0.2269	1.84872e-12	rs74995702	0.528205	0.0749712	1.69589	1.84872e-12	0.376209	0.788649	0.985955	0.698036	1	0	0	none	Yes	Yes	0.0626997	0.0655	0.0586	0.0779	0.1066	0.0123	0	0	none	HLA-DQB1,HLA-DQA2,HLA-DRB1	HLA-DQA1	HLA-DQB1,HLA-DQA1,HLA-DQA2,HLA-DRB1	-9999	-9999	-9999	-9999	-9999	4	0	0
Shrimp:chr6:32153957-32681385	rs1794510	6	32652171	A	C	0.17	0.98	0.98	No	0.1651	0.2799	0.1687	0.2269	1.84872e-12	rs74995702	0.528205	0.0749712	1.69589	1.84872e-12	0.376209	0.788649	0.985955	0.698036	1	0	0	none	Yes	Yes	0.0640974	0.0675	0.0596	0.0802	0.1066	0.0133	0	0	none	HLA-DQB1,HLA-DQA2,HLA-DRB1	none	HLA-DQB1,HLA-DQA2,HLA-DRB1	-9999	-9999	-9999	-9999	-9999	4	Pax-2_2;SIX5_known1	0
Shrimp:chr6:32153957-32681385	rs113666293	6	32656477	C	G	0.17	0.98	0.98	No	0.1651	0.2799	0.1687	0.2269	1.84872e-12	rs74995702	0.528205	0.0749712	1.69589	1.84872e-12	0.376209	0.788901	0.985957	0.698036	1	0	0	none	Yes	Yes	0.0638978	0.0655	0.0596	0.0802	0.1095	0.0123	0	0	none	HLA-DQB1,HLA-DQA2,HLA-DRB1	none	HLA-DQB1,HLA-DQA2,HLA-DRB1	-9999	-9999	-9999	-9999	-9999	4	4	0
Shrimp:chr6:32153957-32681385	rs7754496	6	32657893	T	A	0.17	0.99	0.99	No	0.1651	0.2799	0.1687	0.2269	1.84872e-12	rs74995702	0.528205	0.0749712	1.69589	1.84872e-12	0.376209	0.788901	0.985957	0.698036	1	0	0	none	Yes	Yes	0.0626997	0.0655	0.0586	0.0779	0.1066	0.0123	0	0	none	HLA-DQB1,HLA-DQA2,HLA-DRB1	none	HLA-DQB1,HLA-DQA2,HLA-DRB1	-9999	-9999	-9999	-9999	-9999	4	HDAC2_disc2	0
Shrimp:chr6:32153957-32681385	rs7775055	6	32657916	C	T	0.17	0.99	0.99	No	0.1651	0.2799	0.1687	0.2269	1.84872e-12	rs74995702	0.528205	0.0749712	1.69589	1.84872e-12	0.376209	0.788901	0.985957	0.698036	1	0	0	none	Yes	Yes	0.0626997	0.0655	0.0586	0.0779	0.1066	0.0123	0	0	none	HLA-DQB1,HLA-DQA2,HLA-DRB1	none	HLA-DQB1,HLA-DQA2,HLA-DRB1	-9999	-9999	-9999	-9999	-9999	4	SIX5_disc3;Sox_13	0
Shrimp:chr6:32153957-32681385	rs74756176	6	32664373	T	G	0.17	1	1	Yes	0.165	0.2799	0.169	0.2269	1.94885e-12	rs74995702	0.527919	0.0750088	1.6954	1.94885e-12	0.365673	0.788193	0.985937	0.695861	1	0	0	none	Yes	Yes	0.0626997	0.0655	0.0586	0.0779	0.1066	0.0123	0	0	none	HLA-DQB1,HLA-DQA2,HLA-DRB1	none	HLA-DQB1,HLA-DQA2,HLA-DRB1	-9999	-9999	-9999	-9999	-9999	4	6	0
Shrimp:chr6:32153957-32681385	rs116147199	6	32658355	G	A	0.17	0.99	0.99	No	0.1651	0.2799	0.169	0.2269	1.98017e-12	rs74995702	0.527488	0.0749712	1.69467	1.98017e-12	0.366176	0.788396	0.985954	0.69547	1	0	0	none	Yes	Yes	0.0626997	0.0655	0.0586	0.0779	0.1066	0.0123	0	0	none	HLA-DQB1,HLA-DQA2,HLA-DRB1	none	HLA-DQB1,HLA-DQA2,HLA-DRB1	-9999	-9999	-9999	-9999	-9999	14	HMG-IY_2	0
Shrimp:chr6:32153957-32681385	rs114996593	6	32658360	C	T	0.17	0.99	0.99	No	0.1651	0.2799	0.169	0.2269	1.98017e-12	rs74995702	0.527488	0.0749712	1.69467	1.98017e-12	0.366176	0.788396	0.985954	0.69547	1	0	0	none	Yes	Yes	0.0626997	0.0655	0.0586	0.0779	0.1066	0.0123	0	0	none	HLA-DQB1,HLA-DQA2,HLA-DRB1	none	HLA-DQB1,HLA-DQA2,HLA-DRB1	-9999	-9999	-9999	-9999	-9999	14	7	0
Shrimp:chr6:32153957-32681385	rs112574398	6	32658610	T	G	0.17	0.99	0.99	No	0.1651	0.2799	0.169	0.2269	1.98017e-12	rs74995702	0.527488	0.0749712	1.69467	1.98017e-12	0.366176	0.788396	0.985954	0.69547	1	0	0	none	Yes	Yes	0.0626997	0.0655	0.0586	0.0779	0.1066	0.0123	0	0	none	HLA-DQB1,HLA-DQA2,HLA-DRB1	none	HLA-DQB1,HLA-DQA2,HLA-DRB1	-9999	-9999	-9999	-9999	-9999	4	Mtf1_1;STAT_known15	0
Shrimp:chr6:32153957-32681385	rs149999552	6	32658763	C	T	0.17	0.99	0.99	No	0.1651	0.2799	0.169	0.2269	1.98017e-12	rs74995702	0.527488	0.0749712	1.69467	1.98017e-12	0.366176	0.788396	0.985954	0.69547	1	0	0	none	Yes	Yes	0.0636981	0.0655	0.0586	0.0802	0.1095	0.0123	0	0	none	HLA-DQB1,HLA-DQA2,HLA-DRB1	none	HLA-DQB1,HLA-DQA2,HLA-DRB1	-9999	-9999	-9999	-9999	-9999	11	10	0
Shrimp:chr6:32153957-32681385	rs145250786	6	32658793	A	G	0.17	0.99	0.99	No	0.1651	0.2799	0.169	0.2269	1.98017e-12	rs74995702	0.527488	0.0749712	1.69467	1.98017e-12	0.366176	0.788396	0.985954	0.69547	1	0	0	none	Yes	Yes	0.0632987	0.0655	0.0586	0.0787	0.1095	0.0123	0	0	none	HLA-DQB1,HLA-DQA2,HLA-DRB1	none	HLA-DQB1,HLA-DQA2,HLA-DRB1	-9999	-9999	-9999	-9999	-9999	8	Irx;Zbtb12	0
Shrimp:chr6:32153957-32681385	rs143607013	6	32658807	T	C	0.17	0.99	0.99	No	0.1651	0.2799	0.169	0.2269	1.98017e-12	rs74995702	0.527488	0.0749712	1.69467	1.98017e-12	0.366176	0.788396	0.985954	0.69547	1	0	0	none	Yes	Yes	0.0632987	0.0655	0.0586	0.0787	0.1095	0.0123	0	0	none	HLA-DQB1,HLA-DQA2,HLA-DRB1	none	HLA-DQB1,HLA-DQA2,HLA-DRB1	-9999	-9999	-9999	-9999	-9999	9	CTCF_disc10;GR_disc1	0
Shrimp:chr6:32153957-32681385	rs146797694	6	32658866	T	C	0.17	0.99	0.99	No	0.1651	0.2799	0.169	0.2269	1.98017e-12	rs74995702	0.527488	0.0749712	1.69467	1.98017e-12	0.366176	0.788396	0.985954	0.69547	1	0	0	none	Yes	Yes	0.0636981	0.0655	0.0586	0.0787	0.1095	0.0143	0	0	none	HLA-DQB1,HLA-DQA2,HLA-DRB1	none	HLA-DQB1,HLA-DQA2,HLA-DRB1	-9999	-9999	-9999	-9999	-9999	13	9	0
Shrimp:chr6:32153957-32681385	rs4713586	6	32659582	G	A	0.17	0.99	0.99	No	0.1651	0.2799	0.169	0.2269	1.98017e-12	rs74995702	0.527488	0.0749712	1.69467	1.98017e-12	0.366176	0.788396	0.985954	0.69547	1	0	0	none	Yes	Yes	0.0626997	0.0655	0.0586	0.0779	0.1066	0.0123	0	0	none	HLA-DQB1,HLA-DQA2,HLA-DRB1	none	HLA-DQB1,HLA-DQA2,HLA-DRB1	-9999	-9999	-9999	-9999	-9999	4	GR_known3;Nkx6-1_3	0
Shrimp:chr6:32153957-32681385	rs112466823	6	32660104	T	C	0.17	0.99	0.99	No	0.1651	0.2799	0.169	0.2269	1.98017e-12	rs74995702	0.527488	0.0749712	1.69467	1.98017e-12	0.366176	0.788396	0.985954	0.69547	1	0	0	none	Yes	Yes	0.0626997	0.0655	0.0586	0.0772	0.1081	0.0123	0	0	none	HLA-DQB1,HLA-DQA2,HLA-DRB1	none	HLA-DQB1,HLA-DQA2,HLA-DRB1	-9999	-9999	-9999	-9999	-9999	4	Maf_known2;TBX5_3	0
Shrimp:chr6:32153957-32681385	rs112032264	6	32660115	C	G	0.17	0.99	0.99	No	0.1651	0.2799	0.169	0.2269	1.98017e-12	rs74995702	0.527488	0.0749712	1.69467	1.98017e-12	0.366176	0.788396	0.985954	0.69547	1	0	0	none	Yes	Yes	0.0626997	0.0655	0.0586	0.0772	0.1081	0.0123	0	0	none	HLA-DQB1,HLA-DQA2,HLA-DRB1	none	HLA-DQB1,HLA-DQA2,HLA-DRB1	-9999	-9999	-9999	-9999	-9999	4	PLAG1	0
Shrimp:chr6:32153957-32681385	rs114744294	6	32660866	G	A	0.17	0.99	0.99	No	0.1651	0.2799	0.169	0.2269	1.98017e-12	rs74995702	0.527488	0.0749712	1.69467	1.98017e-12	0.366176	0.788396	0.985954	0.69547	1	0	0	none	Yes	Yes	0.0626997	0.0655	0.0586	0.0779	0.1066	0.0123	0	0	none	HLA-DQB1,HLA-DQA2,HLA-DRB1	none	HLA-DQB1,HLA-DQA2,HLA-DRB1	-9999	-9999	-9999	-9999	-9999	14	5	0
Shrimp:chr6:32153957-32681385	rs113138578	6	32661335	G	A	0.17	0.99	0.99	No	0.1651	0.2799	0.169	0.2269	1.98017e-12	rs74995702	0.527488	0.0749712	1.69467	1.98017e-12	0.366176	0.788396	0.985954	0.69547	1	0	0	none	Yes	Yes	0.0625	0.0655	0.0577	0.0779	0.1066	0.0123	0	0	none	HLA-DQB1,HLA-DQA2,HLA-DRB1	none	HLA-DQB1,HLA-DQA2,HLA-DRB1	-9999	-9999	-9999	-9999	-9999	10	GR_known2;GR_known9	0
Shrimp:chr6:32153957-32681385	rs111903208	6	32661432	G	T	0.17	0.99	0.99	No	0.1651	0.2799	0.169	0.2269	1.98017e-12	rs74995702	0.527488	0.0749712	1.69467	1.98017e-12	0.366176	0.788396	0.985954	0.69547	1	0	0	none	Yes	Yes	0.0625	0.0655	0.0577	0.0779	0.1066	0.0123	0	0	none	HLA-DQB1,HLA-DQA2,HLA-DRB1	none	HLA-DQB1,HLA-DQA2,HLA-DRB1	-9999	-9999	-9999	-9999	-9999	10	AP-1_disc6;Zbtb12	0
Shrimp:chr6:32153957-32681385	rs112670480	6	32661440	T	A	0.17	0.99	0.99	No	0.1651	0.2799	0.169	0.2269	1.98017e-12	rs74995702	0.527488	0.0749712	1.69467	1.98017e-12	0.366176	0.788396	0.985954	0.69547	1	0	0	none	Yes	Yes	0.0623003	0.0655	0.0567	0.0779	0.1066	0.0123	0	0	none	HLA-DQB1,HLA-DQA2,HLA-DRB1	none	HLA-DQB1,HLA-DQA2,HLA-DRB1	-9999	-9999	-9999	-9999	-9999	14	.;RFX5_known2	0
Shrimp:chr6:32153957-32681385	rs568935162	6	32662076	G	T	0.17	0.99	0.99	No	0.1651	0.2799	0.169	0.2269	1.98017e-12	rs74995702	0.527488	0.0749712	1.69467	1.98017e-12	0.366176	0.788396	0.985954	0.69547	1	0	0	none	No	Yes	0.0628994	0.0665	0.0586	0.0779	0.1066	0.0123			none	HLA-DQB1,HLA-DQA2,HLA-DRB1	none	HLA-DQB1,HLA-DQA2,HLA-DRB1	0	0	0	0	0	-9999		-9999
Shrimp:chr6:32153957-32681385	rs112535219	6	32662613	T	A	0.17	0.99	0.99	No	0.1651	0.2799	0.169	0.2269	1.98017e-12	rs74995702	0.527488	0.0749712	1.69467	1.98017e-12	0.366176	0.788396	0.985954	0.69547	1	0	0	none	Yes	Yes	0.0626997	0.0655	0.0586	0.0779	0.1066	0.0123	0	0	none	HLA-DQB1,HLA-DQA2,HLA-DRB1	none	HLA-DQB1,HLA-DQA2,HLA-DRB1	-9999	-9999	-9999	-9999	-9999	10	6	0
Shrimp:chr6:32153957-32681385	rs112117693	6	32662754	T	C	0.17	0.99	0.99	No	0.1651	0.2799	0.169	0.2269	1.98017e-12	rs74995702	0.527488	0.0749712	1.69467	1.98017e-12	0.366176	0.788396	0.985954	0.69547	1	0	0	none	Yes	Yes	0.0626997	0.0655	0.0586	0.0779	0.1066	0.0123	0	0	none	HLA-DQB1,HLA-DQA2,HLA-DRB1	none	HLA-DQB1,HLA-DQA2,HLA-DRB1	-9999	-9999	-9999	-9999	-9999	4	CEBPB_known1;Pou2f2_known2;SP1_disc1	0
Shrimp:chr6:32153957-32681385	rs79951097	6	32662954	C	T	0.17	0.99	0.99	No	0.1651	0.2799	0.169	0.2269	1.98017e-12	rs74995702	0.527488	0.0749712	1.69467	1.98017e-12	0.366176	0.788396	0.985954	0.69547	1	0	0	none	Yes	Yes	0.0626997	0.0655	0.0586	0.0779	0.1066	0.0123	0	0	none	HLA-DQB1,HLA-DQA2,HLA-DRB1	none	HLA-DQB1,HLA-DQA2,HLA-DRB1	-9999	-9999	-9999	-9999	-9999	4	9	0
Shrimp:chr6:32153957-32681385	rs114801596	6	32663093	G	T	0.17	0.99	0.99	No	0.1651	0.2799	0.169	0.2269	1.98017e-12	rs74995702	0.527488	0.0749712	1.69467	1.98017e-12	0.366176	0.788396	0.985954	0.69547	1	0	0	none	Yes	Yes	0.0626997	0.0655	0.0586	0.0779	0.1066	0.0123	0	0	none	HLA-DQB1,HLA-DQA2,HLA-DRB1	none	HLA-DQB1,HLA-DQA2,HLA-DRB1	-9999	-9999	-9999	-9999	-9999	13	7	0
Shrimp:chr6:32153957-32681385	rs141748883	6	32663156	C	T	0.17	0.99	0.99	No	0.1651	0.2799	0.169	0.2269	1.98017e-12	rs74995702	0.527488	0.0749712	1.69467	1.98017e-12	0.366176	0.788396	0.985954	0.69547	1	0	0	none	Yes	Yes	0.0626997	0.0655	0.0586	0.0779	0.1066	0.0123	0	0	none	HLA-DQB1,HLA-DQA2,HLA-DRB1	none	HLA-DQB1,HLA-DQA2,HLA-DRB1	-9999	-9999	-9999	-9999	-9999	13	TATA_known1	0
Shrimp:chr6:32153957-32681385	rs199923808	6	32663798	G	C	0.17	0.99	0.99	No	0.1651	0.2799	0.169	0.2269	1.98017e-12	rs74995702	0.527488	0.0749712	1.69467	1.98017e-12	0.366176	0.788396	0.985954	0.69547	1	0	0	none	Yes	Yes	0.0628994	0.0655	0.0596	0.0779	0.1066	0.0123	0	0	none	HLA-DQB1,HLA-DQA2,HLA-DRB1	none	HLA-DQB1,HLA-DQA2,HLA-DRB1	-9999	-9999	-9999	-9999	-9999	0	9	0
Shrimp:chr6:32153957-32681385	rs115577932	6	32663819	T	C	0.17	0.99	0.99	No	0.1651	0.2799	0.169	0.2269	1.98017e-12	rs74995702	0.527488	0.0749712	1.69467	1.98017e-12	0.366176	0.788396	0.985954	0.69547	1	0	0	none	Yes	Yes	0.0626997	0.0655	0.0586	0.0779	0.1066	0.0123	0	0	none	HLA-DQB1,HLA-DQA2,HLA-DRB1	none	HLA-DQB1,HLA-DQA2,HLA-DRB1	-9999	-9999	-9999	-9999	-9999	14	11	0
Shrimp:chr6:32153957-32681385	rs114218404	6	32664119	T	A	0.17	0.99	0.99	No	0.1651	0.2799	0.169	0.2269	1.98017e-12	rs74995702	0.527488	0.0749712	1.69467	1.98017e-12	0.366176	0.788396	0.985954	0.69547	1	0	0	none	Yes	Yes	0.0626997	0.0655	0.0586	0.0779	0.1066	0.0123	0	0	none	HLA-DQB1,HLA-DQA2,HLA-DRB1	none	HLA-DQB1,HLA-DQA2,HLA-DRB1	-9999	-9999	-9999	-9999	-9999	14	7	0
Shrimp:chr6:32153957-32681385	rs115777056	6	32664154	A	C	0.17	0.99	0.99	No	0.1651	0.2799	0.169	0.2269	1.98017e-12	rs74995702	0.527488	0.0749712	1.69467	1.98017e-12	0.366176	0.788396	0.985954	0.69547	1	0	0	none	Yes	Yes	0.0626997	0.0655	0.0586	0.0779	0.1066	0.0123	0	0	none	HLA-DQB1,HLA-DQA2,HLA-DRB1	none	HLA-DQB1,HLA-DQA2,HLA-DRB1	-9999	-9999	-9999	-9999	-9999	14	21	0
Shrimp:chr6:32153957-32681385	rs77537414	6	32664356	C	G	0.17	0.99	0.99	No	0.1651	0.2799	0.169	0.2269	1.98017e-12	rs74995702	0.527488	0.0749712	1.69467	1.98017e-12	0.366176	0.788396	0.985954	0.69547	1	0	0	none	Yes	Yes	0.0626997	0.0655	0.0586	0.0779	0.1066	0.0123	0	0	none	HLA-DQB1,HLA-DQA2,HLA-DRB1	none	HLA-DQB1,HLA-DQA2,HLA-DRB1	-9999	-9999	-9999	-9999	-9999	4	EWSR1-FLI1;PLAG1	0
Shrimp:chr6:32153957-32681385	rs17427494	6	32665001	A	T	0.17	0.99	0.99	No	0.1651	0.2799	0.169	0.2269	1.98017e-12	rs74995702	0.527488	0.0749712	1.69467	1.98017e-12	0.366176	0.788396	0.985954	0.69547	1	0	0	none	Yes	Yes	0.0623003	0.0645	0.0586	0.0779	0.1052	0.0123	0	0	none	HLA-DQB1,HLA-DQA2,HLA-DRB1	none	HLA-DQB1,HLA-DQA2,HLA-DRB1	-9999	-9999	-9999	-9999	-9999	4	CEBPB_known3	0
Shrimp:chr6:32153957-32681385	rs112608098	6	32665270	A	C	0.17	0.99	0.99	No	0.1651	0.2799	0.169	0.2269	1.98017e-12	rs74995702	0.527488	0.0749712	1.69467	1.98017e-12	0.366176	0.788396	0.985954	0.69547	1	0	0	none	Yes	Yes	0.0626997	0.0655	0.0586	0.0779	0.1066	0.0123	0	0	none	HLA-DQB1,HLA-DQA2,HLA-DRB1	none	HLA-DQB1,HLA-DQA2,HLA-DRB1	-9999	-9999	-9999	-9999	-9999	4	0	0
Shrimp:chr6:32153957-32681385	rs115842332	6	32666213	A	G	0.17	0.99	0.99	No	0.1651	0.2799	0.169	0.2269	1.98017e-12	rs74995702	0.527488	0.0749712	1.69467	1.98017e-12	0.366176	0.788396	0.985954	0.69547	1	0	0	none	Yes	Yes	0.0628994	0.0655	0.0586	0.0779	0.1066	0.0133	0	0	none	HLA-DQB1,HLA-DQA2,HLA-DRB1	none	HLA-DQB1,HLA-DQA2,HLA-DRB1	-9999	-9999	-9999	-9999	-9999	14	5	0
Shrimp:chr6:32153957-32681385	rs114325417	6	32666222	A	C	0.17	0.99	0.99	No	0.1651	0.2799	0.169	0.2269	1.98017e-12	rs74995702	0.527488	0.0749712	1.69467	1.98017e-12	0.366176	0.788396	0.985954	0.69547	1	0	0	none	Yes	Yes	0.0626997	0.0655	0.0586	0.0779	0.1066	0.0123	0	0	none	HLA-DQB1,HLA-DQA2,HLA-DRB1	none	HLA-DQB1,HLA-DQA2,HLA-DRB1	-9999	-9999	-9999	-9999	-9999	14	NRSF_disc8	0
Shrimp:chr6:32153957-32681385	rs115262684	6	32666235	A	G	0.17	0.99	0.99	No	0.1651	0.2799	0.169	0.2269	1.98017e-12	rs74995702	0.527488	0.0749712	1.69467	1.98017e-12	0.366176	0.788396	0.985954	0.69547	1	0	0	none	Yes	Yes	0.0628994	0.0655	0.0586	0.0779	0.1066	0.0133	0	0	none	HLA-DQB1,HLA-DQA2,HLA-DRB1	none	HLA-DQB1,HLA-DQA2,HLA-DRB1	-9999	-9999	-9999	-9999	-9999	14	SRF_known1;SRF_known2;SRF_known5	0
Shrimp:chr6:32153957-32681385	rs116459302	6	32666559	T	C	0.17	0.99	0.99	No	0.1651	0.2799	0.169	0.2269	1.98017e-12	rs74995702	0.527488	0.0749712	1.69467	1.98017e-12	0.366176	0.788396	0.985954	0.69547	1	0	0	none	Yes	Yes	0.0626997	0.0655	0.0586	0.0779	0.1066	0.0123	0	0	none	HLA-DQB1,HLA-DQA2,HLA-DRB1	none	HLA-DQB1,HLA-DQA2,HLA-DRB1	-9999	-9999	-9999	-9999	-9999	12	GATA_known8;Hoxa5_1;Mrg_1	0
Shrimp:chr6:32153957-32681385	rs112317305	6	32667199	C	T	0.17	0.99	0.99	No	0.1651	0.2799	0.169	0.2269	1.98017e-12	rs74995702	0.527488	0.0749712	1.69467	1.98017e-12	0.366176	0.788396	0.985954	0.69547	1	0	0	none	Yes	Yes	0.0626997	0.0655	0.0586	0.0779	0.1066	0.0123	0	0	none	HLA-DQB1,HLA-DQA2,HLA-DRB1	none	HLA-DQB1,HLA-DQA2,HLA-DRB1	-9999	-9999	-9999	-9999	-9999	4	HNF1_7;RFX5_known1	0
Shrimp:chr6:32153957-32681385	rs36030018	6	32667964	C	G	0.17	0.98	0.98	No	0.1651	0.2799	0.169	0.2269	1.98017e-12	rs74995702	0.527488	0.0749712	1.69467	1.98017e-12	0.366176	0.788396	0.985954	0.69547	1	0	0	none	Yes	Yes	0.0626997	0.0655	0.0577	0.0794	0.1066	0.0112	0	0	none	HLA-DQB1,HLA-DQA2	none	HLA-DQB1,HLA-DQA2	-9999	-9999	-9999	-9999	-9999	4	NERF1a;Rad21_disc3	0
Shrimp:chr6:32153957-32681385	rs117115819	6	32216355	C	T	0.12	0.98	0.98	No	0.1194	0.2239	0.1206	0.1697	2.15266e-12	rs74995702	0.565504	0.0805078	1.76034	2.15266e-12	0.463043	0.598417	0.839853	0.699523	1	0	0	none	Yes	Yes	0.0269569	0.0794	0.007	0	0.0173	0.0368	0	0	none	NOTCH4,GPSM3,PBX2,AGER,AGPAT1,PRRT1	C6orf10	NOTCH4,C6orf10,GPSM3,PBX2,AGER,AGPAT1,PRRT1	-9999	-9999	-9999	-9999	-9999	0	10	0
Shrimp:chr6:32153957-32681385	rs28681257	6	32216934	G	A	0.12	0.98	0.98	No	0.1194	0.2239	0.1206	0.1697	2.15266e-12	rs74995702	0.565504	0.0805078	1.76034	2.15266e-12	0.463043	0.598417	0.839853	0.699523	1	0	0	none	Yes	Yes	0.0269569	0.0794	0.007	0	0.0173	0.0368	0	0	none	NOTCH4,GPSM3,PBX2,AGER,AGPAT1,PRRT1	C6orf10	NOTCH4,C6orf10,GPSM3,PBX2,AGER,AGPAT1,PRRT1	-9999	-9999	-9999	-9999	-9999	0	Mrg_2;Tgif1_1;Tgif1_2	0
Shrimp:chr6:32153957-32681385	rs117419513	6	32216166	A	G	0.12	0.98	0.98	No	0.1195	0.2239	0.1206	0.1697	2.23596e-12	rs74995702	0.565077	0.0805078	1.75958	2.23596e-12	0.466198	0.598122	0.839472	0.698687	1	0	0	none	Yes	Yes	0.0269569	0.0794	0.007	0	0.0173	0.0368	0	0	none	NOTCH4,GPSM3,PBX2,AGER,AGPAT1,PRRT1	none	NOTCH4,GPSM3,PBX2,AGER,AGPAT1,PRRT1	-9999	-9999	-9999	-9999	-9999	0	Pou2f2_known9;Pou5f1_known1	0
Shrimp:chr6:32153957-32681385	rs142244845	6	32472941	A	C	0.17	0.65	0.74	No	0.1439	0.2444	0.149	0.214	2.30579e-12	rs74995702	0.536429	0.076473	1.70989	2.30579e-12	0.395435	0.589156	0.793573	0.69345	1	0	0	none	Yes	Yes	0.130391	0.1022	0.161	0.1029	0.1686	0.138	0	0	none	BTNL2	HLA-DRB5	HLA-DRB5,BTNL2	-9999	-9999	-9999	-9999	-9999	50	13	0
Shrimp:chr6:32153957-32681385	rs139961884	6	32217508	G	T	0.12	0.98	0.98	No	0.1195	0.2239	0.1207	0.1697	2.34162e-12	rs74995702	0.564558	0.0805078	1.75867	2.34162e-12	0.472825	0.598463	0.839537	0.697828	1	0	0	none	Yes	Yes	0.0269569	0.0794	0.007	0	0.0173	0.0368	0	0	none	NOTCH4,GPSM3,PBX2,AGER,AGPAT1,PRRT1	C6orf10	NOTCH4,C6orf10,GPSM3,PBX2,AGER,AGPAT1,PRRT1	-9999	-9999	-9999	-9999	-9999	0	BCL_disc8;ERalpha-a_known4;Pax-6_2	0
Shrimp:chr6:32153957-32681385	rs149890145	6	32217614	C	T	0.12	0.98	0.98	No	0.1195	0.2239	0.1207	0.1697	2.34162e-12	rs74995702	0.564558	0.0805078	1.75867	2.34162e-12	0.472825	0.598463	0.839537	0.697828	1	0	0	none	Yes	Yes	0.0269569	0.0794	0.007	0	0.0173	0.0368	0	0	none	NOTCH4,GPSM3,PBX2,AGER,AGPAT1,PRRT1	C6orf10	NOTCH4,C6orf10,GPSM3,PBX2,AGER,AGPAT1,PRRT1	-9999	-9999	-9999	-9999	-9999	0	Nr2f2	0
Shrimp:chr6:32153957-32681385	rs147065955	6	32219220	T	C	0.12	0.98	0.98	No	0.1195	0.2239	0.1207	0.1697	2.34162e-12	rs74995702	0.564558	0.0805078	1.75867	2.34162e-12	0.472825	0.598463	0.839537	0.697828	1	0	0	none	Yes	Yes	0.0269569	0.0794	0.007	0	0.0173	0.0368	0	0	none	NOTCH4,GPSM3,PBX2,AGER,AGPAT1,PRRT1	C6orf10	NOTCH4,C6orf10,GPSM3,PBX2,AGER,AGPAT1,PRRT1	-9999	-9999	-9999	-9999	-9999	0	Foxp1;Mef2_disc1;Mef2_known5	0
Shrimp:chr6:32153957-32681385	rs149348661	6	32219247	T	TG	0.12	0.98	0.98	No	0.1195	0.2239	0.1207	0.1697	2.34162e-12	rs74995702	0.564558	0.0805078	1.75867	2.34162e-12	0.472825	0.598463	0.839537	0.697828	1	0	0	none	Yes	Yes	0.0269569	0.0794	0.007	0	0.0173	0.0368	0	0	none	NOTCH4,GPSM3,PBX2,AGER,AGPAT1,PRRT1	C6orf10	NOTCH4,C6orf10,GPSM3,PBX2,AGER,AGPAT1,PRRT1	-9999	-9999	-9999	-9999	-9999	0	11	0
Shrimp:chr6:32153957-32681385	rs566368073	6	32219374	A	G	0.12	0.98	0.98	No	0.1195	0.2239	0.1207	0.1697	2.34162e-12	rs74995702	0.564558	0.0805078	1.75867	2.34162e-12	0.472825	0.598463	0.839537	0.697828	1	0	0	none	No	Yes	0.0299521	0.0804	0.0109	0.0038	0.0202	0.0399			none	NOTCH4,GPSM3,PBX2,AGER,AGPAT1,PRRT1	C6orf10	NOTCH4,C6orf10,GPSM3,PBX2,AGER,AGPAT1,PRRT1	0	0	0	0	0	-9999		-9999
Shrimp:chr6:32153957-32681385	rs4959088	6	32219663	T	A	0.12	0.98	0.98	No	0.1195	0.2239	0.1207	0.1697	2.34162e-12	rs74995702	0.564558	0.0805078	1.75867	2.34162e-12	0.472825	0.598463	0.839537	0.697828	1	0	0	none	Yes	Yes	0.0269569	0.0794	0.007	0	0.0173	0.0368	0	0	none	NOTCH4,GPSM3,PBX2,AGER,AGPAT1,PRRT1	C6orf10	NOTCH4,C6orf10,GPSM3,PBX2,AGER,AGPAT1,PRRT1	-9999	-9999	-9999	-9999	-9999	0	SIX5_disc1;Znf143_disc2	0
Shrimp:chr6:32153957-32681385	rs4713514	6	32220741	C	A	0.12	0.98	0.98	No	0.1195	0.2239	0.1207	0.1697	2.34162e-12	rs74995702	0.564558	0.0805078	1.75867	2.34162e-12	0.472825	0.598463	0.839537	0.697828	1	0	0	none	Yes	Yes	0.0269569	0.0794	0.007	0	0.0173	0.0368	0	0	none	NOTCH4,GPSM3,PBX2,AGER,AGPAT1,PRRT1	C6orf10	NOTCH4,C6orf10,GPSM3,PBX2,AGER,AGPAT1,PRRT1	-9999	-9999	-9999	-9999	-9999	0	8	0
Shrimp:chr6:32153957-32681385	rs554174798	6	32221353	G	A	0.12	0.98	0.98	No	0.1195	0.2239	0.1207	0.1697	2.34162e-12	rs74995702	0.564558	0.0805078	1.75867	2.34162e-12	0.472825	0.598463	0.839537	0.697828	1	0	0	none	No	Yes	0.0267572	0.0794	0.007	0	0.0173	0.0358			none	NOTCH4,GPSM3,PBX2,AGER,AGPAT1,PRRT1	C6orf10	NOTCH4,C6orf10,GPSM3,PBX2,AGER,AGPAT1,PRRT1	0	0	0	0	0	-9999		-9999
Shrimp:chr6:32153957-32681385	rs11403192	6	32214010	AT	A	0.12	0.98	0.98	No	0.1196	0.2239	0.1206	0.1697	2.34455e-12	rs74995702	0.564544	0.0805078	1.75864	2.34455e-12	0.470357	0.597827	0.839091	0.697654	1	0	0	none	Yes	Yes	0.0269569	0.0794	0.007	0	0.0173	0.0368	0	0	none	NOTCH4,GPSM3,PBX2,AGER,AGPAT1,PRRT1	none	NOTCH4,GPSM3,PBX2,AGER,AGPAT1,PRRT1	-9999	-9999	-9999	-9999	-9999	0	GCNF;SRF_known2;SRF_known4	0
Shrimp:chr6:32153957-32681385	rs558295553	6	32214467	C	T	0.12	0.98	0.98	No	0.1196	0.2239	0.1206	0.1697	2.34455e-12	rs74995702	0.564544	0.0805078	1.75864	2.34455e-12	0.470357	0.597827	0.839091	0.697654	1	0	0	none	No	Yes	0.0269569	0.0794	0.007	0	0.0173	0.0368			none	NOTCH4,GPSM3,PBX2,AGER,AGPAT1,PRRT1	none	NOTCH4,GPSM3,PBX2,AGER,AGPAT1,PRRT1	0	0	0	0	0	-9999		-9999
Shrimp:chr6:32153957-32681385	rs148175687	6	32196664	T	C	0.11	0.97	0.97	No	0.1067	0.2034	0.109	0.1587	2.42545e-12	rs74995702	0.583903	0.083325	1.79302	2.42545e-12	0.366934	0.568975	0.869263	0.690088	1	0	0	none	Yes	Yes	0.0155751	0.0575	0	0	0	0.0204	0	0	none	NOTCH4,GPSM3,PBX2,AGER,AGPAT1,PRRT1,FKBPL,ATF6B	none	NOTCH4,GPSM3,PBX2,AGER,AGPAT1,PRRT1,FKBPL,ATF6B	-9999	-9999	-9999	-9999	-9999	0	0	0
Shrimp:chr6:32153957-32681385	rs117371271	6	32196904	G	A	0.11	0.98	0.98	No	0.1069	0.2034	0.109	0.1587	2.54852e-12	rs74995702	0.583326	0.083325	1.79199	2.54852e-12	0.37043	0.568659	0.868825	0.689016	1	0	0	none	Yes	Yes	0.0155751	0.0575	0	0	0	0.0204	0	0	none	NOTCH4,GPSM3,PBX2,AGER,AGPAT1,PRRT1,FKBPL,ATF6B	none	NOTCH4,GPSM3,PBX2,AGER,AGPAT1,PRRT1,FKBPL,ATF6B	-9999	-9999	-9999	-9999	-9999	0	HP1-site-factor	0
Shrimp:chr6:32153957-32681385	rs149726970	6	32197528	A	C	0.11	0.98	0.98	No	0.1069	0.2034	0.109	0.1587	2.54852e-12	rs74995702	0.583326	0.083325	1.79199	2.54852e-12	0.37043	0.568659	0.868825	0.689016	1	0	0	none	Yes	Yes	0.0155751	0.0575	0	0	0	0.0204	0	0	none	NOTCH4,GPSM3,PBX2,AGER,AGPAT1,PRRT1,FKBPL,ATF6B	none	NOTCH4,GPSM3,PBX2,AGER,AGPAT1,PRRT1,FKBPL,ATF6B	-9999	-9999	-9999	-9999	-9999	0	22	0
Shrimp:chr6:32153957-32681385	rs117654833	6	32202630	T	G	0.11	0.98	0.98	No	0.1069	0.2034	0.109	0.1587	2.54852e-12	rs74995702	0.583326	0.083325	1.79199	2.54852e-12	0.37043	0.568659	0.868825	0.689016	1	0	0	none	Yes	Yes	0.0155751	0.0575	0	0	0	0.0204	0	0	none	NOTCH4,GPSM3,PBX2,AGER,AGPAT1,PRRT1,FKBPL,ATF6B	none	NOTCH4,GPSM3,PBX2,AGER,AGPAT1,PRRT1,FKBPL,ATF6B	-9999	-9999	-9999	-9999	-9999	0	8	0
Shrimp:chr6:32153957-32681385	rs139913205	6	32206311	A	AC	0.11	0.97	0.97	No	0.1069	0.2034	0.109	0.1587	2.54852e-12	rs74995702	0.583326	0.083325	1.79199	2.54852e-12	0.37043	0.568659	0.868825	0.689016	1	0	0	none	Yes	Yes	0.0155751	0.0575	0	0	0	0.0204	0	0	none	NOTCH4,GPSM3,PBX2,AGER,AGPAT1,PRRT1,FKBPL	none	NOTCH4,GPSM3,PBX2,AGER,AGPAT1,PRRT1,FKBPL	-9999	-9999	-9999	-9999	-9999	0	4	0
Shrimp:chr6:32153957-32681385	rs1130381	6	32632691	A	G	0.16	0.87	0.89	No	0.1631	0.2761	0.1667	0.2251	2.55405e-12	rs74995702	0.525812	0.0751127	1.69183	2.55405e-12	0.487804	0.767068	0.965731	0.696336	1	0	0	none	Yes	Yes	0.0682907	0.0675	0.0656	0.087	0.1167	0.0123	0	1	HLA-DQB1	HLA-DRB1,HLA-DQA2	HLA-DQA1	HLA-DQB1,HLA-DQA1,HLA-DRB1,HLA-DQA2	0	1	0	0	0	0	BCL_disc9;YY1_disc4;p300_disc9	0
Shrimp:chr6:32153957-32681385	rs111335405	6	32655722	G	A	0.17	0.97	0.97	No	0.1656	0.2799	0.1693	0.2269	2.75991e-12	rs74995702	0.523017	0.0748296	1.68711	2.75991e-12	0.335536	0.786131	0.985941	0.684227	1	0	0	none	Yes	Yes	0.0660942	0.0754	0.0606	0.0809	0.1081	0.0123	0	0	none	HLA-DQB1,HLA-DQA2,HLA-DRB1	none	HLA-DQB1,HLA-DQA2,HLA-DRB1	-9999	-9999	-9999	-9999	-9999	6	BCL_disc4;CEBPB_known4	0
Shrimp:chr6:32153957-32681385	rs75084410	6	32636018	A	G	0.16	0.91	0.92	No	0.1645	0.2817	0.1675	0.2214	3.00345e-12	rs74995702	0.523698	0.0750546	1.68826	3.00345e-12	0.321222	0.77859	0.976226	0.680792	1	0	0	none	Yes	Yes	0.0626997	0.0665	0.0586	0.0772	0.1052	0.0133	0	0	HLA-DQB1	HLA-DQA2,HLA-DRB1	HLA-DQA1	HLA-DQB1,HLA-DQA1,HLA-DQA2,HLA-DRB1	-9999	-9999	-9999	-9999	-9999	15	0	0
Shrimp:chr6:32153957-32681385	rs149005483	6	32674166	T	A	0.17	0.99	0.99	No	0.1659	0.2799	0.1688	0.2269	3.10755e-12	rs74995702	0.522001	0.0748627	1.6854	3.10755e-12	0.343938	0.783265	0.983987	0.68171	1	0	0	none	Yes	Yes	0.0628994	0.0645	0.0586	0.0794	0.1066	0.0123	0	0	none	HLA-DQA2,HLA-DQB1	none	HLA-DQA2,HLA-DQB1	-9999	-9999	-9999	-9999	-9999	11	Myc_disc5	0
Shrimp:chr6:32153957-32681385	rs115276762	6	32674178	T	C	0.17	0.99	0.99	No	0.1659	0.2799	0.1688	0.2269	3.10755e-12	rs74995702	0.522001	0.0748627	1.6854	3.10755e-12	0.343938	0.783265	0.983987	0.68171	1	0	0	none	Yes	Yes	0.0626997	0.0645	0.0577	0.0794	0.1066	0.0123	0	0	none	HLA-DQA2,HLA-DQB1	none	HLA-DQA2,HLA-DQB1	-9999	-9999	-9999	-9999	-9999	10	0	0
Shrimp:chr6:32153957-32681385	rs117296796	6	32674192	G	A	0.17	0.99	0.99	No	0.1659	0.2799	0.1688	0.2269	3.10755e-12	rs74995702	0.522001	0.0748627	1.6854	3.10755e-12	0.343938	0.783265	0.983987	0.68171	1	0	0	none	Yes	Yes	0.0626997	0.0645	0.0577	0.0794	0.1066	0.0123	0	0	none	HLA-DQA2,HLA-DQB1	none	HLA-DQA2,HLA-DQB1	-9999	-9999	-9999	-9999	-9999	11	0	0
Shrimp:chr6:32153957-32681385	rs115911154	6	32674194	G	A	0.17	0.99	0.99	No	0.1659	0.2799	0.1688	0.2269	3.10755e-12	rs74995702	0.522001	0.0748627	1.6854	3.10755e-12	0.343938	0.783265	0.983987	0.68171	1	0	0	none	Yes	Yes	0.0626997	0.0645	0.0577	0.0794	0.1066	0.0123	0	0	none	HLA-DQA2,HLA-DQB1	none	HLA-DQA2,HLA-DQB1	-9999	-9999	-9999	-9999	-9999	11	Mef2_known6	0
Shrimp:chr6:32153957-32681385	rs12525220	6	32675470	A	G	0.17	0.99	0.99	No	0.1659	0.2799	0.1688	0.2269	3.10755e-12	rs74995702	0.522001	0.0748627	1.6854	3.10755e-12	0.343938	0.783265	0.983987	0.68171	1	0	0	none	Yes	Yes	0.0632987	0.0655	0.0586	0.0794	0.1066	0.0133	0	0	none	HLA-DQA2,HLA-DQB1	none	HLA-DQA2,HLA-DQB1	-9999	-9999	-9999	-9999	-9999	4	8	0
Shrimp:chr6:32153957-32681385	rs199526678	6	32653823	G	A	0.17	0.97	0.97	No	0.1656	0.2799	0.1697	0.2269	3.14917e-12	rs74995702	0.52163	0.0748296	1.68477	3.14917e-12	0.318903	0.785378	0.985937	0.679327	1	0	0	none	Yes	Yes	0.0682907	0.0714	0.0606	0.0855	0.1167	0.0153	0	0	none	HLA-DQB1,HLA-DQA2,HLA-DRB1	none	HLA-DQB1,HLA-DQA2,HLA-DRB1	-9999	-9999	-9999	-9999	-9999	0	HDAC2_disc6;Sp100	0
Shrimp:chr6:32153957-32681385	rs76384124	6	32653855	A	G	0.17	0.97	0.97	No	0.1656	0.2799	0.1697	0.2269	3.14917e-12	rs74995702	0.52163	0.0748296	1.68477	3.14917e-12	0.318903	0.785378	0.985937	0.679327	1	0	0	none	Yes	Yes	0.0690895	0.0714	0.0606	0.0877	0.1182	0.0153	0	0	none	HLA-DQB1,HLA-DQA2,HLA-DRB1	none	HLA-DQB1,HLA-DQA2,HLA-DRB1	-9999	-9999	-9999	-9999	-9999	4	4	0
Shrimp:chr6:32153957-32681385	rs113140854	6	32634588	T	C	0.15	0.82	0.84	No	0.1631	0.278	0.1663	0.2214	3.51041e-12	rs74995702	0.523865	0.0753154	1.68854	3.51041e-12	0.386745	0.767717	0.964591	0.681587	1	0	0	none	Yes	Yes	0.0523163	0.0585	0.0447	0.0605	0.0965	0.0112	0	0	HLA-DQB1	HLA-DQA2,HLA-DRB1	HLA-DQA1	HLA-DQB1,HLA-DQA1,HLA-DQA2,HLA-DRB1	-9999	-9999	-9999	-9999	-9999	15	AP-3	0
Shrimp:chr6:32153957-32681385	rs113194380	6	32671391	T	C	0.17	0.99	0.99	No	0.1659	0.2799	0.1695	0.2269	3.70817e-12	rs74995702	0.520137	0.0748627	1.68226	3.70817e-12	0.298665	0.785128	0.985936	0.673189	1	0	0	none	Yes	Yes	0.063099	0.0655	0.0586	0.0794	0.1066	0.0123	0	0	none	HLA-DQB1,HLA-DQA2	none	HLA-DQB1,HLA-DQA2	-9999	-9999	-9999	-9999	-9999	4	15	0
Shrimp:chr6:32153957-32681385	rs138256019	6	32673055	A	G	0.17	0.99	0.99	No	0.1659	0.2799	0.1695	0.2269	3.70817e-12	rs74995702	0.520137	0.0748627	1.68226	3.70817e-12	0.298665	0.785128	0.985936	0.673189	1	0	0	none	Yes	Yes	0.063099	0.0655	0.0586	0.0794	0.1066	0.0123	0	0	none	HLA-DQA2,HLA-DQB1	none	HLA-DQA2,HLA-DQB1	-9999	-9999	-9999	-9999	-9999	13	Irf_known11;Irf_known6;Pax-5_known3	0
Shrimp:chr6:32153957-32681385	rs113773636	6	32673719	G	C	0.17	0.98	0.99	No	0.1659	0.2799	0.1695	0.2269	3.70817e-12	rs74995702	0.520137	0.0748627	1.68226	3.70817e-12	0.298665	0.785128	0.985936	0.673189	1	0	0	none	Yes	Yes	0.0617013	0.0655	0.0567	0.0764	0.1052	0.0123	0	0	none	HLA-DQA2,HLA-DQB1	none	HLA-DQA2,HLA-DQB1	-9999	-9999	-9999	-9999	-9999	5	Ik-1_1;Rad21_disc7;STAT_known5	0
Shrimp:chr6:32153957-32681385	rs143895212	6	32673761	T	C	0.17	0.98	0.99	No	0.1659	0.2799	0.1695	0.2269	3.70817e-12	rs74995702	0.520137	0.0748627	1.68226	3.70817e-12	0.298665	0.785128	0.985936	0.673189	1	0	0	none	Yes	Yes	0.0617013	0.0655	0.0567	0.0764	0.1052	0.0123	0	0	none	HLA-DQA2,HLA-DQB1	none	HLA-DQA2,HLA-DQB1	-9999	-9999	-9999	-9999	-9999	8	Mef2_disc1;TCF12_disc6;p53_1	0
Shrimp:chr6:32153957-32681385	rs141345764	6	32673811	T	G	0.17	0.99	0.99	No	0.1659	0.2799	0.1695	0.2269	3.70817e-12	rs74995702	0.520137	0.0748627	1.68226	3.70817e-12	0.298665	0.785128	0.985936	0.673189	1	0	0	none	Yes	Yes	0.063099	0.0655	0.0586	0.0794	0.1066	0.0123	0	0	none	HLA-DQA2,HLA-DQB1	none	HLA-DQA2,HLA-DQB1	-9999	-9999	-9999	-9999	-9999	10	0	0
Shrimp:chr6:32153957-32681385	rs2935907	6	32651136	A	T	0.18	0.94	0.94	No	0.1657	0.2799	0.1699	0.2269	3.77467e-12	rs74995702	0.518798	0.0746969	1.68001	3.77467e-12	0.298819	0.783876	0.985929	0.672727	1	0	0	none	Yes	Yes	0.0670927	0.0754	0.0606	0.0832	0.111	0.0123	0	0	none	HLA-DQB1,HLA-DQA2,HLA-DRB1	HLA-DQA1	HLA-DQB1,HLA-DQA1,HLA-DQA2,HLA-DRB1	-9999	-9999	-9999	-9999	-9999	4	5	0
Shrimp:chr6:32153957-32681385	rs113529604	6	32652971	A	G	0.17	0.94	0.95	No	0.1657	0.2799	0.1699	0.2269	3.77467e-12	rs74995702	0.518798	0.0746969	1.68001	3.77467e-12	0.298819	0.783876	0.985929	0.672727	1	0	0	none	Yes	Yes	0.0650958	0.0694	0.0606	0.0825	0.1066	0.0123	0	0	none	HLA-DQB1,HLA-DQA2,HLA-DRB1	none	HLA-DQB1,HLA-DQA2,HLA-DRB1	-9999	-9999	-9999	-9999	-9999	0	5	0
Shrimp:chr6:32153957-32681385	rs116295582	6	32604511	A	G	0.16	0.91	0.93	No	0.1589	0.2743	0.1625	0.2159	3.83002e-12	rs74995702	0.525133	0.0756314	1.69068	3.83002e-12	0.0451599	0.847303	0.998848	0.62168	1	0	0	none	Yes	Yes	0.0507188	0.1131	0.0229	0.0371	0.0548	0.0307	0	0	none	HLA-DQA1,HLA-DRB1,HLA-DQA2,HLA-DRB5	HLA-DQB1	HLA-DQA1,HLA-DQB1,HLA-DRB1,HLA-DQA2,HLA-DRB5	-9999	-9999	-9999	-9999	-9999	21	BDP1_disc1	0
Shrimp:chr6:32153957-32681385	rs2071278	6	32165444	G	A	0.17	1	1	Yes	0.1697	0.2668	0.1663	0.2491	4.00181e-12	rs74995702	0.510153	0.0735396	1.66555	4.00181e-12	0.00362984	0.282003	0.596322	0.552922	1	0	0	none	Yes	Yes	0.142971	0.2093	0.1223	0.1014	0.1268	0.1636	0	0	NOTCH4	GPSM3,PBX2,AGER,AGPAT1,PRRT1,FKBPL,ATF6B,TNXB	RNF5,EGFL8,PPT2	NOTCH4,GPSM3,PBX2,AGER,RNF5,AGPAT1,EGFL8,PPT2,PRRT1,FKBPL,ATF6B,TNXB	1	0	0	0	0	59	0	17
Shrimp:chr6:32153957-32681385	rs3129915	6	32332264	A	G	0.13	1	1	Yes	0.1247	0.2276	0.126	0.1771	4.27084e-12	rs74995702	0.551731	0.0796388	1.73626	4.27084e-12	0.43895	0.568477	0.797396	0.679725	1	0	0	none	Yes	Yes	0.129593	0.0962	0.1551	0.1218	0.0865	0.1789	0	0	C6orf10	HLA-DRA	BTNL2	C6orf10,BTNL2,HLA-DRA	1	0	0	0	0	36	GR_known8	0
Shrimp:chr6:32153957-32681385	rs9271608	6	32591588	G	A	0.25	0.98	0.99	No	0.2493	0.3694	0.2481	0.321	4.69559e-12	rs74995702	0.467053	0.067547	1.59529	4.69559e-12	0.119644	0.490283	0.999528	0.642337	1	0	0	none	Yes	Yes	0.129393	0.125	0.159	0.0946	0.2147	0.09	0	0	none	HLA-DQA1,HLA-DRB1,HLA-DRB5	HLA-DQB1	HLA-DQA1,HLA-DRB1,HLA-DQB1,HLA-DRB5	-9999	-9999	-9999	-9999	-9999	73	EBF_known1;GR_known3	0
Shrimp:chr6:32153957-32681385	rs7774573	6	32657627	C	T	0.17	0.97	0.97	No	0.1664	0.2799	0.1704	0.2269	5.56273e-12	rs74995702	0.516256	0.0749237	1.67574	5.56273e-12	0.253758	0.779894	0.985907	0.65795	1	0	0	none	Yes	Yes	0.071885	0.0873	0.0596	0.087	0.1095	0.0215	0	0	none	HLA-DQB1,HLA-DQA2,HLA-DRB1	none	HLA-DQB1,HLA-DQA2,HLA-DRB1	-9999	-9999	-9999	-9999	-9999	0	YY1_known6	0
Shrimp:chr6:32153957-32681385	rs3104413	6	32582650	G	C	0.25	0.99	0.99	No	0.249	0.3694	0.2478	0.3192	5.89635e-12	rs74995702	0.465435	0.0676295	1.59271	5.89635e-12	0.135188	0.491209	0.999529	0.639507	1	0	0	none	Yes	Yes	0.127596	0.124	0.1551	0.0946	0.2161	0.0849	0	0	none	HLA-DQA1,HLA-DRB1,HLA-DRB5	none	HLA-DQA1,HLA-DRB1,HLA-DRB5	-9999	-9999	-9999	-9999	-9999	71	6	0
Shrimp:chr6:32153957-32681385	rs3129753	6	32583027	C	G	0.25	0.99	0.99	No	0.249	0.3694	0.2478	0.3192	5.89635e-12	rs74995702	0.465435	0.0676295	1.59271	5.89635e-12	0.135188	0.491209	0.999529	0.639507	1	0	0	none	Yes	Yes	0.128195	0.124	0.1571	0.0946	0.2161	0.0859	0	0	none	HLA-DQA1,HLA-DRB1,HLA-DRB5	none	HLA-DQA1,HLA-DRB1,HLA-DRB5	-9999	-9999	-9999	-9999	-9999	71	0	0
Shrimp:chr6:32153957-32681385	rs6605556	6	32583099	G	A	0.24	0.96	0.97	No	0.249	0.3694	0.2478	0.3192	5.89635e-12	rs74995702	0.465435	0.0676295	1.59271	5.89635e-12	0.135188	0.491209	0.999529	0.639507	1	0	0	none	Yes	Yes	0.125799	0.119	0.1541	0.093	0.2133	0.0859	0	0	none	HLA-DQA1,HLA-DRB1,HLA-DRB5	none	HLA-DQA1,HLA-DRB1,HLA-DRB5	-9999	-9999	-9999	-9999	-9999	71	Bbx;Bcl6b	0
Shrimp:chr6:32153957-32681385	rs6941395	6	32583206	A	G	0.25	0.97	0.98	No	0.249	0.3694	0.2478	0.3192	5.89635e-12	rs74995702	0.465435	0.0676295	1.59271	5.89635e-12	0.135188	0.491209	0.999529	0.639507	1	0	0	none	Yes	Yes	0.125799	0.12	0.1561	0.0923	0.2133	0.0838	0	0	none	HLA-DQA1,HLA-DRB1,HLA-DRB5	none	HLA-DQA1,HLA-DRB1,HLA-DRB5	-9999	-9999	-9999	-9999	-9999	0	4	0
Shrimp:chr6:32153957-32681385	rs6931277	6	32583357	T	A	0.25	0.99	0.99	No	0.249	0.3694	0.2478	0.3192	5.89635e-12	rs74995702	0.465435	0.0676295	1.59271	5.89635e-12	0.135188	0.491209	0.999529	0.639507	1	0	0	none	Yes	Yes	0.127796	0.123	0.1571	0.0938	0.2161	0.0859	0	0	none	HLA-DQA1,HLA-DRB1,HLA-DRB5	none	HLA-DQA1,HLA-DRB1,HLA-DRB5	-9999	-9999	-9999	-9999	-9999	71	5	0
Shrimp:chr6:32153957-32681385	rs9271594	6	32591213	G	A	0.25	0.99	0.99	No	0.249	0.3694	0.2478	0.3192	5.89635e-12	rs74995702	0.465435	0.0676295	1.59271	5.89635e-12	0.135188	0.491209	0.999529	0.639507	1	0	0	none	Yes	Yes	0.127796	0.123	0.1551	0.0968	0.2147	0.0849	0	0	none	HLA-DQA1,HLA-DRB1,HLA-DRB5	HLA-DQB1	HLA-DQA1,HLA-DRB1,HLA-DQB1,HLA-DRB5	-9999	-9999	-9999	-9999	-9999	73	7	2
Shrimp:chr6:32153957-32681385	rs3129769	6	32597022	A	G	0.25	0.99	0.99	No	0.249	0.3694	0.2478	0.3192	5.89635e-12	rs74995702	0.465435	0.0676295	1.59271	5.89635e-12	0.135188	0.491209	0.999529	0.639507	1	0	0	none	Yes	Yes	0.129393	0.124	0.1571	0.0968	0.2161	0.089	0	0	none	HLA-DQA1,HLA-DRB1,HLA-DRB5	HLA-DQB1	HLA-DQA1,HLA-DQB1,HLA-DRB1,HLA-DRB5	-9999	-9999	-9999	-9999	-9999	71	Gcm1	0
Shrimp:chr6:32153957-32681385	rs3104375	6	32600101	C	G	0.25	0.98	0.98	No	0.249	0.3694	0.2478	0.3192	5.89635e-12	rs74995702	0.465435	0.0676295	1.59271	5.89635e-12	0.135188	0.491209	0.999529	0.639507	1	0	0	none	Yes	Yes	0.132588	0.128	0.159	0.0991	0.2233	0.091	0	0	none	HLA-DQA1,HLA-DRB1,HLA-DRB5,HLA-DQA2	HLA-DQB1	HLA-DQA1,HLA-DQB1,HLA-DRB1,HLA-DRB5,HLA-DQA2	-9999	-9999	-9999	-9999	-9999	68	10	1
Shrimp:chr6:32153957-32681385	rs3104381	6	32598854	A	G	0.26	0.94	0.95	No	0.2505	0.3713	0.2498	0.321	6.39893e-12	rs74995702	0.463824	0.0675098	1.59014	6.39893e-12	0.13386	0.487289	0.999527	0.63705	1	0	0	none	Yes	Yes	0.135982	0.1329	0.161	0.1014	0.2305	0.093	0	0	none	HLA-DQA1,HLA-DRB1,HLA-DRB5	HLA-DQB1	HLA-DQA1,HLA-DQB1,HLA-DRB1,HLA-DRB5	-9999	-9999	-9999	-9999	-9999	70	0	0
Shrimp:chr6:32153957-32681385	rs2395519	6	32598067	C	A	0.25	0.98	0.98	No	0.2491	0.3694	0.248	0.3192	6.41714e-12	rs74995702	0.464715	0.0676434	1.59156	6.41714e-12	0.139553	0.490861	0.999528	0.63809	1	0	0	none	Yes	Yes	0.134185	0.128	0.163	0.0976	0.2277	0.0941	0	0	none	HLA-DQA1,HLA-DRB1,HLA-DRB5	HLA-DQB1	HLA-DQA1,HLA-DQB1,HLA-DRB1,HLA-DRB5	-9999	-9999	-9999	-9999	-9999	70	E2F_disc3;Egr-1_known3	0
Shrimp:chr6:32153957-32681385	rs3129916	6	32332322	A	G	0.13	0.98	0.98	No	0.1254	0.2276	0.1262	0.1771	6.60993e-12	rs74995702	0.545248	0.0794146	1.72504	6.60993e-12	0.472515	0.569295	0.797493	0.669992	1	0	0	none	Yes	Yes	0.129593	0.0962	0.1551	0.1218	0.0865	0.1789	0	0	C6orf10	HLA-DRA	BTNL2	C6orf10,BTNL2,HLA-DRA	1	0	0	0	0	39	CHOP::CEBPalpha;SIX5_known1	2
Shrimp:chr6:32153957-32681385	rs3129917	6	32332765	A	G	0.13	0.98	0.98	No	0.1254	0.2276	0.1262	0.1771	6.60993e-12	rs74995702	0.545248	0.0794146	1.72504	6.60993e-12	0.472515	0.569295	0.797493	0.669992	1	0	0	none	Yes	Yes	0.129593	0.0962	0.1551	0.1218	0.0865	0.1789	0	0	C6orf10	HLA-DRA	BTNL2	C6orf10,BTNL2,HLA-DRA	1	0	0	0	0	35	0	0
Shrimp:chr6:32153957-32681385	rs3129919	6	32332791	T	C	0.13	0.98	0.98	No	0.1254	0.2276	0.1262	0.1771	6.60993e-12	rs74995702	0.545248	0.0794146	1.72504	6.60993e-12	0.472515	0.569295	0.797493	0.669992	1	0	0	none	Yes	Yes	0.129593	0.0962	0.1551	0.1218	0.0865	0.1789	0	0	C6orf10	HLA-DRA	BTNL2	C6orf10,BTNL2,HLA-DRA	1	0	0	0	0	34	GR_disc5;LUN-1	0
Shrimp:chr6:32153957-32681385	rs3129924	6	32333299	T	C	0.13	0.98	0.98	No	0.1254	0.2276	0.1262	0.1771	6.60993e-12	rs74995702	0.545248	0.0794146	1.72504	6.60993e-12	0.472515	0.569295	0.797493	0.669992	1	0	0	none	Yes	Yes	0.129593	0.0962	0.1551	0.1218	0.0865	0.1789	0	0	C6orf10	HLA-DRA	BTNL2	C6orf10,BTNL2,HLA-DRA	1	0	0	0	0	36	4	0
Shrimp:chr6:32153957-32681385	rs3129925	6	32333419	A	G	0.13	0.98	0.98	No	0.1254	0.2276	0.1262	0.1771	6.60993e-12	rs74995702	0.545248	0.0794146	1.72504	6.60993e-12	0.472515	0.569295	0.797493	0.669992	1	0	0	none	Yes	Yes	0.129593	0.0962	0.1551	0.1218	0.0865	0.1789	0	0	C6orf10	HLA-DRA	BTNL2	C6orf10,BTNL2,HLA-DRA	1	0	0	0	0	36	6	0
Shrimp:chr6:32153957-32681385	rs3129926	6	32333480	C	T	0.13	0.98	0.98	No	0.1254	0.2276	0.1262	0.1771	6.60993e-12	rs74995702	0.545248	0.0794146	1.72504	6.60993e-12	0.472515	0.569295	0.797493	0.669992	1	0	0	none	Yes	Yes	0.129792	0.0962	0.1551	0.1218	0.0879	0.1789	0	0	C6orf10	HLA-DRA	BTNL2	C6orf10,BTNL2,HLA-DRA	1	0	0	0	0	36	CTCF_known1;Rad21_disc5	0
Shrimp:chr6:32153957-32681385	rs2143462	6	32335204	A	G	0.13	0.98	0.98	No	0.1254	0.2276	0.1262	0.1771	6.60993e-12	rs74995702	0.545248	0.0794146	1.72504	6.60993e-12	0.472515	0.569295	0.797493	0.669992	1	0	0	none	Yes	Yes	0.130391	0.0962	0.1551	0.1218	0.0908	0.18	0	0	C6orf10	HLA-DRA	BTNL2	C6orf10,BTNL2,HLA-DRA	1	0	0	0	0	45	TATA_disc1;YY1_known3	2
Shrimp:chr6:32153957-32681385	rs2143461	6	32335347	A	G	0.13	0.98	0.98	No	0.1254	0.2276	0.1262	0.1771	6.60993e-12	rs74995702	0.545248	0.0794146	1.72504	6.60993e-12	0.472515	0.569295	0.797493	0.669992	1	0	0	none	Yes	Yes	0.129792	0.0962	0.1551	0.1218	0.0865	0.18	0	0	C6orf10	HLA-DRA	BTNL2	C6orf10,BTNL2,HLA-DRA	1	0	0	0	0	36	0	0
Shrimp:chr6:32153957-32681385	rs3129935	6	32336205	G	A	0.13	0.98	0.98	No	0.1254	0.2276	0.1262	0.1771	6.60993e-12	rs74995702	0.545248	0.0794146	1.72504	6.60993e-12	0.472515	0.569295	0.797493	0.669992	1	0	0	none	Yes	Yes	0.129593	0.0962	0.1551	0.1218	0.0865	0.1789	0	0	C6orf10	HLA-DRA	BTNL2	C6orf10,BTNL2,HLA-DRA	1	0	0	0	0	36	GR_disc4;YY1_disc1;YY1_known5	0
Shrimp:chr6:32153957-32681385	rs3129937	6	32336364	A	C	0.13	0.98	0.98	No	0.1254	0.2276	0.1262	0.1771	6.60993e-12	rs74995702	0.545248	0.0794146	1.72504	6.60993e-12	0.472515	0.569295	0.797493	0.669992	1	0	0	none	Yes	Yes	0.129593	0.0962	0.1551	0.1218	0.0865	0.1789	0	0	C6orf10	HLA-DRA	BTNL2	C6orf10,BTNL2,HLA-DRA	1	0	0	0	0	44	Ets_disc5	4
Shrimp:chr6:32153957-32681385	rs3129939	6	32336766	G	A	0.13	0.98	0.98	No	0.1254	0.2276	0.1262	0.1771	6.60993e-12	rs74995702	0.545248	0.0794146	1.72504	6.60993e-12	0.472515	0.569295	0.797493	0.669992	1	0	0	none	Yes	Yes	0.130192	0.0962	0.1551	0.1241	0.0865	0.1789	0	0	C6orf10	HLA-DRA	BTNL2	C6orf10,BTNL2,HLA-DRA	1	0	0	0	0	44	Evi-1_3;Evi-1_4;ZEB1_known5	31
Shrimp:chr6:32153957-32681385	rs111314530	6	32337444	CCTAT	C	0.13	0.98	0.98	No	0.1254	0.2276	0.1262	0.1771	6.60993e-12	rs74995702	0.545248	0.0794146	1.72504	6.60993e-12	0.472515	0.569295	0.797493	0.669992	1	0	0	none	Yes	Yes	0.129593	0.0962	0.1551	0.1218	0.0865	0.1789	0	0	C6orf10	HLA-DRA	BTNL2	C6orf10,BTNL2,HLA-DRA	1	0	0	0	0	5	7	0
Shrimp:chr6:32153957-32681385	rs9271554	6	32590317	G	A	0.24	0.92	0.93	No	0.2471	0.3675	0.2476	0.3192	6.89823e-12	rs74995702	0.464122	0.0676588	1.59062	6.89823e-12	0.147927	0.493187	0.999529	0.637714	1	0	0	none	Yes	Yes	0.220447	0.1508	0.2714	0.1793	0.2925	0.2444	0	0	none	HLA-DQA1,HLA-DRB1,HLA-DRB5	HLA-DQB1	HLA-DQA1,HLA-DRB1,HLA-DQB1,HLA-DRB5	-9999	-9999	-9999	-9999	-9999	181	0	0
Shrimp:chr6:32153957-32681385	rs2273018	6	32311193	G	A	0.084	0.82	0.86	No	0.08864	0.1791	0.09103	0.131	7.61586e-12	rs74995702	0.613321	0.0895935	1.84655	7.61586e-12	0.251393	0.479421	0.879303	0.649277	1	0	0	none	Yes	Yes	0.00798722	0.0337	0	0	0	0.0061	0	0	C6orf10	HLA-DRA	none	C6orf10,HLA-DRA	1	0	0	0	0	0	AhR::Arnt_2;Arnt_2	0
Shrimp:chr6:32153957-32681385	rs3096692	6	32201526	G	A	0.12	0.98	0.98	No	0.1163	0.2127	0.1219	0.1753	8.39673e-12	rs74995702	0.555276	0.0812804	1.74242	8.39673e-12	0.362854	0.530339	0.792612	0.656498	1	0	0	none	Yes	Yes	0.13738	0.1369	0.1233	0.1415	0.0562	0.2045	0	0	none	NOTCH4,GPSM3,PBX2,AGER,AGPAT1,PRRT1,FKBPL,ATF6B	none	NOTCH4,GPSM3,PBX2,AGER,AGPAT1,PRRT1,FKBPL,ATF6B	-9999	-9999	-9999	-9999	-9999	0	16	0
Shrimp:chr6:32153957-32681385	rs34928543	6	32560695	C	G	0.22	0.93	0.94	No	0.2249	0.3451	0.224	0.2878	8.69644e-12	rs74995702	0.473528	0.0693653	1.60565	8.69644e-12	0.389609	0.557148	0.995552	0.657465	1	0	0	none	Yes	Yes	0.10004	0.1052	0.1471	0.0333	0.1873	0.0746	0	0	none	HLA-DRB1,HLA-DQA1,HLA-DRB5	none	HLA-DRB1,HLA-DQA1,HLA-DRB5	1	0	0	0	0	88	RXRA_known5;THAP1_disc1;YY1_disc1	0
Shrimp:chr6:32153957-32681385	rs9272417	6	32605078	G	A	0.25	0.98	0.98	No	0.251	0.3713	0.2491	0.3192	9.34496e-12	rs74995702	0.460625	0.0675776	1.58506	9.34496e-12	0.154599	0.486602	0.999527	0.630759	1	0	0	none	Yes	Yes	0.129593	0.125	0.1571	0.0976	0.2176	0.0869	0	0	none	HLA-DQA1,HLA-DRB1,HLA-DQA2,HLA-DRB5	HLA-DQB1	HLA-DQA1,HLA-DQB1,HLA-DRB1,HLA-DQA2,HLA-DRB5	-9999	-9999	-9999	-9999	-9999	92	0	0
Shrimp:chr6:32153957-32681385	rs6917729	6	32579643	A	T	0.25	0.99	0.99	No	0.249	0.3675	0.2478	0.3192	9.52693e-12	rs74995702	0.46094	0.0676513	1.58556	9.52693e-12	0.164151	0.491441	0.999529	0.631849	1	0	0	none	Yes	Yes	0.125799	0.12	0.1561	0.0938	0.2075	0.0859	0	0	none	HLA-DRB1,HLA-DQA1,HLA-DRB5	none	HLA-DRB1,HLA-DQA1,HLA-DRB5	-9999	-9999	-9999	-9999	-9999	0	Pou5f1_disc1	0
Shrimp:chr6:32153957-32681385	rs9275036	6	32645319	C	T	0.66	0.8	0.82	No	0.6998	0.584	0.6976	0.607	9.5508e-12	rs74995702	-0.439162	0.0644584	0.644576	9.5508e-12	0.0186937	0.357889	0.981528	0.57354	1	0	0	none	Yes	Yes	0.632588	0.7163	0.6093	0.4766	0.7061	0.729	0	0	none	HLA-DQB1,HLA-DQA2,HLA-DRB1	HLA-DQA1	HLA-DQB1,HLA-DQA1,HLA-DQA2,HLA-DRB1	-9999	-9999	-9999	-9999	-9999	22	24	0
Shrimp:chr6:32153957-32681385	rs34924558	6	32560446	T	C	0.22	0.92	0.92	No	0.225	0.3451	0.2247	0.2878	1.12622e-11	rs74995702	0.470972	0.069369	1.60155	1.12622e-11	0.434535	0.560642	0.999555	0.65346	1	0	0	none	Yes	Yes	0.100639	0.1081	0.1402	0.0333	0.1916	0.0787	0	0	none	HLA-DRB1,HLA-DQA1,HLA-DRB5	none	HLA-DRB1,HLA-DQA1,HLA-DRB5	1	0	0	0	0	89	9	0
Shrimp:chr6:32153957-32681385	rs34496598	6	32560455	T	C	0.22	0.92	0.93	No	0.225	0.3451	0.2247	0.2878	1.12622e-11	rs74995702	0.470972	0.069369	1.60155	1.12622e-11	0.434535	0.560642	0.999555	0.65346	1	0	0	none	Yes	Yes	0.101038	0.1081	0.1402	0.0333	0.1931	0.0798	0	0	none	HLA-DRB1,HLA-DQA1,HLA-DRB5	none	HLA-DRB1,HLA-DQA1,HLA-DRB5	1	0	0	0	0	89	15	0
Shrimp:chr6:32153957-32681385	rs3129960	6	32300809	G	A	0.87	0.98	0.98	No	0.8764	0.7743	0.8707	0.821	1.15809e-11	rs74995702	-0.543948	0.0801652	0.580452	1.15809e-11	0.45364	0.542201	0.776278	0.653866	1	0	0	none	Yes	Yes	0.842652	0.8452	0.8539	0.7776	0.8804	0.8896	0	0	C6orf10	HLA-DRA,NOTCH4	none	C6orf10,HLA-DRA,NOTCH4	1	0	0	0	0	151	Mef2_known1;Mef2_known4	0
Shrimp:chr6:32153957-32681385	rs367562112	6	32558766	AACAG	A	0.21	0.9	0.91	No	0.2239	0.3414	0.2229	0.2878	1.18453e-11	rs74995702	0.471715	0.069553	1.60274	1.18453e-11	0.202328	0.496097	0.937402	0.631616	1	0	0	none	No	Yes	0.090655	0.1042	0.1272	0.031	0.1628	0.0685			none	HLA-DRB1,HLA-DQA1,HLA-DRB5	none	HLA-DRB1,HLA-DQA1,HLA-DRB5	0	0	0	0	0	-9999		-9999
Shrimp:chr6:32153957-32681385	rs41540813	6	32632790	A	C	0.11	0.8	0.86	No	0.1007	0.1828	0.09952	0.155	1.30499e-11	rs74995702	0.589686	0.0871275	1.80342	1.30499e-11	0.670502	0.598116	0.926588	0.661138	1	0	0	none	Yes	Yes	0.0091853	0.0446	0	0	0	0.001	0	1	HLA-DQB1	HLA-DRB1,HLA-DQA2	HLA-DQA1	HLA-DQB1,HLA-DQA1,HLA-DRB1,HLA-DQA2	0	1	0	0	0	0	4	0
Shrimp:chr6:32153957-32681385	rs188734667	6	32645556	T	A	0.15	0.75	0.79	No	0.1434	0.2593	0.1493	0.19	1.37024e-11	rs74995702	0.526902	0.0779324	1.69368	1.37024e-11	0.355718	0.725966	0.87813	0.642838	1	0	0	none	Yes	Yes	0.0177716	0.0724	0	0	0.0187	0.0031	0	0	none	HLA-DQB1,HLA-DQA2,HLA-DRB1	HLA-DQA1	HLA-DQB1,HLA-DQA1,HLA-DQA2,HLA-DRB1	-9999	-9999	-9999	-9999	-9999	0	4	0
Shrimp:chr6:32153957-32681385	rs34117221	6	32568324	G	A	0.22	0.93	0.94	No	0.2277	0.347	0.2268	0.2897	1.63984e-11	rs74995702	0.466056	0.0691996	1.5937	1.63984e-11	0.43348	0.549732	0.99642	0.643323	1	0	0	none	Yes	Yes	0.108227	0.1181	0.1571	0.0363	0.2003	0.0798	0	0	none	HLA-DRB1,HLA-DQA1,HLA-DRB5	none	HLA-DRB1,HLA-DQA1,HLA-DRB5	1	0	0	0	0	94	6	0
Shrimp:chr6:32153957-32681385	rs9281963	6	32594818	AT	A	0.27	0.91	0.94	No	0.2533	0.3713	0.2505	0.321	1.90903e-11	rs74995702	0.452086	0.0673467	1.57159	1.90903e-11	0.180739	0.481608	0.999524	0.615797	1	0	0	none	Yes	Yes	0.152756	0.1419	0.1759	0.1324	0.2478	0.1002	0	0	none	HLA-DQA1,HLA-DRB1,HLA-DRB5	HLA-DQB1	HLA-DQA1,HLA-DQB1,HLA-DRB1,HLA-DRB5	-9999	-9999	-9999	-9999	-9999	0	9	0
Shrimp:chr6:32153957-32681385	rs200191577	6	32594819	GAT	G	0.27	0.91	0.94	No	0.2533	0.3713	0.2505	0.321	1.90903e-11	rs74995702	0.452086	0.0673467	1.57159	1.90903e-11	0.180739	0.481608	0.999524	0.615797	1	0	0	none	Yes	Yes	0.152756	0.1419	0.1759	0.1324	0.2478	0.1002	0	0	none	HLA-DQA1,HLA-DRB1,HLA-DRB5	HLA-DQB1	HLA-DQA1,HLA-DQB1,HLA-DRB1,HLA-DRB5	-9999	-9999	-9999	-9999	-9999	82	7	0
Shrimp:chr6:32153957-32681385	rs614348	6	32573877	C	T	0.23	1	1	Yes	0.2299	0.3434	0.2274	0.3019	1.96389e-11	rs74995702	0.453842	0.0676499	1.57435	1.96389e-11	0.139181	0.423352	0.886909	0.608033	1	0	0	none	Yes	Yes	0.296126	0.1706	0.3688	0.2489	0.3862	0.3507	0	0	none	HLA-DRB1,HLA-DQA1,HLA-DRB5	none	HLA-DRB1,HLA-DQA1,HLA-DRB5	1	0	0	0	0	128	6	0
Shrimp:chr6:32153957-32681385	rs601020	6	32573179	A	G	0.22	0.92	0.93	No	0.2321	0.3489	0.2312	0.297	2.02891e-11	rs74995702	0.460838	0.0687415	1.5854	2.02891e-11	0.387565	0.533707	0.99412	0.634614	1	0	0	none	Yes	Yes	0.16234	0.12	0.2147	0.1188	0.2565	0.1442	0	0	none	HLA-DRB1,HLA-DQA1,HLA-DRB5	none	HLA-DRB1,HLA-DQA1,HLA-DRB5	1	0	0	0	0	38	4	0
Shrimp:chr6:32153957-32681385	rs2071282	6	32188943	A	G	0.099	1	1	Yes	0.09886	0.1884	0.09973	0.1458	2.21872e-11	rs74995702	0.577807	0.0863577	1.78213	2.21872e-11	0.419491	0.517404	0.871435	0.634339	1	0	0	none	Yes	Yes	0.0119808	0.0486	0	0	0	0.0112	0	0	NOTCH4	GPSM3,PBX2,AGER,AGPAT1,PRRT1,FKBPL,ATF6B	none	NOTCH4,GPSM3,PBX2,AGER,AGPAT1,PRRT1,FKBPL,ATF6B	0	1	0	0	0	0	7	0
Shrimp:chr6:32153957-32681385	rs2071283	6	32188909	T	C	0.1	0.98	0.98	No	0.09882	0.1884	0.09976	0.1458	2.24906e-11	rs74995702	0.577198	0.0862923	1.78104	2.24906e-11	0.421056	0.517697	0.871986	0.634074	1	0	0	none	Yes	Yes	0.0123802	0.0486	0	0	0	0.0133	0	1	NOTCH4	GPSM3,PBX2,AGER,AGPAT1,PRRT1,FKBPL,ATF6B	none	NOTCH4,GPSM3,PBX2,AGER,AGPAT1,PRRT1,FKBPL,ATF6B	0	0	1	0	0	0	Roaz_1;TBX5_2	0
Shrimp:chr6:32153957-32681385	rs2071281	6	32188996	A	G	0.1	0.98	0.98	No	0.09882	0.1884	0.09976	0.1458	2.24906e-11	rs74995702	0.577198	0.0862923	1.78104	2.24906e-11	0.421056	0.517697	0.871986	0.634074	1	0	0	none	Yes	Yes	0.0119808	0.0486	0	0	0	0.0112	0	1	NOTCH4	GPSM3,PBX2,AGER,AGPAT1,PRRT1,FKBPL,ATF6B	none	NOTCH4,GPSM3,PBX2,AGER,AGPAT1,PRRT1,FKBPL,ATF6B	0	0	1	0	0	0	4	0
Shrimp:chr6:32153957-32681385	rs117906350	6	32189262	C	G	0.1	0.98	0.98	No	0.09882	0.1884	0.09976	0.1458	2.24906e-11	rs74995702	0.577198	0.0862923	1.78104	2.24906e-11	0.421056	0.517697	0.871986	0.634074	1	0	0	none	Yes	Yes	0.0119808	0.0486	0	0	0	0.0112	0	0	NOTCH4	GPSM3,PBX2,AGER,AGPAT1,PRRT1,FKBPL,ATF6B	none	NOTCH4,GPSM3,PBX2,AGER,AGPAT1,PRRT1,FKBPL,ATF6B	1	0	0	0	0	0	0	0
Shrimp:chr6:32153957-32681385	rs3104378	6	32599163	T	C	0.27	0.91	0.93	No	0.2581	0.3769	0.2593	0.3284	2.49384e-11	rs74995702	0.448245	0.0671656	1.56556	2.49384e-11	0.164705	0.464934	0.999516	0.606143	1	0	0	none	Yes	Yes	0.136382	0.1359	0.165	0.0998	0.2305	0.09	0	0	none	HLA-DQA1,HLA-DRB1,HLA-DRB5,HLA-DQA2	HLA-DQB1	HLA-DQA1,HLA-DQB1,HLA-DRB1,HLA-DRB5,HLA-DQA2	-9999	-9999	-9999	-9999	-9999	69	5	0
Shrimp:chr6:32153957-32681385	rs7770010	6	32574896	A	G	0.23	0.98	0.98	No	0.2295	0.3489	0.2298	0.2915	2.658e-11	rs74995702	0.460877	0.0691554	1.58546	2.658e-11	0.395506	0.527463	0.983753	0.627918	1	0	0	none	Yes	Yes	0.125998	0.12	0.1571	0.0877	0.2161	0.0879	0	0	none	HLA-DRB1,HLA-DQA1,HLA-DRB5	none	HLA-DRB1,HLA-DQA1,HLA-DRB5	-9999	-9999	-9999	-9999	-9999	84	6	0
Shrimp:chr6:32153957-32681385	rs3132944	6	32307446	C	T	0.87	0.98	0.98	No	0.8751	0.7743	0.8699	0.821	3.00506e-11	rs74995702	-0.533054	0.0802028	0.58681	3.00506e-11	0.548515	0.535898	0.767345	0.633395	1	0	0	none	Yes	Yes	0.785942	0.8135	0.7833	0.6982	0.7983	0.8701	0	0	C6orf10	HLA-DRA	none	C6orf10,HLA-DRA	1	0	0	0	0	96	DMRT2;Gfi1_1;Pou6f1_1	0
Shrimp:chr6:32153957-32681385	rs3132943	6	32308465	C	A	0.87	0.98	0.98	No	0.8751	0.7743	0.8699	0.821	3.00506e-11	rs74995702	-0.533054	0.0802028	0.58681	3.00506e-11	0.548515	0.535898	0.767345	0.633395	1	0	0	none	Yes	Yes	0.785942	0.8135	0.7833	0.6982	0.7983	0.8701	0	0	C6orf10	HLA-DRA	none	C6orf10,HLA-DRA	1	0	0	0	0	98	14	10
Shrimp:chr6:32153957-32681385	rs2022531	6	32309280	A	G	0.87	0.98	0.98	No	0.8751	0.7743	0.8699	0.821	3.00506e-11	rs74995702	-0.533054	0.0802028	0.58681	3.00506e-11	0.548515	0.535898	0.767345	0.633395	1	0	0	none	Yes	Yes	0.785942	0.8135	0.7833	0.6982	0.7983	0.8701	0	0	C6orf10	HLA-DRA	none	C6orf10,HLA-DRA	1	0	0	0	0	96	Foxp1;GR_known5;Pou2f2_known2	0
Shrimp:chr6:32153957-32681385	rs3129904	6	32310396	G	A	0.87	0.98	0.98	No	0.8751	0.7743	0.8699	0.821	3.00506e-11	rs74995702	-0.533054	0.0802028	0.58681	3.00506e-11	0.548515	0.535898	0.767345	0.633395	1	0	0	none	Yes	Yes	0.786142	0.8135	0.7843	0.6982	0.7983	0.8701	0	0	C6orf10	HLA-DRA	none	C6orf10,HLA-DRA	1	0	0	0	0	96	4	0
Shrimp:chr6:32153957-32681385	rs3132955	6	32310415	G	C	0.87	0.98	0.98	No	0.8751	0.7743	0.8699	0.821	3.00506e-11	rs74995702	-0.533054	0.0802028	0.58681	3.00506e-11	0.548515	0.535898	0.767345	0.633395	1	0	0	none	Yes	Yes	0.786142	0.8135	0.7843	0.6982	0.7983	0.8701	0	0	C6orf10	HLA-DRA	none	C6orf10,HLA-DRA	1	0	0	0	0	96	0	0
Shrimp:chr6:32153957-32681385	rs3117128	6	32315500	G	A	0.87	0.98	0.98	No	0.8751	0.7743	0.8699	0.821	3.00506e-11	rs74995702	-0.533054	0.0802028	0.58681	3.00506e-11	0.548515	0.535898	0.767345	0.633395	1	0	0	none	Yes	Yes	0.785942	0.8135	0.7833	0.6982	0.7983	0.8701	0	0	C6orf10	HLA-DRA	none	C6orf10,HLA-DRA	1	0	0	0	0	96	CEBPA_1;STAT_disc4	0
Shrimp:chr6:32153957-32681385	rs3117124	6	32316240	T	G	0.87	0.98	0.98	No	0.8751	0.7743	0.8699	0.821	3.00506e-11	rs74995702	-0.533054	0.0802028	0.58681	3.00506e-11	0.548515	0.535898	0.767345	0.633395	1	0	0	none	Yes	Yes	0.785743	0.8135	0.7833	0.6974	0.7983	0.8701	0	0	C6orf10	HLA-DRA	none	C6orf10,HLA-DRA	1	0	0	0	0	96	Hoxa5_2	0
Shrimp:chr6:32153957-32681385	rs34039593	6	32570311	G	T	0.23	1	1	Yes	0.2309	0.3515	0.2308	0.2915	3.00685e-11	rs74995702	0.460074	0.0692233	1.58419	3.00685e-11	0.5257	0.542585	0.999549	0.63224	1	0	0	none	Yes	Yes	0.110224	0.1171	0.1581	0.0378	0.2075	0.0828	0	0	none	HLA-DRB1,HLA-DQA1,HLA-DRB5	none	HLA-DRB1,HLA-DQA1,HLA-DRB5	1	0	0	0	0	93	STAT_disc7	0
Shrimp:chr6:32153957-32681385	rs3132964	6	32314738	C	T	0.87	1	1	Yes	0.8755	0.7743	0.8706	0.8222	3.01269e-11	rs74995702	-0.534373	0.0804058	0.586037	3.01269e-11	0.540577	0.536131	0.768597	0.632936	1	0	0	none	Yes	Yes	0.785942	0.8135	0.7833	0.6982	0.7983	0.8701	0	0	C6orf10	HLA-DRA	none	C6orf10,HLA-DRA	1	0	0	0	0	96	Mef2_disc1;Mef2_known3;Nkx2_1	0
Shrimp:chr6:32153957-32681385	rs2071284	6	32188727	T	C	0.099	1	1	Yes	0.099	0.1884	0.1001	0.1455	3.01727e-11	rs74995702	0.575933	0.0866621	1.77879	3.01727e-11	0.410005	0.518758	0.871612	0.625484	1	0	0	none	Yes	Yes	0.0119808	0.0486	0	0	0	0.0112	0	0	NOTCH4	GPSM3,PBX2,AGER,AGPAT1,PRRT1,FKBPL,ATF6B	none	NOTCH4,GPSM3,PBX2,AGER,AGPAT1,PRRT1,FKBPL,ATF6B	1	0	0	0	0	0	5	0
Shrimp:chr6:32153957-32681385	rs34066151	6	32559702	G	A	0.24	0.91	0.92	No	0.2348	0.3526	0.2318	0.2952	3.42156e-11	rs74995702	0.455848	0.0687846	1.57751	3.42156e-11	0.444555	0.534899	0.999546	0.624282	1	0	0	none	Yes	Yes	0.115216	0.127	0.16	0.0363	0.2233	0.0869	0	0	none	HLA-DRB1,HLA-DQA1,HLA-DRB5	none	HLA-DRB1,HLA-DQA1,HLA-DRB5	1	0	0	0	0	0	LUN-1	0
Shrimp:chr6:32153957-32681385	rs35299998	6	32559710	T	C	0.24	0.91	0.92	No	0.2348	0.3526	0.2318	0.2952	3.42156e-11	rs74995702	0.455848	0.0687846	1.57751	3.42156e-11	0.444555	0.534899	0.999546	0.624282	1	0	0	none	Yes	Yes	0.115415	0.127	0.161	0.0363	0.2233	0.0869	0	0	none	HLA-DRB1,HLA-DQA1,HLA-DRB5	none	HLA-DRB1,HLA-DQA1,HLA-DRB5	1	0	0	0	0	0	0	0
Shrimp:chr6:32153957-32681385	rs17425622	6	32571961	C	T	0.19	0.8	0.84	No	0.212	0.3265	0.2113	0.2712	3.56964e-11	rs74995702	0.465823	0.0703561	1.59332	3.56964e-11	0.227553	0.467812	0.87993	0.605194	1	0	0	none	Yes	Yes	0.0836661	0.0913	0.1233	0.0318	0.1499	0.0583	0	0	none	HLA-DRB1,HLA-DQA1,HLA-DRB5	none	HLA-DRB1,HLA-DQA1,HLA-DRB5	1	0	0	0	0	92	Hoxb7	0
Shrimp:chr6:32153957-32681385	rs564176274	6	32642025	T	C	0.15	0.8	0.83	No	0.1628	0.2724	0.1658	0.2177	3.68245e-11	rs74995702	0.500151	0.0755934	1.64897	3.68245e-11	0.164564	0.750737	0.954783	0.595672	1	0	0	none	No	Yes	0.052516	0.0615	0.0447	0.0628	0.0937	0.0082			none	HLA-DQB1,HLA-DQA2,HLA-DRB1	HLA-DQA1	HLA-DQB1,HLA-DQA1,HLA-DQA2,HLA-DRB1	0	0	0	0	0	-9999		-9999
Shrimp:chr6:32153957-32681385	rs35653258	6	32568783	A	C	0.22	0.96	0.97	No	0.2304	0.3489	0.2302	0.2915	3.81091e-11	rs74995702	0.456959	0.0691184	1.57926	3.81091e-11	0.513039	0.540702	0.996395	0.625234	1	0	0	none	Yes	Yes	0.103634	0.1151	0.1481	0.0356	0.1888	0.0777	0	0	none	HLA-DRB1,HLA-DQA1,HLA-DRB5	none	HLA-DRB1,HLA-DQA1,HLA-DRB5	1	0	0	0	0	89	0	0
Shrimp:chr6:32153957-32681385	rs117016293	6	32179589	G	C	0.099	0.98	0.98	No	0.09787	0.1847	0.09782	0.1439	3.8569e-11	rs74995702	0.574808	0.0869673	1.77679	3.8569e-11	0.438844	0.510089	0.872661	0.620725	1	0	0	none	Yes	Yes	0.0121805	0.0496	0	0	0	0.0112	0	0	NOTCH4	GPSM3,PBX2,AGER,AGPAT1,PRRT1,FKBPL,ATF6B,TNXB	RNF5	NOTCH4,GPSM3,PBX2,AGER,RNF5,AGPAT1,PRRT1,FKBPL,ATF6B,TNXB	1	0	0	0	0	0	0	0
Shrimp:chr6:32153957-32681385	rs118058787	6	32179780	G	A	0.099	0.98	0.98	No	0.09787	0.1847	0.09782	0.1439	3.87264e-11	rs74995702	0.574756	0.0869673	1.7767	3.87264e-11	0.442461	0.510741	0.873218	0.620836	1	0	0	none	Yes	Yes	0.0121805	0.0496	0	0	0	0.0112	0	0	NOTCH4	GPSM3,PBX2,AGER,AGPAT1,PRRT1,FKBPL,ATF6B,TNXB	RNF5	NOTCH4,GPSM3,PBX2,AGER,RNF5,AGPAT1,PRRT1,FKBPL,ATF6B,TNXB	1	0	0	0	0	0	6	0
Shrimp:chr6:32153957-32681385	rs2269418	6	32180120	G	T	0.099	0.98	0.98	No	0.09787	0.1847	0.09782	0.1439	3.87264e-11	rs74995702	0.574756	0.0869673	1.7767	3.87264e-11	0.442461	0.510741	0.873218	0.620836	1	0	0	none	Yes	Yes	0.0121805	0.0496	0	0	0	0.0112	0	0	NOTCH4	GPSM3,PBX2,AGER,AGPAT1,PRRT1,FKBPL,ATF6B,TNXB	RNF5	NOTCH4,GPSM3,PBX2,AGER,RNF5,AGPAT1,PRRT1,FKBPL,ATF6B,TNXB	1	0	0	0	0	0	5	0
Shrimp:chr6:32153957-32681385	rs74753673	6	32182002	T	C	0.099	0.98	0.98	No	0.09787	0.1847	0.09782	0.1439	3.87264e-11	rs74995702	0.574756	0.0869673	1.7767	3.87264e-11	0.442461	0.510741	0.873218	0.620836	1	0	0	none	Yes	Yes	0.0123802	0.0496	0.001	0	0	0.0112	0	1	NOTCH4	GPSM3,PBX2,AGER,AGPAT1,PRRT1,FKBPL,ATF6B,TNXB	RNF5	NOTCH4,GPSM3,PBX2,AGER,RNF5,AGPAT1,PRRT1,FKBPL,ATF6B,TNXB	0	0	1	0	0	0	ATF3_disc2;NRSF_disc3	0
Shrimp:chr6:32153957-32681385	rs3213468	6	32183158	T	C	0.099	0.98	0.98	No	0.09787	0.1847	0.09782	0.1439	3.87264e-11	rs74995702	0.574756	0.0869673	1.7767	3.87264e-11	0.442461	0.510741	0.873218	0.620836	1	0	0	none	Yes	Yes	0.0119808	0.0486	0	0	0	0.0112	0	1	NOTCH4	GPSM3,PBX2,AGER,AGPAT1,PRRT1,FKBPL,ATF6B,TNXB	RNF5	NOTCH4,GPSM3,PBX2,AGER,RNF5,AGPAT1,PRRT1,FKBPL,ATF6B,TNXB	0	0	1	0	0	0	Rad21_disc8;Sin3Ak-20_disc7	0
Shrimp:chr6:32153957-32681385	rs539056971	6	32183600	T	C	0.099	0.98	0.98	No	0.09787	0.1847	0.09782	0.1439	3.87264e-11	rs74995702	0.574756	0.0869673	1.7767	3.87264e-11	0.442461	0.510741	0.873218	0.620836	1	0	0	none	No	Yes	0.0121805	0.0486	0	0.0008	0	0.0112			NOTCH4	GPSM3,PBX2,AGER,AGPAT1,PRRT1,FKBPL,ATF6B,TNXB	RNF5	NOTCH4,GPSM3,PBX2,AGER,RNF5,AGPAT1,PRRT1,FKBPL,ATF6B,TNXB	0	0	0	0	0	-9999		-9999
Shrimp:chr6:32153957-32681385	rs117695455	6	32184225	T	C	0.099	0.98	0.98	No	0.09787	0.1847	0.09782	0.1439	3.87264e-11	rs74995702	0.574756	0.0869673	1.7767	3.87264e-11	0.442461	0.510741	0.873218	0.620836	1	0	0	none	Yes	Yes	0.0119808	0.0486	0	0	0	0.0112	0	0	NOTCH4	GPSM3,PBX2,AGER,AGPAT1,PRRT1,FKBPL,ATF6B,TNXB	RNF5	NOTCH4,GPSM3,PBX2,AGER,RNF5,AGPAT1,PRRT1,FKBPL,ATF6B,TNXB	1	0	0	0	0	0	4	0
Shrimp:chr6:32153957-32681385	rs117892493	6	32184228	G	C	0.099	0.98	0.98	No	0.09787	0.1847	0.09782	0.1439	3.87264e-11	rs74995702	0.574756	0.0869673	1.7767	3.87264e-11	0.442461	0.510741	0.873218	0.620836	1	0	0	none	Yes	Yes	0.0119808	0.0486	0	0	0	0.0112	0	0	NOTCH4	GPSM3,PBX2,AGER,AGPAT1,PRRT1,FKBPL,ATF6B,TNXB	RNF5	NOTCH4,GPSM3,PBX2,AGER,RNF5,AGPAT1,PRRT1,FKBPL,ATF6B,TNXB	1	0	0	0	0	0	0	0
Shrimp:chr6:32153957-32681385	rs2285042	6	32184894	T	C	0.099	0.98	0.98	No	0.09787	0.1847	0.09782	0.1439	3.87264e-11	rs74995702	0.574756	0.0869673	1.7767	3.87264e-11	0.442461	0.510741	0.873218	0.620836	1	0	0	none	Yes	Yes	0.0119808	0.0486	0	0	0	0.0112	0	0	NOTCH4	GPSM3,PBX2,AGER,AGPAT1,PRRT1,FKBPL,ATF6B,TNXB	RNF5	NOTCH4,GPSM3,PBX2,AGER,RNF5,AGPAT1,PRRT1,FKBPL,ATF6B,TNXB	1	0	0	0	0	0	12	0
Shrimp:chr6:32153957-32681385	rs118154954	6	32185892	T	A	0.099	0.98	0.98	No	0.09787	0.1847	0.09782	0.1439	3.87264e-11	rs74995702	0.574756	0.0869673	1.7767	3.87264e-11	0.442461	0.510741	0.873218	0.620836	1	0	0	none	Yes	Yes	0.0119808	0.0486	0	0	0	0.0112	0	1	NOTCH4	GPSM3,PBX2,AGER,AGPAT1,PRRT1,FKBPL,ATF6B,TNXB	RNF5	NOTCH4,GPSM3,PBX2,AGER,RNF5,AGPAT1,PRRT1,FKBPL,ATF6B,TNXB	1	0	0	0	0	0	6	0
Shrimp:chr6:32153957-32681385	rs117558297	6	32186115	G	C	0.099	0.98	0.98	No	0.09787	0.1847	0.09782	0.1439	3.87264e-11	rs74995702	0.574756	0.0869673	1.7767	3.87264e-11	0.442461	0.510741	0.873218	0.620836	1	0	0	none	Yes	Yes	0.0121805	0.0496	0	0	0	0.0112	0	0	NOTCH4	GPSM3,PBX2,AGER,AGPAT1,PRRT1,FKBPL,ATF6B,TNXB	RNF5	NOTCH4,GPSM3,PBX2,AGER,RNF5,AGPAT1,PRRT1,FKBPL,ATF6B,TNXB	1	0	0	0	0	0	7	0
Shrimp:chr6:32153957-32681385	rs61365987	6	32186641	T	C	0.099	0.98	0.98	No	0.09787	0.1847	0.09782	0.1439	3.87264e-11	rs74995702	0.574756	0.0869673	1.7767	3.87264e-11	0.442461	0.510741	0.873218	0.620836	1	0	0	none	Yes	Yes	0.0119808	0.0486	0	0	0	0.0112	0	0	NOTCH4	GPSM3,PBX2,AGER,AGPAT1,PRRT1,FKBPL,ATF6B,TNXB	RNF5	NOTCH4,GPSM3,PBX2,AGER,RNF5,AGPAT1,PRRT1,FKBPL,ATF6B,TNXB	1	0	0	0	0	0	Nkx2_9;PU.1_disc3	0
Shrimp:chr6:32153957-32681385	rs34415150	6	32560477	G	A	0.22	0.95	0.95	No	0.2288	0.347	0.2285	0.2897	3.89344e-11	rs74995702	0.457705	0.0692645	1.58044	3.89344e-11	0.561166	0.549184	0.999551	0.627063	1	0	0	none	Yes	Yes	0.101238	0.1101	0.1402	0.0333	0.1916	0.0798	0	0	none	HLA-DRB1,HLA-DQA1,HLA-DRB5	none	HLA-DRB1,HLA-DQA1,HLA-DRB5	1	0	0	0	0	89	5	0
Shrimp:chr6:32153957-32681385	rs2647062	6	32570417	C	A	0.22	0.95	0.96	No	0.2304	0.3489	0.2303	0.2915	3.90943e-11	rs74995702	0.456742	0.0691252	1.57892	3.90943e-11	0.518251	0.541276	0.997295	0.624821	1	0	0	none	Yes	Yes	0.101837	0.1091	0.1471	0.0356	0.1888	0.0757	0	0	none	HLA-DRB1,HLA-DQA1,HLA-DRB5	none	HLA-DRB1,HLA-DQA1,HLA-DRB5	1	0	0	0	0	88	Cdx2_1;GR_known1	0
Shrimp:chr6:32153957-32681385	rs34331363	6	32568439	T	C	0.23	0.96	0.97	No	0.2304	0.3489	0.2303	0.2915	3.928e-11	rs74995702	0.456694	0.0691252	1.57885	3.928e-11	0.517219	0.540567	0.996394	0.62464	1	0	0	none	Yes	Yes	0.109625	0.1171	0.1581	0.0378	0.2075	0.0798	0	0	none	HLA-DRB1,HLA-DQA1,HLA-DRB5	none	HLA-DRB1,HLA-DQA1,HLA-DRB5	1	0	0	0	0	91	Hdx;Pax-4_5;SREBP_known3	0
Shrimp:chr6:32153957-32681385	rs35226637	6	32568448	A	G	0.23	0.96	0.97	No	0.2304	0.3489	0.2303	0.2915	3.928e-11	rs74995702	0.456694	0.0691252	1.57885	3.928e-11	0.517219	0.540567	0.996394	0.62464	1	0	0	none	Yes	Yes	0.110024	0.1181	0.1581	0.0378	0.2075	0.0808	0	0	none	HLA-DRB1,HLA-DQA1,HLA-DRB5	none	HLA-DRB1,HLA-DQA1,HLA-DRB5	1	0	0	0	0	91	4	0
Shrimp:chr6:32153957-32681385	rs34647096	6	32561681	A	G	0.23	0.98	0.98	No	0.2317	0.3507	0.2305	0.2915	3.99642e-11	rs74995702	0.455182	0.068923	1.57646	3.99642e-11	0.505979	0.540893	0.999548	0.623588	1	0	0	none	Yes	Yes	0.105032	0.1161	0.1461	0.0333	0.196	0.0838	0	0	none	HLA-DRB1,HLA-DQA1,HLA-DRB5	none	HLA-DRB1,HLA-DQA1,HLA-DRB5	1	0	0	0	0	69	Foxa_disc4;PU.1_known3;STAT_disc5	0
Shrimp:chr6:32153957-32681385	rs118183631	6	32176465	A	C	0.099	0.98	0.98	No	0.09799	0.1847	0.09782	0.1439	4.19805e-11	rs74995702	0.573214	0.0868913	1.77396	4.19805e-11	0.446927	0.509771	0.872171	0.618942	1	0	0	none	Yes	Yes	0.0121805	0.0496	0	0	0	0.0112	0	0	NOTCH4	GPSM3,PBX2,AGER,AGPAT1,PRRT1,FKBPL,ATF6B,TNXB	RNF5	NOTCH4,GPSM3,PBX2,AGER,RNF5,AGPAT1,PRRT1,FKBPL,ATF6B,TNXB	1	0	0	0	0	0	4	0
Shrimp:chr6:32153957-32681385	rs2760983	6	32565601	G	A	0.23	0.97	0.97	No	0.2307	0.3489	0.2304	0.2915	4.30013e-11	rs74995702	0.455691	0.0691138	1.57726	4.30013e-11	0.543337	0.543049	0.999549	0.623534	1	0	0	none	Yes	Yes	0.107029	0.1151	0.1501	0.0378	0.1945	0.0859	0	0	none	HLA-DRB1,HLA-DQA1,HLA-DRB5	none	HLA-DRB1,HLA-DQA1,HLA-DRB5	1	0	0	0	0	88	GR_known3;HNF4_known5	0
Shrimp:chr6:32153957-32681385	rs2760984	6	32566329	C	G	0.23	0.99	0.99	No	0.2307	0.3489	0.2304	0.2915	4.32051e-11	rs74995702	0.455643	0.0691138	1.57719	4.32051e-11	0.544041	0.543184	0.999549	0.623442	1	0	0	none	Yes	Yes	0.111022	0.12	0.159	0.0371	0.2046	0.0859	0	0	none	HLA-DRB1,HLA-DQA1,HLA-DRB5	none	HLA-DRB1,HLA-DQA1,HLA-DRB5	1	0	0	0	0	0	10	0
Shrimp:chr6:32153957-32681385	rs2454139	6	32566635	C	G	0.23	0.99	0.99	No	0.2307	0.3489	0.2304	0.2915	4.32051e-11	rs74995702	0.455643	0.0691138	1.57719	4.32051e-11	0.544041	0.543184	0.999549	0.623442	1	0	0	none	Yes	Yes	0.109026	0.119	0.1551	0.0378	0.1974	0.0849	0	0	none	HLA-DRB1,HLA-DQA1,HLA-DRB5	none	HLA-DRB1,HLA-DQA1,HLA-DRB5	1	0	0	0	0	25	14	0
Shrimp:chr6:32153957-32681385	rs144153898	6	32560182	A	AGTCACTATT	0.23	0.99	0.99	No	0.2307	0.3489	0.2305	0.2915	4.43179e-11	rs74995702	0.455426	0.0691205	1.57685	4.43179e-11	0.547723	0.542913	0.999549	0.622941	1	0	0	none	Yes	Yes	0.11222	0.12	0.159	0.0371	0.2118	0.0869	0	0	none	HLA-DRB1,HLA-DQA1,HLA-DRB5	none	HLA-DRB1,HLA-DQA1,HLA-DRB5	1	0	0	0	0	0	0	0
Shrimp:chr6:32153957-32681385	rs35118762	6	32560631	T	C	0.23	0.99	0.99	No	0.2307	0.3489	0.2305	0.2915	4.43179e-11	rs74995702	0.455426	0.0691205	1.57685	4.43179e-11	0.547723	0.542913	0.999549	0.622941	1	0	0	none	Yes	Yes	0.110823	0.12	0.159	0.0356	0.2089	0.0838	0	0	none	HLA-DRB1,HLA-DQA1,HLA-DRB5	none	HLA-DRB1,HLA-DQA1,HLA-DRB5	1	0	0	0	0	91	4	0
Shrimp:chr6:32153957-32681385	rs35265698	6	32561334	G	C	0.23	0.99	0.99	No	0.2307	0.3489	0.2305	0.2915	4.43179e-11	rs74995702	0.455426	0.0691205	1.57685	4.43179e-11	0.547723	0.542913	0.999549	0.622941	1	0	0	none	Yes	Yes	0.110823	0.12	0.159	0.0356	0.2075	0.0849	0	0	none	HLA-DRB1,HLA-DQA1,HLA-DRB5	none	HLA-DRB1,HLA-DQA1,HLA-DRB5	1	0	0	0	0	141	AP-1_disc4	1
Shrimp:chr6:32153957-32681385	rs111547585	6	32561468	T	TA	0.23	0.99	0.99	No	0.2307	0.3489	0.2305	0.2915	4.43179e-11	rs74995702	0.455426	0.0691205	1.57685	4.43179e-11	0.547723	0.542913	0.999549	0.622941	1	0	0	none	Yes	Yes	0.110224	0.12	0.159	0.0363	0.2075	0.0808	0	0	none	HLA-DRB1,HLA-DQA1,HLA-DRB5	none	HLA-DRB1,HLA-DQA1,HLA-DRB5	1	0	0	0	0	20	5	0
Shrimp:chr6:32153957-32681385	rs113134061	6	32566041	TCCTC	T	0.23	0.99	0.99	No	0.2307	0.3489	0.2305	0.2915	4.43179e-11	rs74995702	0.455426	0.0691205	1.57685	4.43179e-11	0.547723	0.542913	0.999549	0.622941	1	0	0	none	Yes	Yes	0.11222	0.12	0.159	0.0378	0.2089	0.0879	0	0	none	HLA-DRB1,HLA-DQA1,HLA-DRB5	none	HLA-DRB1,HLA-DQA1,HLA-DRB5	1	0	0	0	0	0	STAT_disc6;TFII-I	0
Shrimp:chr6:32153957-32681385	rs687308	6	32567256	T	C	0.23	0.99	0.99	No	0.2307	0.3489	0.2305	0.2915	4.43179e-11	rs74995702	0.455426	0.0691205	1.57685	4.43179e-11	0.547723	0.542913	0.999549	0.622941	1	0	0	none	Yes	Yes	0.111022	0.119	0.1561	0.0378	0.2075	0.0869	0	0	none	HLA-DRB1,HLA-DQA1,HLA-DRB5	none	HLA-DRB1,HLA-DQA1,HLA-DRB5	1	0	0	0	0	90	Hoxa5_1;Mef2_known5	0
Shrimp:chr6:32153957-32681385	rs2647059	6	32569362	C	G	0.23	0.99	0.99	No	0.2307	0.3489	0.2305	0.2915	4.43179e-11	rs74995702	0.455426	0.0691205	1.57685	4.43179e-11	0.547723	0.542913	0.999549	0.622941	1	0	0	none	Yes	Yes	0.110224	0.119	0.1571	0.0378	0.2046	0.0838	0	0	none	HLA-DRB1,HLA-DQA1,HLA-DRB5	none	HLA-DRB1,HLA-DQA1,HLA-DRB5	1	0	0	0	0	93	10	0
Shrimp:chr6:32153957-32681385	rs558721	6	32570573	T	C	0.23	0.99	0.99	No	0.2307	0.3489	0.2305	0.2915	4.43179e-11	rs74995702	0.455426	0.0691205	1.57685	4.43179e-11	0.547723	0.542913	0.999549	0.622941	1	0	0	none	Yes	Yes	0.109824	0.1171	0.1571	0.0371	0.2032	0.0859	0	0	none	HLA-DRB1,HLA-DQA1,HLA-DRB5	none	HLA-DRB1,HLA-DQA1,HLA-DRB5	1	0	0	0	0	96	Ets_known1;GR_known10;Zbtb12	0
Shrimp:chr6:32153957-32681385	rs601148	6	32573265	T	G	0.23	0.99	0.99	No	0.2307	0.3489	0.2305	0.2915	4.43179e-11	rs74995702	0.455426	0.0691205	1.57685	4.43179e-11	0.547723	0.543049	0.999549	0.622941	1	0	0	none	Yes	Yes	0.130192	0.12	0.171	0.0885	0.2262	0.0869	0	0	none	HLA-DRB1,HLA-DQA1,HLA-DRB5	none	HLA-DRB1,HLA-DQA1,HLA-DRB5	1	0	0	0	0	81	7	0
Shrimp:chr6:32153957-32681385	rs34855541	6	32559825	G	A	0.25	0.87	0.89	No	0.2354	0.3563	0.2339	0.2934	4.70641e-11	rs74995702	0.451958	0.0686872	1.57139	4.70641e-11	0.484443	0.530048	0.999544	0.618039	1	0	0	none	Yes	Yes	0.116014	0.124	0.165	0.0363	0.2219	0.09	0	0	none	HLA-DRB1,HLA-DQA1,HLA-DRB5	none	HLA-DRB1,HLA-DQA1,HLA-DRB5	1	0	0	0	0	90	CTCF_disc4;Hbp1;Sox_3	0
Shrimp:chr6:32153957-32681385	rs617578	6	32574603	A	G	0.23	0.99	0.99	No	0.2316	0.3489	0.232	0.2934	5.5918e-11	rs74995702	0.452451	0.0690316	1.57216	5.5918e-11	0.565771	0.539017	0.999548	0.617578	1	0	0	none	Yes	Yes	0.120208	0.121	0.1561	0.0726	0.2089	0.0838	0	0	none	HLA-DRB1,HLA-DQA1,HLA-DRB5	none	HLA-DRB1,HLA-DQA1,HLA-DRB5	-9999	-9999	-9999	-9999	-9999	96	0	0
Shrimp:chr6:32153957-32681385	rs515185	6	32574742	A	T	0.23	0.99	0.99	No	0.2316	0.3489	0.232	0.2934	5.5918e-11	rs74995702	0.452451	0.0690316	1.57216	5.5918e-11	0.565771	0.539017	0.999548	0.617578	1	0	0	none	Yes	Yes	0.119409	0.1171	0.1521	0.0893	0.2003	0.0716	0	0	none	HLA-DRB1,HLA-DQA1,HLA-DRB5	none	HLA-DRB1,HLA-DQA1,HLA-DRB5	-9999	-9999	-9999	-9999	-9999	0	Mef2_disc1	0
Shrimp:chr6:32153957-32681385	rs35074855	6	32561140	G	C	0.2	0.84	0.86	No	0.2271	0.3414	0.2268	0.2897	5.60313e-11	rs74995702	0.454514	0.0693496	1.57541	5.60313e-11	0.477866	0.524516	0.972198	0.612997	1	0	0	none	Yes	Yes	0.0910543	0.0952	0.1352	0.0318	0.1758	0.0613	0	0	none	HLA-DRB1,HLA-DQA1,HLA-DRB5	none	HLA-DRB1,HLA-DQA1,HLA-DRB5	1	0	0	0	0	92	NF-kappaB_known4	0
Shrimp:chr6:32153957-32681385	rs2269421	6	32156904	G	C	0.099	0.97	0.98	No	0.09775	0.1847	0.09721	0.1421	5.65467e-11	rs74995702	0.570432	0.0870544	1.76903	5.65467e-11	0.482272	0.508775	0.873716	0.612998	1	0	0	none	Yes	Yes	0.0091853	0.0456	0	0	0	0	0	0	PBX2	AGER,AGPAT1,PRRT1,FKBPL,ATF6B,TNXB	GPSM3,NOTCH4,RNF5,EGFL8,PPT2	PBX2,GPSM3,AGER,NOTCH4,RNF5,AGPAT1,EGFL8,PPT2,PRRT1,FKBPL,ATF6B,TNXB	1	0	0	0	0	0	PU.1_disc3;STAT_disc7;TATA_disc7	0
Shrimp:chr6:32153957-32681385	rs35743245	6	32559904	T	C	0.24	0.92	0.93	No	0.2379	0.3582	0.2354	0.2952	5.68823e-11	rs74995702	0.448778	0.0684979	1.5664	5.68823e-11	0.472263	0.524493	0.999542	0.612277	1	0	0	none	Yes	Yes	0.120208	0.131	0.169	0.0363	0.232	0.093	0	0	none	HLA-DRB1,HLA-DQA1,HLA-DRB5	none	HLA-DRB1,HLA-DQA1,HLA-DRB5	1	0	0	0	0	94	Myc_disc4;YY1_disc1	0
Shrimp:chr6:32153957-32681385	rs35072954	6	32559485	A	G	0.21	0.84	0.86	No	0.2295	0.3489	0.2274	0.286	5.69216e-11	rs74995702	0.453608	0.0692361	1.57398	5.69216e-11	0.558146	0.539625	0.990567	0.616737	1	0	0	none	Yes	Yes	0.0878594	0.0992	0.1292	0.0295	0.1542	0.0654	0	0	none	HLA-DRB1,HLA-DQA1,HLA-DRB5	none	HLA-DRB1,HLA-DQA1,HLA-DRB5	1	0	0	0	0	0	RP58;Rad21_disc8	0
Shrimp:chr6:32153957-32681385	rs35464067	6	32559488	C	T	0.21	0.85	0.86	No	0.2295	0.3489	0.2274	0.286	5.69216e-11	rs74995702	0.453608	0.0692361	1.57398	5.69216e-11	0.558146	0.539625	0.990567	0.616737	1	0	0	none	Yes	Yes	0.0888578	0.1002	0.1312	0.0295	0.1571	0.0654	0	0	none	HLA-DRB1,HLA-DQA1,HLA-DRB5	none	HLA-DRB1,HLA-DQA1,HLA-DRB5	1	0	0	0	0	90	HIF1;Rad21_disc8;p300_disc4	0
Shrimp:chr6:32153957-32681385	rs34784936	6	32559648	T	G	0.24	0.91	0.92	No	0.238	0.3582	0.2354	0.2952	5.75724e-11	rs74995702	0.448925	0.0685391	1.56663	5.75724e-11	0.469502	0.524237	0.999542	0.611796	1	0	0	none	Yes	Yes	0.116813	0.13	0.162	0.0371	0.2233	0.089	0	0	none	HLA-DRB1,HLA-DQA1,HLA-DRB5	none	HLA-DRB1,HLA-DQA1,HLA-DRB5	1	0	0	0	0	76	CIZ;Mrg1::Hoxa9_2	0
Shrimp:chr6:32153957-32681385	rs532965	6	32577973	G	T	0.23	0.99	0.99	No	0.2318	0.3489	0.2319	0.2934	5.76546e-11	rs74995702	0.452211	0.069043	1.57178	5.76546e-11	0.5687	0.538883	0.999548	0.616896	1	0	0	none	Yes	Yes	0.126398	0.12	0.1561	0.093	0.2147	0.0849	0	0	none	HLA-DRB1,HLA-DQA1,HLA-DRB5	none	HLA-DRB1,HLA-DQA1,HLA-DRB5	-9999	-9999	-9999	-9999	-9999	97	Nkx2_5;Nkx3_4	1
Shrimp:chr6:32153957-32681385	rs7761182	6	32575099	T	G	0.23	0.99	0.99	No	0.2317	0.3489	0.232	0.2934	5.77494e-11	rs74995702	0.452168	0.069039	1.57172	5.77494e-11	0.569144	0.538883	0.999548	0.616873	1	0	0	none	Yes	Yes	0.121206	0.1181	0.1531	0.087	0.2061	0.0777	0	0	none	HLA-DRB1,HLA-DQA1,HLA-DRB5	none	HLA-DRB1,HLA-DQA1,HLA-DRB5	-9999	-9999	-9999	-9999	-9999	95	EBF_disc2;SP1_known3	0
Shrimp:chr6:32153957-32681385	rs2760990	6	32571110	A	G	0.24	0.95	0.96	No	0.2311	0.3489	0.2312	0.2915	6.03849e-11	rs74995702	0.452015	0.0690861	1.57148	6.03849e-11	0.591851	0.541296	0.999549	0.616726	1	0	0	none	Yes	Yes	0.116813	0.13	0.168	0.0401	0.2089	0.089	0	0	none	HLA-DRB1,HLA-DQA1,HLA-DRB5	none	HLA-DRB1,HLA-DQA1,HLA-DRB5	1	0	0	0	0	0	E2F_known1	0
Shrimp:chr6:32153957-32681385	rs34350244	6	32561465	T	C	0.23	0.99	0.99	No	0.2307	0.3489	0.2304	0.2897	6.73862e-11	rs74995702	0.45137	0.069161	1.57046	6.73862e-11	0.614314	0.542204	0.998647	0.614784	1	0	0	none	Yes	Yes	0.107029	0.1151	0.1551	0.0356	0.1974	0.0818	0	0	none	HLA-DRB1,HLA-DQA1,HLA-DRB5	none	HLA-DRB1,HLA-DQA1,HLA-DRB5	1	0	0	0	0	89	BAF155_disc2;PLZF	0
Shrimp:chr6:32153957-32681385	rs35294087	6	32561466	G	A	0.23	0.99	0.99	No	0.2307	0.3489	0.2304	0.2897	6.73862e-11	rs74995702	0.45137	0.069161	1.57046	6.73862e-11	0.614314	0.542204	0.998647	0.614784	1	0	0	none	Yes	Yes	0.107029	0.1151	0.1551	0.0356	0.1974	0.0818	0	0	none	HLA-DRB1,HLA-DQA1,HLA-DRB5	none	HLA-DRB1,HLA-DQA1,HLA-DRB5	1	0	0	0	0	88	PLZF	0
Shrimp:chr6:32153957-32681385	rs2647066	6	32571122	T	C	0.24	0.94	0.95	No	0.2311	0.3489	0.2315	0.2915	6.7579e-11	rs74995702	0.450609	0.0690489	1.56927	6.7579e-11	0.609517	0.540893	0.999548	0.614497	1	0	0	none	Yes	Yes	0.116813	0.13	0.168	0.0401	0.2089	0.089	0	0	none	HLA-DRB1,HLA-DQA1,HLA-DRB5	none	HLA-DRB1,HLA-DQA1,HLA-DRB5	1	0	0	0	0	93	5	0
Shrimp:chr6:32153957-32681385	rs601006	6	32573173	A	G	0.22	0.92	0.93	No	0.2351	0.3489	0.2366	0.3026	7.45649e-11	rs74995702	0.446006	0.0684985	1.56206	7.45649e-11	0.504916	0.520786	0.994057	0.606813	1	0	0	none	Yes	Yes	0.273562	0.1607	0.3419	0.2262	0.3573	0.3241	0	0	none	HLA-DRB1,HLA-DQA1,HLA-DRB5	none	HLA-DRB1,HLA-DQA1,HLA-DRB5	1	0	0	0	0	93	6	0
Shrimp:chr6:32153957-32681385	rs117877134	6	32159860	A	G	0.099	0.97	0.97	No	0.09811	0.1847	0.09782	0.1421	7.84305e-11	rs74995702	0.566376	0.0870869	1.76187	7.84305e-11	0.522017	0.50912	0.871614	0.606351	1	0	0	none	Yes	Yes	0.0127796	0.0506	0	0	0	0.0133	0	0	GPSM3	PBX2,AGER,AGPAT1,PRRT1,FKBPL,ATF6B,TNXB	NOTCH4,RNF5,EGFL8,PPT2	GPSM3,PBX2,NOTCH4,AGER,RNF5,AGPAT1,EGFL8,PPT2,PRRT1,FKBPL,ATF6B,TNXB	1	0	0	0	0	0	HNF4_known2	0
Shrimp:chr6:32153957-32681385	rs117264612	6	32171181	G	A	0.099	0.98	0.98	No	0.09811	0.1847	0.09782	0.1421	7.84305e-11	rs74995702	0.566376	0.0870869	1.76187	7.84305e-11	0.522017	0.50912	0.871614	0.606351	1	0	0	none	Yes	Yes	0.0121805	0.0496	0	0	0	0.0112	0	0	NOTCH4	GPSM3,PBX2,AGER,AGPAT1,PRRT1,FKBPL,ATF6B,TNXB	RNF5,EGFL8,PPT2	NOTCH4,GPSM3,PBX2,AGER,RNF5,AGPAT1,EGFL8,PPT2,PRRT1,FKBPL,ATF6B,TNXB	1	0	0	0	0	0	0	0
Shrimp:chr6:32153957-32681385	rs36096565	6	32560025	G	A	0.24	0.91	0.92	No	0.2348	0.3526	0.2332	0.2934	8.01373e-11	rs74995702	0.447021	0.0687688	1.56365	8.01373e-11	0.579461	0.532662	0.999545	0.608572	1	0	0	none	Yes	Yes	0.129193	0.1329	0.1819	0.0461	0.2536	0.0951	0	0	none	HLA-DRB1,HLA-DQA1,HLA-DRB5	none	HLA-DRB1,HLA-DQA1,HLA-DRB5	1	0	0	0	0	90	0	0
Shrimp:chr6:32153957-32681385	rs35972518	6	32560026	G	T	0.24	0.91	0.92	No	0.2348	0.3526	0.2332	0.2934	8.01373e-11	rs74995702	0.447021	0.0687688	1.56365	8.01373e-11	0.579461	0.532662	0.999545	0.608572	1	0	0	none	Yes	Yes	0.128994	0.1329	0.1819	0.0461	0.2536	0.0941	0	0	none	HLA-DRB1,HLA-DQA1,HLA-DRB5	none	HLA-DRB1,HLA-DQA1,HLA-DRB5	1	0	0	0	0	0	0	0
Shrimp:chr6:32153957-32681385	rs35917796	6	32560028	T	C	0.24	0.91	0.92	No	0.2348	0.3526	0.2332	0.2934	8.01373e-11	rs74995702	0.447021	0.0687688	1.56365	8.01373e-11	0.579461	0.532662	0.999545	0.608572	1	0	0	none	Yes	Yes	0.129193	0.1329	0.1819	0.0461	0.2536	0.0951	0	0	none	HLA-DRB1,HLA-DQA1,HLA-DRB5	none	HLA-DRB1,HLA-DQA1,HLA-DRB5	1	0	0	0	0	90	8	0
Shrimp:chr6:32153957-32681385	rs35380574	6	32560051	T	C	0.24	0.92	0.93	No	0.2348	0.3526	0.2332	0.2934	8.01373e-11	rs74995702	0.447021	0.0687688	1.56365	8.01373e-11	0.579461	0.532662	0.999545	0.608572	1	0	0	none	Yes	Yes	0.129393	0.1339	0.1809	0.0461	0.255	0.0951	0	0	none	HLA-DRB1,HLA-DQA1,HLA-DRB5	none	HLA-DRB1,HLA-DQA1,HLA-DRB5	1	0	0	0	0	88	Maf_known3;STAT_known1	0
Shrimp:chr6:32153957-32681385	rs35395738	6	32560209	C	T	0.24	0.92	0.93	No	0.2348	0.3526	0.2332	0.2934	8.01373e-11	rs74995702	0.447021	0.0687688	1.56365	8.01373e-11	0.579461	0.532662	0.999545	0.608572	1	0	0	none	Yes	Yes	0.129792	0.1349	0.1799	0.0461	0.2565	0.0961	0	0	none	HLA-DRB1,HLA-DQA1,HLA-DRB5	none	HLA-DRB1,HLA-DQA1,HLA-DRB5	1	0	0	0	0	86	0	0
Shrimp:chr6:32153957-32681385	rs28383182	6	32571811	A	G	0.21	0.89	0.9	No	0.226	0.3414	0.2282	0.2897	8.04462e-11	rs74995702	0.449777	0.069199	1.56796	8.04462e-11	0.564368	0.529106	0.978899	0.607761	1	0	0	none	Yes	Yes	0.20627	0.1389	0.2654	0.1694	0.2622	0.2249	0	0	none	HLA-DRB1,HLA-DQA1,HLA-DRB5	none	HLA-DRB1,HLA-DQA1,HLA-DRB5	1	0	0	0	0	183	PU.1_known2;SPIB	0
Shrimp:chr6:32153957-32681385	rs35472547	6	32560370	T	G	0.24	0.92	0.93	No	0.2331	0.3507	0.2316	0.2915	8.19377e-11	rs74995702	0.447394	0.0688616	1.56423	8.19377e-11	0.605272	0.537151	0.999547	0.609145	1	0	0	none	Yes	Yes	0.125599	0.131	0.173	0.0454	0.2478	0.093	0	0	none	HLA-DRB1,HLA-DQA1,HLA-DRB5	none	HLA-DRB1,HLA-DQA1,HLA-DRB5	1	0	0	0	0	87	Nkx6-2;Pou2f2_known3;RXRA_known7	0
Shrimp:chr6:32153957-32681385	rs34291045	6	32560385	T	A	0.24	0.92	0.93	No	0.2331	0.3507	0.2316	0.2915	8.19377e-11	rs74995702	0.447394	0.0688616	1.56423	8.19377e-11	0.605272	0.537151	0.999547	0.609145	1	0	0	none	Yes	Yes	0.1252	0.131	0.173	0.0446	0.2478	0.092	0	0	none	HLA-DRB1,HLA-DQA1,HLA-DRB5	none	HLA-DRB1,HLA-DQA1,HLA-DRB5	1	0	0	0	0	89	0	0
Shrimp:chr6:32153957-32681385	rs34939562	6	32560388	A	G	0.24	0.92	0.93	No	0.2331	0.3507	0.2316	0.2915	8.19377e-11	rs74995702	0.447394	0.0688616	1.56423	8.19377e-11	0.605272	0.537151	0.999547	0.609145	1	0	0	none	Yes	Yes	0.1252	0.131	0.173	0.0446	0.2478	0.092	0	0	none	HLA-DRB1,HLA-DQA1,HLA-DRB5	none	HLA-DRB1,HLA-DQA1,HLA-DRB5	1	0	0	0	0	0	0	0
Shrimp:chr6:32153957-32681385	rs3117138	6	32306970	A	C	0.87	0.97	0.98	No	0.877	0.778	0.8724	0.8266	8.6452e-11	rs74995702	-0.525533	0.0809893	0.59124	8.6452e-11	0.633328	0.521207	0.765202	0.608922	1	0	0	none	Yes	Yes	0.786142	0.8145	0.7833	0.6982	0.7983	0.8701	0	0	C6orf10	HLA-DRA	none	C6orf10,HLA-DRA	1	0	0	0	0	96	9	0
Shrimp:chr6:32153957-32681385	rs113304136	6	32307006	AG	A	0.87	0.97	0.98	No	0.877	0.778	0.8724	0.8266	8.6452e-11	rs74995702	-0.525533	0.0809893	0.59124	8.6452e-11	0.633328	0.521207	0.765202	0.608922	1	0	0	none	Yes	Yes	0.786142	0.8145	0.7833	0.6989	0.7983	0.8691	0	0	C6orf10	HLA-DRA	none	C6orf10,HLA-DRA	1	0	0	0	0	0	CDP_2;PLZF	0
Shrimp:chr6:32153957-32681385	rs35371668	6	32561638	T	C	0.22	0.93	0.94	No	0.229	0.3433	0.2279	0.2897	8.72256e-11	rs74995702	0.44859	0.069146	1.5661	8.72256e-11	0.545735	0.527865	0.980204	0.604692	1	0	0	none	Yes	Yes	0.0994409	0.1052	0.1421	0.0325	0.1816	0.0818	0	0	none	HLA-DRB1,HLA-DQA1,HLA-DRB5	none	HLA-DRB1,HLA-DQA1,HLA-DRB5	1	0	0	0	0	73	4	0
Shrimp:chr6:32153957-32681385	rs28752495	6	32568315	T	C	0.23	0.93	0.94	No	0.2361	0.3489	0.2367	0.3026	9.729e-11	rs74995702	0.443344	0.0685113	1.55791	9.729e-11	0.546104	0.521903	0.99634	0.601783	1	0	0	none	Yes	Yes	0.28115	0.1637	0.3549	0.2375	0.366	0.3252	0	0	none	HLA-DRB1,HLA-DQA1,HLA-DRB5	none	HLA-DRB1,HLA-DQA1,HLA-DRB5	1	0	0	0	0	132	4	0
Shrimp:chr6:32153957-32681385	rs601481	6	32573293	C	G	0.23	0.97	0.97	No	0.2356	0.3489	0.2372	0.3026	9.86005e-11	rs74995702	0.443241	0.0685169	1.55775	9.86005e-11	0.565126	0.52475	0.999543	0.602342	1	0	0	none	Yes	Yes	0.285343	0.1647	0.3628	0.239	0.3674	0.3344	0	0	none	HLA-DRB1,HLA-DQA1,HLA-DRB5	none	HLA-DRB1,HLA-DQA1,HLA-DRB5	1	0	0	0	0	138	7	0
Shrimp:chr6:32153957-32681385	rs28752496	6	32568321	C	T	0.23	0.92	0.93	No	0.2363	0.3489	0.2367	0.3026	1.03197e-10	rs74995702	0.442663	0.0685004	1.55685	1.03197e-10	0.551524	0.521647	0.996339	0.600468	1	0	0	none	Yes	Yes	0.285144	0.1657	0.3569	0.2489	0.3646	0.3272	0	0	none	HLA-DRB1,HLA-DQA1,HLA-DRB5	none	HLA-DRB1,HLA-DQA1,HLA-DRB5	1	0	0	0	0	133	5	0
Shrimp:chr6:32153957-32681385	rs34958241	6	32559575	G	A	0.24	0.91	0.92	No	0.2396	0.3601	0.2361	0.2934	1.05827e-10	rs74995702	0.442714	0.0685487	1.55693	1.05827e-10	0.54502	0.519461	0.998622	0.599475	1	0	0	none	Yes	Yes	0.116214	0.128	0.163	0.0393	0.2161	0.089	0	0	none	HLA-DRB1,HLA-DQA1,HLA-DRB5	none	HLA-DRB1,HLA-DQA1,HLA-DRB5	1	0	0	0	0	86	8	0
Shrimp:chr6:32153957-32681385	rs910049	6	32315727	C	T	0.86	1	1	Yes	0.8661	0.7631	0.8607	0.8155	1.31245e-10	rs74995702	-0.505044	0.0785973	0.603479	1.31245e-10	0.826737	0.541251	0.740881	0.604874	1	0	0	none	Yes	Yes	0.774361	0.7927	0.7763	0.6967	0.781	0.8538	0	0	C6orf10	HLA-DRA	none	C6orf10,HLA-DRA	1	0	0	0	0	97	Tel2	14
Shrimp:chr6:32153957-32681385	rs526784	6	32572030	A	T	0.21	0.9	0.91	No	0.2259	0.3414	0.2286	0.2878	1.35958e-10	rs74995702	0.444831	0.0692845	1.56023	1.35958e-10	0.64432	0.527997	0.977996	0.597246	1	0	0	none	Yes	Yes	0.204673	0.1419	0.2505	0.1725	0.2695	0.2198	0	0	none	HLA-DRB1,HLA-DQA1,HLA-DRB5	none	HLA-DRB1,HLA-DQA1,HLA-DRB5	1	0	0	0	0	184	DMRT3;DMRT7;Irf_disc6	0
Shrimp:chr6:32153957-32681385	rs585305	6	32572048	T	G	0.21	0.9	0.91	No	0.2259	0.3414	0.2286	0.2878	1.35958e-10	rs74995702	0.444831	0.0692845	1.56023	1.35958e-10	0.64432	0.527997	0.977996	0.597246	1	0	0	none	Yes	Yes	0.198482	0.1419	0.2475	0.1543	0.268	0.2168	0	0	none	HLA-DRB1,HLA-DQA1,HLA-DRB5	none	HLA-DRB1,HLA-DQA1,HLA-DRB5	1	0	0	0	0	34	0	0
Shrimp:chr6:32153957-32681385	rs2516049	6	32570400	C	T	0.23	0.94	0.95	No	0.2335	0.3489	0.2359	0.297	1.45314e-10	rs74995702	0.441538	0.0688803	1.5551	1.45314e-10	0.659296	0.528153	0.997267	0.596078	1	0	0	none	Yes	Yes	0.217053	0.1399	0.2674	0.1793	0.2939	0.2413	0	0	none	HLA-DRB1,HLA-DQA1,HLA-DRB5	none	HLA-DRB1,HLA-DQA1,HLA-DRB5	1	0	0	0	0	249	20	73
Shrimp:chr6:32153957-32681385	rs2454138	6	32570401	A	G	0.23	0.94	0.95	No	0.2335	0.3489	0.2359	0.297	1.45314e-10	rs74995702	0.441538	0.0688803	1.5551	1.45314e-10	0.659296	0.528153	0.997267	0.596078	1	0	0	none	Yes	Yes	0.217053	0.1399	0.2674	0.1793	0.2939	0.2413	0	0	none	HLA-DRB1,HLA-DQA1,HLA-DRB5	none	HLA-DRB1,HLA-DQA1,HLA-DRB5	1	0	0	0	0	176	0	0
Shrimp:chr6:32153957-32681385	rs28383181	6	32571669	T	C	0.23	0.99	0.99	No	0.2337	0.3489	0.236	0.297	1.59643e-10	rs74995702	0.440499	0.0688725	1.55348	1.59643e-10	0.686568	0.529917	0.999544	0.594643	1	0	0	none	Yes	Yes	0.249002	0.1627	0.3091	0.2005	0.3329	0.2822	0	0	none	HLA-DRB1,HLA-DQA1,HLA-DRB5	none	HLA-DRB1,HLA-DQA1,HLA-DRB5	1	0	0	0	0	162	0	0
Shrimp:chr6:32153957-32681385	rs586610	6	32572311	C	T	0.23	0.99	0.99	No	0.2337	0.3489	0.236	0.297	1.59643e-10	rs74995702	0.440499	0.0688725	1.55348	1.59643e-10	0.686568	0.529917	0.999544	0.594643	1	0	0	none	Yes	Yes	0.215455	0.1548	0.2753	0.146	0.2911	0.2566	0	0	none	HLA-DRB1,HLA-DQA1,HLA-DRB5	none	HLA-DRB1,HLA-DQA1,HLA-DRB5	1	0	0	0	0	177	EWSR1-FLI1	1
Shrimp:chr6:32153957-32681385	rs679242	6	32570958	T	G	0.24	0.95	0.96	No	0.236	0.3526	0.2362	0.2952	1.60092e-10	rs74995702	0.439968	0.0687941	1.55266	1.60092e-10	0.666167	0.525006	0.999542	0.593759	1	0	0	none	Yes	Yes	0.116813	0.129	0.166	0.0386	0.2161	0.089	0	0	none	HLA-DRB1,HLA-DQA1,HLA-DRB5	none	HLA-DRB1,HLA-DQA1,HLA-DRB5	1	0	0	0	0	94	BCL_disc7;NRSF_disc7;Sin3Ak-20_disc4	0
Shrimp:chr6:32153957-32681385	rs622137	6	32569852	A	G	0.23	0.99	0.99	No	0.2337	0.3489	0.2361	0.297	1.64281e-10	rs74995702	0.440219	0.0688759	1.55305	1.64281e-10	0.691638	0.529657	0.999544	0.594073	1	0	0	none	Yes	Yes	0.251198	0.1637	0.3121	0.2035	0.3357	0.2832	0	0	none	HLA-DRB1,HLA-DQA1,HLA-DRB5	none	HLA-DRB1,HLA-DQA1,HLA-DRB5	1	0	0	0	0	185	0	0
Shrimp:chr6:32153957-32681385	rs535476317	6	32570019	A	G	0.23	0.99	0.99	No	0.2337	0.3489	0.2361	0.297	1.64281e-10	rs74995702	0.440219	0.0688759	1.55305	1.64281e-10	0.691638	0.529657	0.999544	0.594073	1	0	0	none	No	Yes	0.251597	0.1637	0.3111	0.2027	0.3357	0.2873			none	HLA-DRB1,HLA-DQA1,HLA-DRB5	none	HLA-DRB1,HLA-DQA1,HLA-DRB5	0	0	0	0	0	-9999		-9999
Shrimp:chr6:32153957-32681385	rs2516052	6	32570147	G	A	0.23	0.99	0.99	No	0.2337	0.3489	0.2361	0.297	1.64281e-10	rs74995702	0.440219	0.0688759	1.55305	1.64281e-10	0.691638	0.529657	0.999544	0.594073	1	0	0	none	Yes	Yes	0.250399	0.1637	0.3091	0.2035	0.3329	0.2843	0	0	none	HLA-DRB1,HLA-DQA1,HLA-DRB5	none	HLA-DRB1,HLA-DQA1,HLA-DRB5	1	0	0	0	0	0	8	0
Shrimp:chr6:32153957-32681385	rs2516051	6	32570184	T	C	0.23	0.99	0.99	No	0.2337	0.3489	0.2361	0.297	1.64281e-10	rs74995702	0.440219	0.0688759	1.55305	1.64281e-10	0.691638	0.529657	0.999544	0.594073	1	0	0	none	Yes	Yes	0.2498	0.1617	0.3101	0.2027	0.3329	0.2832	0	0	none	HLA-DRB1,HLA-DQA1,HLA-DRB5	none	HLA-DRB1,HLA-DQA1,HLA-DRB5	1	0	0	0	0	184	0	0
Shrimp:chr6:32153957-32681385	rs556025	6	32570880	T	C	0.24	0.98	0.98	No	0.2337	0.3489	0.2361	0.297	1.64281e-10	rs74995702	0.440219	0.0688759	1.55305	1.64281e-10	0.691638	0.529657	0.999544	0.594073	1	0	0	none	Yes	Yes	0.269369	0.1657	0.325	0.2428	0.3703	0.2832	0	0	none	HLA-DRB1,HLA-DQA1,HLA-DRB5	none	HLA-DRB1,HLA-DQA1,HLA-DRB5	1	0	0	0	0	182	BCL_disc7;Ets_disc5;Sin3Ak-20_disc4	4
Shrimp:chr6:32153957-32681385	rs7765379	6	32680928	G	T	0.19	1	1	Yes	0.1928	0.3078	0.1952	0.2463	1.90829e-10	rs74995702	0.459923	0.0722179	1.58395	1.90829e-10	0.434666	0.653862	0.984584	0.577605	1	0	0	none	Yes	Yes	0.0884585	0.0724	0.1312	0.09	0.1297	0.0297	0	0	none	HLA-DQA2,HLA-DQB1	MIR3135B	HLA-DQA2,MIR3135B,HLA-DQB1	-9999	-9999	-9999	-9999	-9999	20	AP-1_disc7	0
Shrimp:chr6:32153957-32681385	rs6904320	6	32312082	G	A	0.86	0.98	0.98	No	0.8654	0.7631	0.8607	0.8155	1.92214e-10	rs74995702	-0.499725	0.0784814	0.606697	1.92214e-10	0.867298	0.54171	0.741049	0.59593	1	0	0	none	Yes	Yes	0.773962	0.7927	0.7763	0.6929	0.781	0.8569	0	0	C6orf10	HLA-DRA	none	C6orf10,HLA-DRA	1	0	0	0	0	97	Evi-1_4;HNF1_6;Pax-2_2	2
Shrimp:chr6:32153957-32681385	rs7383144	6	32312353	T	C	0.86	0.98	0.98	No	0.8654	0.7631	0.8607	0.8155	1.92214e-10	rs74995702	-0.499725	0.0784814	0.606697	1.92214e-10	0.867298	0.54171	0.741049	0.59593	1	0	0	none	Yes	Yes	0.775559	0.7927	0.7763	0.6989	0.781	0.8569	0	0	C6orf10	HLA-DRA	none	C6orf10,HLA-DRA	1	0	0	0	0	87	Barx1;Bsx;Gm397	0
Shrimp:chr6:32153957-32681385	rs9268268	6	32312610	G	A	0.86	0.98	0.98	No	0.8654	0.7631	0.8607	0.8155	1.92214e-10	rs74995702	-0.499725	0.0784814	0.606697	1.92214e-10	0.867298	0.54171	0.741049	0.59593	1	0	0	none	Yes	Yes	0.775359	0.7927	0.7763	0.6982	0.781	0.8569	0	0	C6orf10	HLA-DRA	none	C6orf10,HLA-DRA	1	0	0	0	0	87	Foxj2_2;Pax-4_5	0
Shrimp:chr6:32153957-32681385	rs9268270	6	32312638	G	T	0.86	0.98	0.98	No	0.8654	0.7631	0.8607	0.8155	1.92214e-10	rs74995702	-0.499725	0.0784814	0.606697	1.92214e-10	0.867298	0.54171	0.741049	0.59593	1	0	0	none	Yes	Yes	0.775759	0.7927	0.7783	0.6982	0.781	0.8569	0	0	C6orf10	HLA-DRA	none	C6orf10,HLA-DRA	1	0	0	0	0	85	9	0
Shrimp:chr6:32153957-32681385	rs3117133	6	32313653	C	G	0.86	0.98	0.98	No	0.8654	0.7631	0.8607	0.8155	1.92214e-10	rs74995702	-0.499725	0.0784814	0.606697	1.92214e-10	0.867298	0.54171	0.741049	0.59593	1	0	0	none	Yes	Yes	0.775359	0.7927	0.7763	0.6982	0.781	0.8569	0	0	C6orf10	HLA-DRA	none	C6orf10,HLA-DRA	1	0	0	0	0	91	0	2
Shrimp:chr6:32153957-32681385	rs547911246	6	32314088	A	G	0.86	0.98	0.98	No	0.8654	0.7631	0.8607	0.8155	1.92214e-10	rs74995702	-0.499725	0.0784814	0.606697	1.92214e-10	0.867298	0.54171	0.741049	0.59593	1	0	0	none	No	Yes	0.773762	0.7917	0.7753	0.6944	0.781	0.8558			C6orf10	HLA-DRA	none	C6orf10,HLA-DRA	0	0	0	0	0	-9999		-9999
Shrimp:chr6:32153957-32681385	rs566177061	6	32314089	T	G	0.86	0.98	0.98	No	0.8654	0.7631	0.8607	0.8155	1.92214e-10	rs74995702	-0.499725	0.0784814	0.606697	1.92214e-10	0.867298	0.54171	0.741049	0.59593	1	0	0	none	No	Yes	0.773762	0.7917	0.7753	0.6944	0.781	0.8558			C6orf10	HLA-DRA	none	C6orf10,HLA-DRA	0	0	0	0	0	-9999		-9999
Shrimp:chr6:32153957-32681385	rs374475970	6	32314090	G	C	0.86	0.98	0.98	No	0.8654	0.7631	0.8607	0.8155	1.92214e-10	rs74995702	-0.499725	0.0784814	0.606697	1.92214e-10	0.867298	0.54171	0.741049	0.59593	1	0	0	none	No	Yes	0.773762	0.7917	0.7753	0.6944	0.781	0.8558			C6orf10	HLA-DRA	none	C6orf10,HLA-DRA	0	0	0	0	0	-9999		-9999
Shrimp:chr6:32153957-32681385	rs368399960	6	32314091	T	C	0.86	0.98	0.98	No	0.8654	0.7631	0.8607	0.8155	1.92214e-10	rs74995702	-0.499725	0.0784814	0.606697	1.92214e-10	0.867298	0.54171	0.741049	0.59593	1	0	0	none	No	Yes	0.773762	0.7917	0.7753	0.6944	0.781	0.8558			C6orf10	HLA-DRA	none	C6orf10,HLA-DRA	0	0	0	0	0	-9999		-9999
Shrimp:chr6:32153957-32681385	rs3117129	6	32315101	G	A	0.86	0.98	0.98	No	0.8654	0.7631	0.8607	0.8155	1.92214e-10	rs74995702	-0.499725	0.0784814	0.606697	1.92214e-10	0.867298	0.54171	0.741049	0.59593	1	0	0	none	Yes	Yes	0.775359	0.7927	0.7763	0.6982	0.781	0.8569	0	0	C6orf10	HLA-DRA	none	C6orf10,HLA-DRA	1	0	0	0	0	87	Hic1_3;Pou6f1_2	0
Shrimp:chr6:32153957-32681385	rs3117127	6	32315507	C	A	0.86	0.98	0.98	No	0.8654	0.7631	0.8607	0.8155	1.92214e-10	rs74995702	-0.499725	0.0784814	0.606697	1.92214e-10	0.867298	0.54171	0.741049	0.59593	1	0	0	none	Yes	Yes	0.775359	0.7927	0.7763	0.6982	0.781	0.8569	0	0	C6orf10	HLA-DRA	none	C6orf10,HLA-DRA	1	0	0	0	0	87	HNF4_known2;PRDM1_disc1	0
Shrimp:chr6:32153957-32681385	rs3117126	6	32315975	T	C	0.86	0.98	0.98	No	0.8654	0.7631	0.8607	0.8155	1.92214e-10	rs74995702	-0.499725	0.0784814	0.606697	1.92214e-10	0.867298	0.54171	0.741049	0.59593	1	0	0	none	Yes	Yes	0.77516	0.7927	0.7763	0.6974	0.781	0.8569	0	0	C6orf10	HLA-DRA	none	C6orf10,HLA-DRA	1	0	0	0	0	87	DEC	0
Shrimp:chr6:32153957-32681385	rs569726716	6	32558654	A	G	0.19	0.69	0.73	No	0.224	0.3358	0.223	0.2823	2.13097e-10	rs74995702	0.442924	0.0697343	1.55725	2.13097e-10	0.559716	0.499543	0.93886	0.581425	1	0	0	none	No	Yes	0.0720847	0.0843	0.1064	0.0242	0.1254	0.0511			none	HLA-DRB1,HLA-DQA1,HLA-DRB5	none	HLA-DRB1,HLA-DQA1,HLA-DRB5	0	0	0	0	0	-9999		-9999
Shrimp:chr6:32153957-32681385	rs536772126	6	32558656	A	G	0.19	0.69	0.73	No	0.224	0.3358	0.223	0.2823	2.13097e-10	rs74995702	0.442924	0.0697343	1.55725	2.13097e-10	0.559716	0.499543	0.93886	0.581425	1	0	0	none	No	Yes	0.0720847	0.0843	0.1064	0.0242	0.1254	0.0511			none	HLA-DRB1,HLA-DQA1,HLA-DRB5	none	HLA-DRB1,HLA-DQA1,HLA-DRB5	0	0	0	0	0	-9999		-9999
Shrimp:chr6:32153957-32681385	rs7764819	6	32680576	G	T	0.19	0.99	0.99	No	0.1936	0.3078	0.1961	0.2472	2.2865e-10	rs74995702	0.457946	0.0722228	1.58082	2.2865e-10	0.396165	0.652505	0.984634	0.570272	1	0	0	none	Yes	Yes	0.0884585	0.0724	0.1312	0.09	0.1297	0.0297	0	0	none	HLA-DQA2,HLA-DQB1	MIR3135B	HLA-DQA2,MIR3135B,HLA-DQB1	-9999	-9999	-9999	-9999	-9999	8	DMRT2	0
Shrimp:chr6:32153957-32681385	rs17212937	6	32681339	T	C	0.19	0.99	0.99	No	0.1936	0.3078	0.1961	0.2472	2.2865e-10	rs74995702	0.457946	0.0722228	1.58082	2.2865e-10	0.396165	0.652505	0.984634	0.570272	1	0	0	none	Yes	Yes	0.0882588	0.0724	0.1312	0.09	0.1297	0.0286	0	0	none	HLA-DQA2,HLA-DQB1	MIR3135B	HLA-DQA2,MIR3135B,HLA-DQB1	-9999	-9999	-9999	-9999	-9999	8	Hsf_known1;KAP1_disc2	0
Shrimp:chr6:32153957-32681385	rs28752504	6	32569162	C	T	0.24	0.98	0.98	No	0.2389	0.3507	0.2404	0.3044	2.32643e-10	rs74995702	0.433882	0.0684564	1.54324	2.32643e-10	0.656497	0.516014	0.999539	0.583348	1	0	0	none	Yes	Yes	0.271166	0.1597	0.337	0.2307	0.3545	0.3139	0	0	none	HLA-DRB1,HLA-DQA1,HLA-DRB5	none	HLA-DRB1,HLA-DQA1,HLA-DRB5	1	0	0	0	0	115	8	0
Shrimp:chr6:32153957-32681385	rs28752494	6	32568240	A	G	0.24	0.95	0.96	No	0.2389	0.3507	0.2404	0.3044	2.35878e-10	rs74995702	0.433583	0.0684322	1.54278	2.35878e-10	0.641534	0.513186	0.996313	0.582359	1	0	0	none	Yes	Yes	0.284545	0.1637	0.3559	0.2428	0.3674	0.3333	0	0	none	HLA-DRB1,HLA-DQA1,HLA-DRB5	none	HLA-DRB1,HLA-DQA1,HLA-DRB5	1	0	0	0	0	119	0	0
Shrimp:chr6:32153957-32681385	rs35858943	6	32559473	A	G	0.21	0.82	0.84	No	0.2271	0.3433	0.2248	0.2804	2.38371e-10	rs74995702	0.439703	0.0694158	1.55225	2.38371e-10	0.71286	0.521671	0.966874	0.584904	1	0	0	none	Yes	Yes	0.0964457	0.0972	0.1302	0.0598	0.1599	0.0654	0	0	none	HLA-DRB1,HLA-DQA1,HLA-DRB5	none	HLA-DRB1,HLA-DQA1,HLA-DRB5	1	0	0	0	0	91	TBX5_1;TBX5_3	0
Shrimp:chr6:32153957-32681385	rs28383179	6	32571116	A	T	0.25	0.91	0.92	No	0.2346	0.3489	0.2368	0.297	2.45839e-10	rs74995702	0.435872	0.0688628	1.54631	2.45839e-10	0.753767	0.527582	0.999543	0.585573	1	0	0	none	Yes	Yes	0.266973	0.1786	0.334	0.2209	0.3516	0.2914	0	0	none	HLA-DRB1,HLA-DQA1,HLA-DRB5	none	HLA-DRB1,HLA-DQA1,HLA-DRB5	-9999	-9999	-9999	-9999	-9999	0	Nkx2_11	0
Shrimp:chr6:32153957-32681385	rs117718237	6	32256688	G	A	0.087	0.93	0.94	No	0.08604	0.1642	0.08376	0.1255	2.65579e-10	rs74995702	0.579592	0.0917419	1.78531	2.65579e-10	0.51423	0.476927	0.909502	0.573251	1	0	0	none	Yes	Yes	0.00678914	0.0337	0	0	0	0	0	0	C6orf10	NOTCH4,GPSM3,PBX2,AGER	none	C6orf10,NOTCH4,GPSM3,PBX2,AGER	-9999	-9999	-9999	-9999	-9999	0	Elf3;STAT_known15	0
Shrimp:chr6:32153957-32681385	rs9273401	6	32627129	G	A	0.22	0.81	0.83	No	0.2406	0.3526	0.2385	0.3007	2.72167e-10	rs74995702	0.431519	0.0683448	1.53959	2.72167e-10	0.527911	0.487338	0.970428	0.573298	1	0	0	none	Yes	Yes	0.0788738	0.1012	0.0865	0.0303	0.1455	0.0665	0	0	none	HLA-DRB1,HLA-DQA2	HLA-DQB1,HLA-DQA1	HLA-DQB1,HLA-DQA1,HLA-DRB1,HLA-DQA2	-9999	-9999	-9999	-9999	-9999	87	Irf_known9	0
Shrimp:chr6:32153957-32681385	rs28383180	6	32571118	C	A	0.25	0.9	0.91	No	0.2346	0.3489	0.2372	0.297	2.73389e-10	rs74995702	0.434527	0.0688287	1.54423	2.73389e-10	0.772666	0.527195	0.999543	0.583389	1	0	0	none	Yes	Yes	0.267173	0.1796	0.334	0.2209	0.3516	0.2914	0	0	none	HLA-DRB1,HLA-DQA1,HLA-DRB5	none	HLA-DRB1,HLA-DQA1,HLA-DRB5	1	0	0	0	0	0	Sp100	0
Shrimp:chr6:32153957-32681385	rs3117123	6	32316389	T	C	0.86	0.97	0.97	No	0.8657	0.7649	0.861	0.8155	2.83185e-10	rs74995702	-0.495769	0.0785973	0.609102	2.83185e-10	0.925904	0.540825	0.741267	0.587295	1	0	0	none	Yes	Yes	0.775559	0.7946	0.7763	0.6974	0.781	0.8569	0	0	C6orf10	HLA-DRA	none	C6orf10,HLA-DRA	1	0	0	0	0	87	17	0
Shrimp:chr6:32153957-32681385	rs28752500	6	32568769	T	G	0.23	0.96	0.97	No	0.2392	0.3507	0.2408	0.3044	2.86133e-10	rs74995702	0.431425	0.0684138	1.53945	2.86133e-10	0.671312	0.511817	0.996309	0.578398	1	0	0	none	Yes	Yes	0.278355	0.1597	0.3479	0.2405	0.3573	0.3241	0	0	none	HLA-DRB1,HLA-DQA1,HLA-DRB5	none	HLA-DRB1,HLA-DQA1,HLA-DRB5	-9999	-9999	-9999	-9999	-9999	131	0	0
Shrimp:chr6:32153957-32681385	rs13193606	6	32575044	T	C	0.24	0.99	0.99	No	0.2401	0.3507	0.2417	0.3063	2.95953e-10	rs74995702	0.430979	0.0683998	1.53876	2.95953e-10	0.675194	0.512285	0.999538	0.577648	1	0	0	none	Yes	Yes	0.279553	0.1647	0.3499	0.2352	0.3631	0.3262	0	0	none	HLA-DRB1,HLA-DQA1,HLA-DRB5	none	HLA-DRB1,HLA-DQA1,HLA-DRB5	-9999	-9999	-9999	-9999	-9999	24	0	0
Shrimp:chr6:32153957-32681385	rs574170	6	32572904	A	T	0.24	0.99	0.99	No	0.2394	0.3507	0.2408	0.3044	3.01142e-10	rs74995702	0.430966	0.0684269	1.53874	3.01142e-10	0.692142	0.514518	0.999539	0.577847	1	0	0	none	Yes	Yes	0.285144	0.1667	0.3549	0.2383	0.3689	0.3395	0	0	none	HLA-DRB1,HLA-DQA1,HLA-DRB5	none	HLA-DRB1,HLA-DQA1,HLA-DRB5	1	0	0	0	0	125	5	0
Shrimp:chr6:32153957-32681385	rs28752497	6	32568481	A	T	0.23	0.96	0.97	No	0.2393	0.3507	0.241	0.3044	3.01465e-10	rs74995702	0.430938	0.0684243	1.5387	3.01465e-10	0.678751	0.511568	0.996308	0.577294	1	0	0	none	Yes	Yes	0.291933	0.1667	0.3628	0.2474	0.3804	0.3456	0	0	none	HLA-DRB1,HLA-DQA1,HLA-DRB5	none	HLA-DRB1,HLA-DQA1,HLA-DRB5	1	0	0	0	0	125	4	0
Shrimp:chr6:32153957-32681385	rs510205	6	32584693	G	C	0.28	0.99	0.99	No	0.2767	0.3918	0.2752	0.3413	3.37036e-10	rs74995702	0.417468	0.0664682	1.51811	3.37036e-10	0.256598	0.427554	0.999496	0.548228	1	0	0	none	Yes	Yes	0.167133	0.1389	0.2157	0.1369	0.2925	0.0982	0	0	none	HLA-DQA1,HLA-DRB1,HLA-DRB5	none	HLA-DQA1,HLA-DRB1,HLA-DRB5	-9999	-9999	-9999	-9999	-9999	97	HP1-site-factor	0
Shrimp:chr6:32153957-32681385	rs28752490	6	32567897	A	G	0.24	0.99	0.99	No	0.2395	0.3507	0.2412	0.3044	3.39849e-10	rs74995702	0.429639	0.0684203	1.5367	3.39849e-10	0.711632	0.513896	0.999538	0.57535	1	0	0	none	Yes	Yes	0.294129	0.1687	0.3648	0.2489	0.3818	0.3497	0	0	none	HLA-DRB1,HLA-DQA1,HLA-DRB5	none	HLA-DRB1,HLA-DQA1,HLA-DRB5	1	0	0	0	0	127	AP-4_2;GATA_disc4;LBP-1_2	0
Shrimp:chr6:32153957-32681385	rs112872773	6	32487174	G	C	0.23	0.87	0.9	No	0.2272	0.334	0.2244	0.2878	3.41686e-10	rs74995702	0.435939	0.0694328	1.54642	3.41686e-10	0.134487	0.370422	0.815667	0.530542	1	0	0	none	Yes	Yes	0.114417	0.121	0.16	0.0454	0.2104	0.0859	0	0	HLA-DRB5	none	HLA-DRB1	HLA-DRB5,HLA-DRB1	0	1	0	0	0	0	0	0
Shrimp:chr6:32153957-32681385	rs543713	6	32573934	T	C	0.24	0.99	0.99	No	0.2404	0.3507	0.2424	0.3063	3.7922e-10	rs74995702	0.428111	0.0683626	1.53436	3.7922e-10	0.713014	0.510682	0.999537	0.572463	1	0	0	none	Yes	Yes	0.294928	0.1696	0.3688	0.2474	0.3847	0.3487	0	0	none	HLA-DRB1,HLA-DQA1,HLA-DRB5	none	HLA-DRB1,HLA-DQA1,HLA-DRB5	1	0	0	0	0	0	LRH1;Mef2_disc1;SF1	0
Shrimp:chr6:32153957-32681385	rs2647074	6	32574360	T	C	0.21	0.99	0.99	No	0.2045	0.3209	0.217	0.2675	3.79944e-10	rs74995702	0.443047	0.070751	1.55744	3.79944e-10	0.573193	0.604149	0.999568	0.566561	1	0	0	none	Yes	Yes	0.26278	0.126	0.3419	0.264	0.3012	0.2935	0	0	none	HLA-DRB1,HLA-DQA1,HLA-DRB5	none	HLA-DRB1,HLA-DQA1,HLA-DRB5	-9999	-9999	-9999	-9999	-9999	69	BRCA1_known2;Gfi1_1	0
Shrimp:chr6:32153957-32681385	rs643889	6	32575918	T	A	0.24	0.99	0.99	No	0.2406	0.3507	0.2423	0.3063	3.9151e-10	rs74995702	0.42784	0.0683738	1.53394	3.9151e-10	0.715661	0.510559	0.999537	0.571707	1	0	0	none	Yes	Yes	0.295927	0.1696	0.3688	0.2504	0.3833	0.3507	0	0	none	HLA-DRB1,HLA-DQA1,HLA-DRB5	none	HLA-DRB1,HLA-DQA1,HLA-DRB5	-9999	-9999	-9999	-9999	-9999	127	Mef2_known1;NF-kappaB_disc4	0
Shrimp:chr6:32153957-32681385	rs482205	6	32576009	G	T	0.24	0.99	0.99	No	0.2406	0.3507	0.2423	0.3063	3.9151e-10	rs74995702	0.42784	0.0683738	1.53394	3.9151e-10	0.715661	0.510559	0.999537	0.571707	1	0	0	none	Yes	Yes	0.294928	0.1687	0.3688	0.2496	0.3833	0.3476	0	0	none	HLA-DRB1,HLA-DQA1,HLA-DRB5	none	HLA-DRB1,HLA-DQA1,HLA-DRB5	-9999	-9999	-9999	-9999	-9999	126	0	0
Shrimp:chr6:32153957-32681385	rs482162	6	32576019	C	T	0.24	0.99	0.99	No	0.2406	0.3507	0.2423	0.3063	3.9151e-10	rs74995702	0.42784	0.0683738	1.53394	3.9151e-10	0.715661	0.510559	0.999537	0.571707	1	0	0	none	Yes	Yes	0.294928	0.1687	0.3688	0.2496	0.3833	0.3476	0	0	none	HLA-DRB1,HLA-DQA1,HLA-DRB5	none	HLA-DRB1,HLA-DQA1,HLA-DRB5	-9999	-9999	-9999	-9999	-9999	126	0	0
Shrimp:chr6:32153957-32681385	rs481139	6	32576145	A	C	0.24	0.99	0.99	No	0.2406	0.3507	0.2423	0.3063	3.9151e-10	rs74995702	0.42784	0.0683738	1.53394	3.9151e-10	0.715661	0.510559	0.999537	0.571707	1	0	0	none	Yes	Yes	0.292732	0.1687	0.3648	0.2481	0.3847	0.3415	0	0	none	HLA-DRB1,HLA-DQA1,HLA-DRB5	none	HLA-DRB1,HLA-DQA1,HLA-DRB5	-9999	-9999	-9999	-9999	-9999	127	0	0
Shrimp:chr6:32153957-32681385	rs3830041	6	32191339	T	C	0.18	1	1	Yes	0.1807	0.2799	0.1797	0.2325	4.35109e-10	rs74995702	0.458701	0.0734994	1.58202	4.35109e-10	0.0708812	0.303677	0.642758	0.506893	1	0	0	none	Yes	Yes	0.132188	0.121	0.0964	0.1861	0.0778	0.1462	0	0	NOTCH4	GPSM3,PBX2,AGER,AGPAT1,PRRT1,FKBPL,ATF6B	none	NOTCH4,GPSM3,PBX2,AGER,AGPAT1,PRRT1,FKBPL,ATF6B	1	0	0	0	0	5	12	2
Shrimp:chr6:32153957-32681385	rs477515	6	32569691	A	G	0.24	1	1	Yes	0.2343	0.3496	0.2377	0.2955	4.89891e-10	rs74995702	0.428052	0.0687931	1.53427	4.89891e-10	0.923249	0.52565	0.999539	0.572526	1	0	0	none	Yes	Yes	0.253594	0.1667	0.3151	0.205	0.3372	0.2863	0	0	none	HLA-DRB1,HLA-DQA1,HLA-DRB5	none	HLA-DRB1,HLA-DQA1,HLA-DRB5	1	0	0	0	0	252	HDAC2_disc6	284
Shrimp:chr6:32153957-32681385	rs41269974	6	32620202	A	G	0.21	0.62	0.68	No	0.2327	0.3526	0.2309	0.2804	4.92006e-10	rs74995702	0.428633	0.068894	1.53516	4.92006e-10	0.351583	0.435767	0.900067	0.546529	1	0	0	none	Yes	Yes	0.115615	0.1091	0.1441	0.0787	0.2133	0.0736	0	0	none	HLA-DRB1,HLA-DQA2	HLA-DQB1,HLA-DQA1	HLA-DQB1,HLA-DQA1,HLA-DRB1,HLA-DQA2	-9999	-9999	-9999	-9999	-9999	104	11	0
Shrimp:chr6:32153957-32681385	rs3129903	6	32310211	G	A	0.86	0.98	0.98	No	0.8673	0.7668	0.8632	0.821	5.31977e-10	rs74995702	-0.492183	0.0792645	0.611291	5.31977e-10	0.959668	0.526808	0.738466	0.571353	1	0	0	none	Yes	Yes	0.775958	0.7937	0.7763	0.6982	0.781	0.8589	0	0	C6orf10	HLA-DRA	none	C6orf10,HLA-DRA	1	0	0	0	0	87	Bach1	0
Shrimp:chr6:32153957-32681385	rs3117132	6	32314483	C	T	0.86	0.98	0.98	No	0.8673	0.7668	0.8632	0.821	5.31977e-10	rs74995702	-0.492183	0.0792645	0.611291	5.31977e-10	0.959668	0.526808	0.738466	0.571353	1	0	0	none	Yes	Yes	0.775759	0.7946	0.7763	0.6982	0.781	0.8569	0	0	C6orf10	HLA-DRA	none	C6orf10,HLA-DRA	1	0	0	0	0	93	5	0
Shrimp:chr6:32153957-32681385	rs28383207	6	32575181	A	G	0.28	0.72	0.8	No	0.2535	0.3769	0.2655	0.3173	5.4172e-10	rs74995702	0.419271	0.0675534	1.52085	5.4172e-10	0.508093	0.46111	0.999514	0.553819	1	0	0	none	Yes	Yes	0.274361	0.1448	0.3718	0.2557	0.3602	0.272	0	0	none	HLA-DRB1,HLA-DQA1,HLA-DRB5	none	HLA-DRB1,HLA-DQA1,HLA-DRB5	-9999	-9999	-9999	-9999	-9999	0	12	0
Shrimp:chr6:32153957-32681385	rs6415128	6	32330894	A	G	0.86	0.98	0.98	No	0.8598	0.7612	0.8555	0.8081	6.01208e-10	rs74995702	-0.48074	0.0776625	0.618326	6.01208e-10	0.889789	0.515268	0.729634	0.566047	1	0	0	none	Yes	Yes	0.673722	0.7758	0.6282	0.5756	0.7118	0.7209	0	0	C6orf10	HLA-DRA	BTNL2	C6orf10,BTNL2,HLA-DRA	1	0	0	0	0	26	10	0
Shrimp:chr6:32153957-32681385	rs2894250	6	32331002	T	C	0.86	0.98	0.98	No	0.8598	0.7612	0.8555	0.8081	6.01208e-10	rs74995702	-0.48074	0.0776625	0.618326	6.01208e-10	0.889789	0.515268	0.729634	0.566047	1	0	0	none	Yes	Yes	0.673722	0.7758	0.6282	0.5756	0.7118	0.7209	0	0	C6orf10	HLA-DRA	BTNL2	C6orf10,BTNL2,HLA-DRA	1	0	0	0	0	26	0	0
Shrimp:chr6:32153957-32681385	rs75495772	6	32455718	G	T	0.2	0.86	0.88	No	0.205	0.3078	0.2015	0.2601	6.04076e-10	rs74995702	0.442345	0.0714685	1.55635	6.04076e-10	0.186813	0.375096	0.766763	0.524076	1	0	0	none	Yes	Yes	0.107428	0.123	0.1421	0.0461	0.1859	0.0828	0	0	none	BTNL2	HLA-DRB5	HLA-DRB5,BTNL2	-9999	-9999	-9999	-9999	-9999	0	Zic_1	0
Shrimp:chr6:32153957-32681385	rs550730214	6	32455719	CT	C	0.2	0.86	0.88	No	0.205	0.3078	0.2015	0.2601	6.04076e-10	rs74995702	0.442345	0.0714685	1.55635	6.04076e-10	0.186813	0.375096	0.766763	0.524076	1	0	0	none	No	Yes	0.107428	0.123	0.1421	0.0461	0.1859	0.0828			none	BTNL2	HLA-DRB5	HLA-DRB5,BTNL2	0	0	0	0	0	-9999		-9999
Shrimp:chr6:32153957-32681385	rs553071835	6	32455724	T	C	0.2	0.86	0.88	No	0.205	0.3078	0.2015	0.2601	6.04076e-10	rs74995702	0.442345	0.0714685	1.55635	6.04076e-10	0.186813	0.375096	0.766763	0.524076	1	0	0	none	No	Yes	0.107428	0.123	0.1421	0.0461	0.1859	0.0828			none	BTNL2	HLA-DRB5	HLA-DRB5,BTNL2	0	0	0	0	0	-9999		-9999
Shrimp:chr6:32153957-32681385	rs77497538	6	32455725	G	A	0.2	0.84	0.88	No	0.205	0.3078	0.2015	0.2601	6.04076e-10	rs74995702	0.442345	0.0714685	1.55635	6.04076e-10	0.186813	0.375096	0.766763	0.524076	1	0	0	none	Yes	Yes	0.108626	0.125	0.1431	0.0477	0.1873	0.0828	0	0	none	BTNL2	HLA-DRB5	HLA-DRB5,BTNL2	-9999	-9999	-9999	-9999	-9999	0	9	0
Shrimp:chr6:32153957-32681385	rs28752501	6	32568995	A	G	0.24	0.96	0.97	No	0.2409	0.3507	0.244	0.3063	6.46653e-10	rs74995702	0.422293	0.0683476	1.52546	6.46653e-10	0.780541	0.506239	0.997216	0.560582	1	0	0	none	Yes	Yes	0.284545	0.1677	0.3519	0.2421	0.3689	0.3333	0	0	none	HLA-DRB1,HLA-DQA1,HLA-DRB5	none	HLA-DRB1,HLA-DQA1,HLA-DRB5	1	0	0	0	0	140	0	0
Shrimp:chr6:32153957-32681385	rs3828786	6	32629259	C	T	0.23	0.86	0.88	No	0.2436	0.3563	0.2425	0.3007	7.87287e-10	rs74995702	0.418655	0.068102	1.51992	7.87287e-10	0.690649	0.486101	0.978589	0.552027	1	0	0	none	Yes	Yes	0.0692891	0.0913	0.0656	0.0197	0.1455	0.0634	0	0	HLA-DQB1	HLA-DRB1,HLA-DQA2	HLA-DQA1	HLA-DQB1,HLA-DQA1,HLA-DRB1,HLA-DQA2	1	0	0	0	0	86	0	0
Shrimp:chr6:32153957-32681385	rs28724151	6	32555378	T	G	0.22	0.92	0.93	No	0.2189	0.334	0.2204	0.2694	8.04473e-10	rs74995702	0.431768	0.0702743	1.53998	8.04473e-10	0.536608	0.45318	0.885461	0.544683	1	0	0	none	Yes	Yes	0.169129	0.1528	0.2167	0.0877	0.2435	0.1943	0	0	HLA-DRB1	HLA-DQA1,HLA-DRB5	none	HLA-DRB1,HLA-DQA1,HLA-DRB5	1	0	0	0	0	0	0	0
Shrimp:chr6:32153957-32681385	rs34100078	6	32653792	G	A	0.21	1	1	Yes	0.2064	0.3209	0.2098	0.2593	8.89059e-10	rs74995702	0.435232	0.0710217	1.54532	8.89059e-10	0.629294	0.596049	0.985786	0.546274	1	0	0	none	Yes	Yes	0.106829	0.126	0.0905	0.0953	0.1326	0.1012	0	0	none	HLA-DQB1,HLA-DQA2,HLA-DRB1	none	HLA-DQB1,HLA-DQA2,HLA-DRB1	-9999	-9999	-9999	-9999	-9999	2	TCF4_known1;TCF4_known2;TCF4_known3	0
Shrimp:chr6:32153957-32681385	rs115879259	6	32559213	T	A	0.2	0.76	0.8	No	0.2206	0.3265	0.2198	0.2786	8.91205e-10	rs74995702	0.429254	0.0700506	1.53611	8.91205e-10	0.874165	0.516332	0.945997	0.55502	1	0	0	none	Yes	Yes	0.0852636	0.0933	0.1213	0.0303	0.1527	0.0665	0	0	none	HLA-DRB1,HLA-DQA1,HLA-DRB5	none	HLA-DRB1,HLA-DQA1,HLA-DRB5	-9999	-9999	-9999	-9999	-9999	85	5	0
Shrimp:chr6:32153957-32681385	rs2760980	6	32565201	A	G	0.21	0.95	0.95	No	0.2186	0.334	0.2188	0.2657	9.86831e-10	rs74995702	0.430473	0.0704363	1.53799	9.86831e-10	0.615644	0.460208	0.888969	0.542889	1	0	0	none	Yes	Yes	0.104034	0.1101	0.1481	0.0363	0.1988	0.0767	0	0	none	HLA-DRB1,HLA-DQA1,HLA-DRB5	none	HLA-DRB1,HLA-DQA1,HLA-DRB5	1	0	0	0	0	93	Ets_disc5	0
Shrimp:chr6:32153957-32681385	rs35525122	6	32561283	A	C	0.22	0.97	0.97	No	0.2246	0.3377	0.2235	0.2749	1.03871e-09	rs74995702	0.42577	0.0697601	1.53077	1.03871e-09	0.838509	0.494926	0.934391	0.549798	1	0	0	none	Yes	Yes	0.107827	0.1161	0.1581	0.0356	0.1974	0.0818	0	0	none	HLA-DRB1,HLA-DQA1,HLA-DRB5	none	HLA-DRB1,HLA-DQA1,HLA-DRB5	1	0	0	0	0	92	0	0
Shrimp:chr6:32153957-32681385	rs567923948	6	32486309	C	G	0.15	0.61	0.69	No	0.1754	0.2649	0.1704	0.2306	1.12771e-09	rs74995702	0.456431	0.0749452	1.57843	1.12771e-09	0.169819	0.352252	0.673829	0.504785	1	0	0	none	No	Yes	0.0796725	0.0962	0.0934	0.0416	0.1398	0.0573			HLA-DRB5	none	HLA-DRB1	HLA-DRB5,HLA-DRB1	0	0	0	0	0	-9999		-9999
Shrimp:chr6:32153957-32681385	rs35109569	6	32555218	A	G	0.2	0.59	0.65	No	0.2241	0.334	0.223	0.2768	1.26514e-09	rs74995702	0.421253	0.069379	1.52387	1.26514e-09	0.348115	0.399909	0.843236	0.520945	1	0	0	none	Yes	Yes	0.0864617	0.0913	0.1282	0.028	0.1571	0.0675	0	0	HLA-DRB1	HLA-DQA1,HLA-DRB5	none	HLA-DRB1,HLA-DQA1,HLA-DRB5	1	0	0	0	0	59	BCL_disc3	0
Shrimp:chr6:32153957-32681385	rs34595963	6	32555222	C	A	0.2	0.59	0.65	No	0.2241	0.334	0.223	0.2768	1.26514e-09	rs74995702	0.421253	0.069379	1.52387	1.26514e-09	0.348115	0.399909	0.843236	0.520945	1	0	0	none	Yes	Yes	0.086262	0.0913	0.1272	0.028	0.1571	0.0675	0	0	HLA-DRB1	HLA-DQA1,HLA-DRB5	none	HLA-DRB1,HLA-DQA1,HLA-DRB5	1	0	0	0	0	58	0	0
Shrimp:chr6:32153957-32681385	rs34977123	6	32555736	G	A	0.18	0.75	0.78	No	0.2122	0.3246	0.2116	0.2565	2.17658e-09	rs74995702	0.424465	0.0709327	1.52877	2.17658e-09	0.525315	0.420882	0.832865	0.51743	1	0	0	none	Yes	Yes	0.0970447	0.1071	0.1352	0.0325	0.1844	0.0726	0	0	HLA-DRB1	HLA-DQA1,HLA-DRB5	none	HLA-DRB1,HLA-DQA1,HLA-DRB5	1	0	0	0	0	0	0	0
Shrimp:chr6:32153957-32681385	rs17204659	6	32557321	T	C	0.19	0.81	0.85	No	0.2134	0.3265	0.2161	0.262	2.32272e-09	rs74995702	0.423766	0.0709414	1.5277	2.32272e-09	0.81793	0.474656	0.891021	0.527558	1	0	0	none	Yes	Yes	0.189297	0.1429	0.2247	0.1263	0.2579	0.2372	0	0	HLA-DRB1	HLA-DQA1,HLA-DRB5	none	HLA-DRB1,HLA-DQA1,HLA-DRB5	1	0	0	0	0	0	4	0
Shrimp:chr6:32153957-32681385	rs117014283	6	32153957	T	C	0.075	0.83	0.87	No	0.07598	0.1474	0.07661	0.1107	3.34208e-09	rs74995702	0.571012	0.0965551	1.77006	3.34208e-09	0.453069	0.381419	0.861626	0.501968	1	0	0	none	Yes	Yes	0.014377	0.0456	0	0.0008	0.0173	0.0133	0	1	PBX2	AGER,AGPAT1,PRRT1,FKBPL,ATF6B,TNXB	GPSM3,RNF5,NOTCH4,EGFL8,PPT2	PBX2,AGER,GPSM3,RNF5,AGPAT1,NOTCH4,EGFL8,PPT2,PRRT1,FKBPL,ATF6B,TNXB	0	0	0	1	0	0	6	0
Shrimp:chr6:32153957-32681385	rs9273408	6	32627221	G	A	0.24	0.84	0.86	No	0.2579	0.3638	0.2548	0.3173	3.36092e-09	rs74995702	0.396551	0.0670652	1.48669	3.36092e-09	0.699288	0.451665	0.975986	0.513452	1	0	0	none	Yes	Yes	0.112819	0.1032	0.1243	0.087	0.2248	0.0665	0	0	none	HLA-DRB1,HLA-DQA2	HLA-DQB1,HLA-DQA1	HLA-DQB1,HLA-DQA1,HLA-DRB1,HLA-DQA2	-9999	-9999	-9999	-9999	-9999	105	Sin3Ak-20_disc3;TATA_known1	0
Shrimp:chr6:32153957-32681385	rs36083025	6	32560749	T	A	0.19	0.82	0.85	No	0.2093	0.3097	0.2086	0.262	3.73735e-09	rs74995702	0.420178	0.071272	1.52223	3.73735e-09	0.637071	0.43117	0.834946	0.508108	1	0	0	none	Yes	Yes	0.0844649	0.0853	0.1272	0.0272	0.1585	0.0644	0	0	none	HLA-DRB1,HLA-DQA1,HLA-DRB5	none	HLA-DRB1,HLA-DQA1,HLA-DRB5	1	0	0	0	0	89	5	0
Shrimp:chr6:32153957-32681385	rs113282787	6	32559257	C	G	0.25	0.77	0.82	No	0.2453	0.3526	0.2417	0.297	4.11437e-09	rs74995702	0.402678	0.0684881	1.49582	4.11437e-09	0.860948	0.504521	0.997675	0.513605	1	0	0	none	Yes	Yes	0.147764	0.1438	0.1938	0.0991	0.2406	0.1043	0	0	none	HLA-DRB1,HLA-DQA1,HLA-DRB5	none	HLA-DRB1,HLA-DQA1,HLA-DRB5	-9999	-9999	-9999	-9999	-9999	0	6	0
Shrimp:chr6:32153957-32681385	rs1064173	6	32627480	A	G	0.25	0.9	0.91	No	0.263	0.3675	0.26	0.3229	6.13375e-09	rs74995702	0.388503	0.0668327	1.47477	6.13375e-09	0.802706	0.454991	0.993201	0.501023	1	0	0	none	Yes	Yes	0.170327	0.1359	0.2137	0.1362	0.2911	0.1217	0	0	HLA-DQB1	HLA-DRB1,HLA-DQA2	HLA-DQA1	HLA-DQB1,HLA-DQA1,HLA-DRB1,HLA-DQA2	0	0	0	1	0	0	11	0
Shrimp:chr6:32153957-32681385	rs602427	6	32573539	C	G	0.24	0.96	0.97	No	0.2382	0.3321	0.2348	0.3044	6.48492e-09	rs74995702	0.396302	0.0682838	1.48632	6.48492e-09	0.739012	0.522038	1	0.497314	0	0	0	none	Yes	Yes	0.23143	0.1835	0.2167	0.3457	0.2406	0.135	0	0	none	HLA-DRB1,HLA-DQA1,HLA-DRB5	none	HLA-DRB1,HLA-DQA1,HLA-DRB5	1	0	0	0	0	88	15	0
Shrimp:chr6:32153957-32681385	rs17206147	6	32665311	C	T	0.23	0.99	0.99	No	0.2241	0.3358	0.2362	0.2768	2.91609e-08	rs74995702	0.387183	0.0698079	1.47283	2.91609e-08	0.354681	0.528303	0.984659	0.437334	0	0	0	none	Yes	Yes	0.18111	0.122	0.1958	0.2504	0.2277	0.1002	0	0	none	HLA-DQB1,HLA-DQA2,HLA-DRB1	none	HLA-DQB1,HLA-DQA2,HLA-DRB1	-9999	-9999	-9999	-9999	-9999	8	DMRT7;Rad21_disc4	0
Shrimp:chr6:32153957-32681385	rs28451714	6	32671601	T	G	0.23	0.99	0.99	No	0.2245	0.3358	0.2364	0.2768	3.61405e-08	rs74995702	0.384371	0.0697747	1.46869	3.61405e-08	0.331086	0.52777	0.984653	0.429736	0	0	0	none	Yes	Yes	0.18111	0.121	0.1948	0.2519	0.2277	0.1002	0	0	none	HLA-DQB1,HLA-DQA2	none	HLA-DQB1,HLA-DQA2	-9999	-9999	-9999	-9999	-9999	8	Ik-1_1	0
Shrimp:chr6:32153957-32681385	rs79876547	6	32669137	C	T	0.23	0.99	0.99	No	0.225	0.3358	0.2367	0.2768	4.46116e-08	rs74995702	0.381573	0.0697377	1.46459	4.46116e-08	0.308462	0.526575	0.984639	0.422193	0	0	0	none	Yes	Yes	0.18131	0.122	0.1948	0.2519	0.2277	0.1002	0	0	none	HLA-DQB1,HLA-DQA2	none	HLA-DQB1,HLA-DQA2	-9999	-9999	-9999	-9999	-9999	0	6	0
Shrimp:chr6:32153957-32681385	rs76901383	6	32669817	C	T	0.23	0.99	0.99	No	0.225	0.3358	0.2367	0.2768	4.46116e-08	rs74995702	0.381573	0.0697377	1.46459	4.46116e-08	0.308462	0.526575	0.984639	0.422193	0	0	0	none	Yes	Yes	0.175719	0.122	0.1928	0.2413	0.2219	0.092	0	0	none	HLA-DQB1,HLA-DQA2	none	HLA-DQB1,HLA-DQA2	-9999	-9999	-9999	-9999	-9999	6	GCNF;HDAC2_disc3	0
Shrimp:chr6:32153957-32681385	rs35406540	6	32670368	G	A	0.23	0.99	0.99	No	0.225	0.3358	0.2367	0.2768	4.46116e-08	rs74995702	0.381573	0.0697377	1.46459	4.46116e-08	0.308462	0.526575	0.984639	0.422193	0	0	0	none	Yes	Yes	0.18151	0.122	0.1958	0.2519	0.2277	0.1002	0	0	none	HLA-DQB1,HLA-DQA2	none	HLA-DQB1,HLA-DQA2	-9999	-9999	-9999	-9999	-9999	8	Hoxb13	0
Shrimp:chr6:32153957-32681385	rs66709408	6	32670414	T	C	0.23	0.99	0.99	No	0.225	0.3358	0.2367	0.2768	4.46116e-08	rs74995702	0.381573	0.0697377	1.46459	4.46116e-08	0.308462	0.526575	0.984639	0.422193	0	0	0	none	Yes	Yes	0.18131	0.122	0.1948	0.2519	0.2277	0.1002	0	0	none	HLA-DQB1,HLA-DQA2	none	HLA-DQB1,HLA-DQA2	-9999	-9999	-9999	-9999	-9999	8	BDP1_disc2;Foxf1;Foxq1	0
Shrimp:chr6:32153957-32681385	rs35120848	6	32670495	T	C	0.23	0.99	0.99	No	0.225	0.3358	0.2367	0.2768	4.46116e-08	rs74995702	0.381573	0.0697377	1.46459	4.46116e-08	0.308462	0.526575	0.984639	0.422193	0	0	0	none	Yes	Yes	0.18111	0.122	0.1948	0.2519	0.2277	0.0992	0	0	none	HLA-DQB1,HLA-DQA2	none	HLA-DQB1,HLA-DQA2	-9999	-9999	-9999	-9999	-9999	16	0	0
Shrimp:chr6:32153957-32681385	rs17499655	6	32672135	T	C	0.23	0.99	0.99	No	0.225	0.3358	0.2367	0.2768	4.46116e-08	rs74995702	0.381573	0.0697377	1.46459	4.46116e-08	0.308462	0.526575	0.984639	0.422193	0	0	0	none	Yes	Yes	0.18131	0.122	0.1948	0.2519	0.2277	0.1002	0	0	none	HLA-DQB1,HLA-DQA2	none	HLA-DQB1,HLA-DQA2	-9999	-9999	-9999	-9999	-9999	0	0	0
Shrimp:chr6:32153957-32681385	rs4568494	6	32672361	G	A	0.23	0.99	0.99	No	0.225	0.3358	0.2367	0.2768	4.46116e-08	rs74995702	0.381573	0.0697377	1.46459	4.46116e-08	0.308462	0.526575	0.984639	0.422193	0	0	0	none	Yes	Yes	0.18131	0.122	0.1948	0.2519	0.2277	0.1002	0	0	none	HLA-DQB1,HLA-DQA2	none	HLA-DQB1,HLA-DQA2	-9999	-9999	-9999	-9999	-9999	8	12	0
Shrimp:chr6:32153957-32681385	rs35030589	6	32672903	A	G	0.23	0.99	0.99	No	0.225	0.3358	0.2367	0.2768	4.46116e-08	rs74995702	0.381573	0.0697377	1.46459	4.46116e-08	0.308462	0.526575	0.984639	0.422193	0	0	0	none	Yes	Yes	0.18131	0.122	0.1948	0.2519	0.2277	0.1002	0	0	none	HLA-DQA2,HLA-DQB1	none	HLA-DQA2,HLA-DQB1	-9999	-9999	-9999	-9999	-9999	8	7	0
Shrimp:chr6:32153957-32681385	rs112214454	6	32673569	G	A	0.23	0.99	0.99	No	0.225	0.3358	0.2367	0.2768	4.46116e-08	rs74995702	0.381573	0.0697377	1.46459	4.46116e-08	0.308462	0.526575	0.984639	0.422193	0	0	0	none	Yes	Yes	0.18131	0.122	0.1948	0.2519	0.2277	0.1002	0	0	none	HLA-DQA2,HLA-DQB1	none	HLA-DQA2,HLA-DQB1	-9999	-9999	-9999	-9999	-9999	17	21	0
Shrimp:chr6:32153957-32681385	rs13192471	6	32671103	C	T	0.23	1	1	Yes	0.2254	0.3358	0.2368	0.2759	5.84341e-08	rs74995702	0.378872	0.0698572	1.46064	5.84341e-08	0.267391	0.525623	0.984168	0.411127	0	0	0	none	Yes	Yes	0.18131	0.122	0.1948	0.2519	0.2277	0.1002	0	0	none	HLA-DQB1,HLA-DQA2	none	HLA-DQB1,HLA-DQA2	-9999	-9999	-9999	-9999	-9999	19	Nkx2_11;Nkx3_5	7
[truncated: 21 more columns]

## Sheet: Worksheet S4
		SNP count					Min. (eQTL P)			Max. RSS			SNPs with either GTEx or HGVD data				SNPs with both GTEx and HGVD data
Phenotype	Approved_Symbol	Both	GTEx	HGVD	min(GWAS P)	max (GWAS r2)	GTEx	HGVD		GTEx	HGVD		bGWAS Sign	bGTEx Sign	bHGVD Sign		bGWAS Sign	bGTEx Sign	bHGVD Sign	GTEx Tissue count	GTEx Tissues
Peach	HLA-DQA2	151	151	3	3.03521e-12	0.99684	2.26178e-56	1.261e-18		1	0.21313		-1	1	1		-1	1	1	42	Adipose_Subcutaneous,Adipose_Visceral_Omentum,Adrenal_Gland,Artery_Aorta,Artery_Coronary,Artery_Tibial,Brain_Caudate_basal_ganglia,Brain_Cerebellar_Hemisphere,Brain_Cerebellum,Brain_Cortex,Brain_Frontal_Cortex_BA9,Brain_Hippocampus,Brain_Hypothalamus,Brain_Nucleus_accumbens_basal_ganglia,Brain_Putamen_basal_ganglia,Breast_Mammary_Tissue,Cells_EBV-transformed_lymphocytes,Colon_Sigmoid,Colon_Transv…
Peach	HLA-DRB5	10	5	7	2.00823e-11	0.934642	2.62021e-29	1.748e-62		0.662501	1		-1	-1	-1		-1	-1	-1	38	Adipose_Subcutaneous,Adipose_Visceral_Omentum,Adrenal_Gland,Artery_Aorta,Artery_Coronary,Artery_Tibial,Brain_Anterior_cingulate_cortex_BA24,Brain_Caudate_basal_ganglia,Brain_Cerebellum,Brain_Cortex,Brain_Frontal_Cortex_BA9,Brain_Hippocampus,Brain_Nucleus_accumbens_basal_ganglia,Breast_Mammary_Tissue,Cells_EBV-transformed_lymphocytes,Colon_Sigmoid,Colon_Transverse,Esophagus_Gastroesophageal_Juncti…
Shrimp	HLA-DQA1	45	33	18	8.21707e-14	0.685148	1.88853e-14	6.269e-35		0.503745	0.328438		1	-1	1		1	-1	1	31	Adipose_Subcutaneous,Adipose_Visceral_Omentum,Adrenal_Gland,Artery_Aorta,Artery_Coronary,Artery_Tibial,Brain_Caudate_basal_ganglia,Brain_Cortex,Breast_Mammary_Tissue,Cells_EBV-transformed_lymphocytes,Colon_Sigmoid,Colon_Transverse,Esophagus_Gastroesophageal_Junction,Esophagus_Mucosa,Esophagus_Muscularis,Heart_Atrial_Appendage,Heart_Left_Ventricle,Liver,Lung,Muscle_Skeletal,Nerve_Tibial,Pancreas,P…
Shrimp	HLA-DQA2	118	118	18	6.92739e-15	0.890796	1.28868e-51	5.285e-28		0.918441	0.324792		0.79661	1	1		1	1	1	41	Adipose_Subcutaneous,Adipose_Visceral_Omentum,Adrenal_Gland,Artery_Aorta,Artery_Coronary,Artery_Tibial,Brain_Caudate_basal_ganglia,Brain_Cerebellar_Hemisphere,Brain_Cerebellum,Brain_Frontal_Cortex_BA9,Brain_Hippocampus,Brain_Hypothalamus,Brain_Nucleus_accumbens_basal_ganglia,Brain_Putamen_basal_ganglia,Breast_Mammary_Tissue,Cells_EBV-transformed_lymphocytes,Colon_Sigmoid,Colon_Transverse,Esophagu…
Shrimp	HLA-DQB2	108	98	26	8.21707e-14	0.788396	2.91836e-17	2.302e-13		0.968803	0.247406		0.981481	0.755102	-1		1	1	-1	21	Adipose_Subcutaneous,Adipose_Visceral_Omentum,Adrenal_Gland,Artery_Aorta,Artery_Coronary,Artery_Tibial,Brain_Cortex,Breast_Mammary_Tissue,Cells_EBV-transformed_lymphocytes,Colon_Transverse,Esophagus_Gastroesophageal_Junction,Esophagus_Muscularis,Heart_Atrial_Appendage,Heart_Left_Ventricle,Lung,Muscle_Skeletal,Nerve_Tibial,Stomach,Testis,Thyroid,Whole_Blood
Shrimp	HLA-DRA	41	29	15	8.21707e-14	0.685148	5.26647e-07	1.025e-08		0.772926	0.209104		1	-0.0344828	-1		1	-1	-1	3	Esophagus_Gastroesophageal_Junction,Muscle_Skeletal,Whole_Blood

## Sheet: Worksheet S5
										GWAS Meta-analysis			HGVD				GTEx
SignalID	Chrom	Pos. (bp)	rsid	A1	A2	r2 to top SNP	D' to top SNP	r2equiv to top SNP	eQTL gene	P-value	b	HGVD	P-value	b	Max. RSS	GTEx	Min. P	b	Max. RSS	GTEx eQTL Tissue ct.	GTEx eQTL tissues
peach:chr6:32551502-32680640	6	32577497	rs536810	T	C	0.391827	0.966649	0.562626	HLA-DQA1	3.10854e-08	-0.559636	0	1.684e-21	0.9366	0.199482	1	1.60528e-10	-0.431885	0.284364	15	Adipose_Subcutaneous,Artery_Aorta,Artery_Tibial,Brain_Cortex,Cells_EBV-transformed_lymphocytes,Esophagus_Mucosa,Esophagus_Muscularis,Lung,Muscle_Skeletal,Nerve_Tibial,Skin_Not_Sun_Exposed_Suprapubic,Skin_Sun_Exposed_Lower_leg,Stomach,Thyroid,Whole_Blood
peach:chr6:32551502-32680640	6	32576592	rs646984	C	A	0.397055	0.986601	0.544331	HLA-DQA1	3.8835e-08	-0.558096	0				1	1.6401e-10	-0.432874	0.284726	15	Adipose_Subcutaneous,Artery_Aorta,Artery_Tibial,Brain_Cortex,Cells_EBV-transformed_lymphocytes,Esophagus_Mucosa,Esophagus_Muscularis,Lung,Muscle_Skeletal,Nerve_Tibial,Skin_Not_Sun_Exposed_Suprapubic,Skin_Sun_Exposed_Lower_leg,Stomach,Thyroid,Whole_Blood
peach:chr6:32551502-32680640	6	32576626	rs647035	A	G	0.397055	0.986601	0.544331	HLA-DQA1	3.8835e-08	-0.558096	0	1.684e-21	0.9366	0.199482	1	1.60528e-10	-0.431885	0.284364	15	Adipose_Subcutaneous,Artery_Aorta,Artery_Tibial,Brain_Cortex,Cells_EBV-transformed_lymphocytes,Esophagus_Mucosa,Esophagus_Muscularis,Lung,Muscle_Skeletal,Nerve_Tibial,Skin_Not_Sun_Exposed_Suprapubic,Skin_Sun_Exposed_Lower_leg,Stomach,Thyroid,Whole_Blood
peach:chr6:32551502-32680640	6	32577033	rs659244	C	T	0.396969	0.986598	0.543971	HLA-DQA1	3.93981e-08	-0.558056	0				1	5.31287e-11	-0.458846	0.268615	17	Adipose_Subcutaneous,Artery_Aorta,Artery_Tibial,Brain_Cortex,Breast_Mammary_Tissue,Cells_EBV-transformed_lymphocytes,Esophagus_Mucosa,Esophagus_Muscularis,Lung,Muscle_Skeletal,Nerve_Tibial,Skin_Not_Sun_Exposed_Suprapubic,Skin_Sun_Exposed_Lower_leg,Small_Intestine_Terminal_Ileum,Stomach,Thyroid,Whole_Blood
peach:chr6:32551502-32680640	6	32577604	rs535852	T	C	0.386724	0.966681	0.529565	HLA-DQA1	7.31726e-08	-0.541461	0				1	1.61069e-10	-0.432169	0.284622	15	Adipose_Subcutaneous,Artery_Aorta,Artery_Tibial,Brain_Cortex,Cells_EBV-transformed_lymphocytes,Esophagus_Mucosa,Esophagus_Muscularis,Lung,Muscle_Skeletal,Nerve_Tibial,Skin_Not_Sun_Exposed_Suprapubic,Skin_Sun_Exposed_Lower_leg,Stomach,Thyroid,Whole_Blood
peach:chr6:32551502-32680640	6	32561656	rs9270599	A	G	0.294639	0.654539	0.524064	HLA-DQA1	3.96177e-08	-0.445469	0	0.4969	0.06297	0.00291662	1	5.27152e-16	-0.496818	0.279142	21	Adipose_Subcutaneous,Adipose_Visceral_Omentum,Adrenal_Gland,Artery_Aorta,Artery_Tibial,Breast_Mammary_Tissue,Colon_Sigmoid,Colon_Transverse,Esophagus_Gastroesophageal_Junction,Esophagus_Mucosa,Esophagus_Muscularis,Heart_Atrial_Appendage,Lung,Muscle_Skeletal,Nerve_Tibial,Skin_Not_Sun_Exposed_Suprapubic,Skin_Sun_Exposed_Lower_leg,Stomach,Testis,Thyroid,Whole_Blood
peach:chr6:32551502-32680640	6	32559216	rs9270505	G	A	0.282924	0.638169	0.521389	HLA-DQA1	3.43278e-08	-0.447907	0	0.5056	0.06175	0.00284424	1	2.91535e-18	-0.526747	0.296226	23	Adipose_Subcutaneous,Adipose_Visceral_Omentum,Adrenal_Gland,Artery_Aorta,Artery_Tibial,Breast_Mammary_Tissue,Cells_EBV-transformed_lymphocytes,Colon_Sigmoid,Colon_Transverse,Esophagus_Gastroesophageal_Junction,Esophagus_Mucosa,Esophagus_Muscularis,Heart_Atrial_Appendage,Heart_Left_Ventricle,Lung,Muscle_Skeletal,Nerve_Tibial,Skin_Not_Sun_Exposed_Suprapubic,Skin_Sun_Exposed_Lower_leg,Stomach,Testis…
peach:chr6:32551502-32680640	6	32560584	rs9270555	T	C	0.290452	0.64773	0.52061	HLA-DQA1	4.24548e-08	-0.444283	0				1	3.92681e-18	-0.517711	0.301004	24	Adipose_Subcutaneous,Adipose_Visceral_Omentum,Adrenal_Gland,Artery_Aorta,Artery_Tibial,Breast_Mammary_Tissue,Cells_EBV-transformed_lymphocytes,Colon_Sigmoid,Colon_Transverse,Esophagus_Gastroesophageal_Junction,Esophagus_Mucosa,Esophagus_Muscularis,Heart_Atrial_Appendage,Heart_Left_Ventricle,Lung,Muscle_Skeletal,Nerve_Tibial,Pituitary,Skin_Not_Sun_Exposed_Suprapubic,Skin_Sun_Exposed_Lower_leg,Stom…
peach:chr6:32551502-32680640	6	32584952	rs685810	G	A	0.376604	0.966226	0.511438	HLA-DQA1	1.35922e-07	-0.53355	0				1	9.1488e-16	-0.584648	0.335688	25	Adipose_Subcutaneous,Artery_Aorta,Artery_Tibial,Brain_Caudate_basal_ganglia,Brain_Cortex,Brain_Nucleus_accumbens_basal_ganglia,Breast_Mammary_Tissue,Cells_EBV-transformed_lymphocytes,Colon_Sigmoid,Colon_Transverse,Esophagus_Mucosa,Esophagus_Muscularis,Heart_Left_Ventricle,Lung,Muscle_Skeletal,Nerve_Tibial,Pancreas,Skin_Not_Sun_Exposed_Suprapubic,Skin_Sun_Exposed_Lower_leg,Small_Intestine_Terminal…
peach:chr6:32551502-32680640	6	32597087	rs111382741	C	CA	0.376129	0.965819	0.510602	HLA-DQA1	1.40568e-07	-0.533299	0				1	8.74421e-13	-0.511887	0.248411	20	Adipose_Subcutaneous,Adipose_Visceral_Omentum,Artery_Aorta,Artery_Tibial,Breast_Mammary_Tissue,Cells_EBV-transformed_lymphocytes,Colon_Transverse,Esophagus_Gastroesophageal_Junction,Esophagus_Mucosa,Esophagus_Muscularis,Heart_Left_Ventricle,Lung,Muscle_Skeletal,Nerve_Tibial,Skin_Not_Sun_Exposed_Suprapubic,Skin_Sun_Exposed_Lower_leg,Stomach,Testis,Thyroid,Whole_Blood
peach:chr6:32551502-32680640	6	32560306	rs34665982	C	T	0.298168	0.65155	0.501905	HLA-DQA1	1.34319e-07	-0.426537	0				1	1.03143e-17	-0.514473	0.267597	23	Adipose_Subcutaneous,Adipose_Visceral_Omentum,Adrenal_Gland,Artery_Aorta,Artery_Tibial,Breast_Mammary_Tissue,Cells_EBV-transformed_lymphocytes,Colon_Sigmoid,Colon_Transverse,Esophagus_Gastroesophageal_Junction,Esophagus_Mucosa,Esophagus_Muscularis,Heart_Atrial_Appendage,Heart_Left_Ventricle,Lung,Muscle_Skeletal,Nerve_Tibial,Skin_Not_Sun_Exposed_Suprapubic,Skin_Sun_Exposed_Lower_leg,Stomach,Testis…
peach:chr6:32551502-32680640	6	32583529	rs6941972	A	G	0.369772	0.969769	0.500794	HLA-DQA1	2.06361e-07	-0.529161	0				1	4.03811e-14	-0.551696	0.25637	18	Adipose_Subcutaneous,Artery_Aorta,Artery_Tibial,Breast_Mammary_Tissue,Cells_EBV-transformed_lymphocytes,Colon_Transverse,Esophagus_Mucosa,Esophagus_Muscularis,Lung,Muscle_Skeletal,Nerve_Tibial,Skin_Not_Sun_Exposed_Suprapubic,Skin_Sun_Exposed_Lower_leg,Small_Intestine_Terminal_Ileum,Stomach,Testis,Thyroid,Whole_Blood
peach:chr6:32551502-32680640	6	32584319	rs28383241	A	C	0.99684	1	0.952902	HLA-DQA2	3.03521e-12	-0.583051	0				1	3.30813e-22	0.594999	0.423239	25	Adipose_Subcutaneous,Adipose_Visceral_Omentum,Adrenal_Gland,Artery_Aorta,Artery_Coronary,Artery_Tibial,Breast_Mammary_Tissue,Colon_Sigmoid,Colon_Transverse,Esophagus_Gastroesophageal_Junction,Esophagus_Mucosa,Esophagus_Muscularis,Heart_Atrial_Appendage,Heart_Left_Ventricle,Lung,Muscle_Skeletal,Nerve_Tibial,Pancreas,Prostate,Skin_Sun_Exposed_Lower_leg,Spleen,Stomach,Testis,Thyroid,Whole_Blood
peach:chr6:32551502-32680640	6	32584325	rs28383242	G	A	0.99684	1	0.952902	HLA-DQA2	3.03521e-12	-0.583051	0				1	6.44422e-22	0.592319	0.422546	25	Adipose_Subcutaneous,Adipose_Visceral_Omentum,Adrenal_Gland,Artery_Aorta,Artery_Coronary,Artery_Tibial,Breast_Mammary_Tissue,Colon_Sigmoid,Colon_Transverse,Esophagus_Gastroesophageal_Junction,Esophagus_Mucosa,Esophagus_Muscularis,Heart_Atrial_Appendage,Heart_Left_Ventricle,Lung,Muscle_Skeletal,Nerve_Tibial,Pancreas,Prostate,Skin_Sun_Exposed_Lower_leg,Spleen,Stomach,Testis,Thyroid,Whole_Blood
peach:chr6:32551502-32680640	6	32583057	rs3129755	G	A	0.946117	0.979464	0.952178	HLA-DQA2	8.15988e-12	-0.570836	0				1	4.15706e-23	0.598961	0.535098	32	Adipose_Subcutaneous,Adipose_Visceral_Omentum,Adrenal_Gland,Artery_Aorta,Artery_Coronary,Artery_Tibial,Brain_Caudate_basal_ganglia,Brain_Cerebellar_Hemisphere,Brain_Cerebellum,Brain_Frontal_Cortex_BA9,Breast_Mammary_Tissue,Cells_EBV-transformed_lymphocytes,Colon_Sigmoid,Colon_Transverse,Esophagus_Gastroesophageal_Junction,Esophagus_Mucosa,Esophagus_Muscularis,Heart_Atrial_Appendage,Heart_Left_Ven…
peach:chr6:32551502-32680640	6	32583477	rs28383223	T	C	0.977679	0.998037	0.938588	HLA-DQA2	7.16666e-12	-0.569964	0				1	3.55115e-21	0.576464	0.440728	25	Adipose_Subcutaneous,Adipose_Visceral_Omentum,Adrenal_Gland,Artery_Aorta,Artery_Coronary,Artery_Tibial,Breast_Mammary_Tissue,Colon_Sigmoid,Colon_Transverse,Esophagus_Gastroesophageal_Junction,Esophagus_Mucosa,Esophagus_Muscularis,Heart_Atrial_Appendage,Heart_Left_Ventricle,Lung,Muscle_Skeletal,Nerve_Tibial,Pancreas,Prostate,Skin_Sun_Exposed_Lower_leg,Spleen,Stomach,Testis,Thyroid,Whole_Blood
peach:chr6:32551502-32680640	6	32583653	rs28383224	G	A	0.977679	0.998037	0.938588	HLA-DQA2	7.16666e-12	-0.569964	0	0.09966	0.1441	0.0119248	1	6.10693e-21	0.564042	0.483923	26	Adipose_Subcutaneous,Adipose_Visceral_Omentum,Adrenal_Gland,Artery_Aorta,Artery_Coronary,Artery_Tibial,Brain_Frontal_Cortex_BA9,Breast_Mammary_Tissue,Colon_Sigmoid,Colon_Transverse,Esophagus_Gastroesophageal_Junction,Esophagus_Mucosa,Esophagus_Muscularis,Heart_Atrial_Appendage,Heart_Left_Ventricle,Lung,Muscle_Skeletal,Nerve_Tibial,Pancreas,Prostate,Skin_Sun_Exposed_Lower_leg,Spleen,Stomach,Testis…
peach:chr6:32551502-32680640	6	32583576	rs28752514	C	T	0.975908	0.996256	0.932289	HLA-DQA2	7.89043e-12	-0.568819	0				1	6.0882e-21	0.564047	0.483864	26	Adipose_Subcutaneous,Adipose_Visceral_Omentum,Adrenal_Gland,Artery_Aorta,Artery_Coronary,Artery_Tibial,Brain_Frontal_Cortex_BA9,Breast_Mammary_Tissue,Colon_Sigmoid,Colon_Transverse,Esophagus_Gastroesophageal_Junction,Esophagus_Mucosa,Esophagus_Muscularis,Heart_Atrial_Appendage,Heart_Left_Ventricle,Lung,Muscle_Skeletal,Nerve_Tibial,Pancreas,Prostate,Skin_Sun_Exposed_Lower_leg,Spleen,Stomach,Testis…
peach:chr6:32551502-32680640	6	32583603	rs28752515	A	G	0.975908	0.996256	0.932289	HLA-DQA2	7.89043e-12	-0.568819	0				1	1.33169e-21	0.566786	0.478093	26	Adipose_Subcutaneous,Adipose_Visceral_Omentum,Adrenal_Gland,Artery_Aorta,Artery_Coronary,Artery_Tibial,Brain_Frontal_Cortex_BA9,Breast_Mammary_Tissue,Colon_Sigmoid,Colon_Transverse,Esophagus_Gastroesophageal_Junction,Esophagus_Mucosa,Esophagus_Muscularis,Heart_Atrial_Appendage,Heart_Left_Ventricle,Lung,Muscle_Skeletal,Nerve_Tibial,Pancreas,Prostate,Skin_Sun_Exposed_Lower_leg,Spleen,Stomach,Testis…
peach:chr6:32551502-32680640	6	32583046	rs3129754	G	A	0.934642	0.9821	0.907744	HLA-DQA2	2.00823e-11	-0.561149	0	0.05657	0.1669	0.0148532	1	2.83688e-10	0.421064	0.21423	13	Adipose_Subcutaneous,Adipose_Visceral_Omentum,Adrenal_Gland,Artery_Tibial,Esophagus_Mucosa,Esophagus_Muscularis,Heart_Left_Ventricle,Lung,Muscle_Skeletal,Nerve_Tibial,Stomach,Thyroid,Whole_Blood
peach:chr6:32551502-32680640	6	32583051	rs35484705	T	C	0.934642	0.9821	0.907744	HLA-DQA2	2.00823e-11	-0.561149	0				1	1.47373e-10	0.437955	0.501168	15	Adipose_Subcutaneous,Adipose_Visceral_Omentum,Adrenal_Gland,Artery_Tibial,Brain_Cerebellar_Hemisphere,Esophagus_Mucosa,Esophagus_Muscularis,Heart_Left_Ventricle,Lung,Muscle_Skeletal,Nerve_Tibial,Skin_Sun_Exposed_Lower_leg,Stomach,Thyroid,Whole_Blood
peach:chr6:32551502-32680640	6	32583056	rs35558953	T	C	0.934642	0.9821	0.907744	HLA-DQA2	2.00823e-11	-0.561149	0				1	1.4138e-10	0.453203	0.522186	14	Adipose_Subcutaneous,Adipose_Visceral_Omentum,Adrenal_Gland,Artery_Tibial,Brain_Cerebellar_Hemisphere,Esophagus_Mucosa,Esophagus_Muscularis,Heart_Left_Ventricle,Lung,Muscle_Skeletal,Nerve_Tibial,Stomach,Thyroid,Whole_Blood
peach:chr6:32551502-32680640	6	32584153	rs28383233	A	G	0.979631	1	0.905962	HLA-DQA2	1.01423e-11	-0.565105	0				1	1.91391e-21	0.569896	0.484141	28	Adipose_Subcutaneous,Adipose_Visceral_Omentum,Adrenal_Gland,Artery_Aorta,Artery_Coronary,Artery_Tibial,Brain_Frontal_Cortex_BA9,Breast_Mammary_Tissue,Cells_EBV-transformed_lymphocytes,Colon_Sigmoid,Colon_Transverse,Esophagus_Gastroesophageal_Junction,Esophagus_Mucosa,Esophagus_Muscularis,Heart_Atrial_Appendage,Heart_Left_Ventricle,Lung,Muscle_Skeletal,Nerve_Tibial,Pancreas,Prostate,Skin_Sun_Expos…
peach:chr6:32551502-32680640	6	32583212	rs28383221	G	A	0.979276	0.999643	0.90283	HLA-DQA2	1.06174e-11	-0.564558	0	0.09966	0.1441	0.0119248	1	1.90362e-21	0.569921	0.484251	28	Adipose_Subcutaneous,Adipose_Visceral_Omentum,Adrenal_Gland,Artery_Aorta,Artery_Coronary,Artery_Tibial,Brain_Frontal_Cortex_BA9,Breast_Mammary_Tissue,Cells_EBV-transformed_lymphocytes,Colon_Sigmoid,Colon_Transverse,Esophagus_Gastroesophageal_Junction,Esophagus_Mucosa,Esophagus_Muscularis,Heart_Atrial_Appendage,Heart_Left_Ventricle,Lung,Muscle_Skeletal,Nerve_Tibial,Pancreas,Prostate,Skin_Sun_Expos…
peach:chr6:32551502-32680640	6	32584088	rs28383230	C	T	0.979276	0.999643	0.90283	HLA-DQA2	1.06174e-11	-0.564558	0				1	1.91391e-21	0.569898	0.484146	28	Adipose_Subcutaneous,Adipose_Visceral_Omentum,Adrenal_Gland,Artery_Aorta,Artery_Coronary,Artery_Tibial,Brain_Frontal_Cortex_BA9,Breast_Mammary_Tissue,Cells_EBV-transformed_lymphocytes,Colon_Sigmoid,Colon_Transverse,Esophagus_Gastroesophageal_Junction,Esophagus_Mucosa,Esophagus_Muscularis,Heart_Atrial_Appendage,Heart_Left_Ventricle,Lung,Muscle_Skeletal,Nerve_Tibial,Pancreas,Prostate,Skin_Sun_Expos…
peach:chr6:32551502-32680640	6	32584099	rs28383231	T	C	0.979276	0.999643	0.90283	HLA-DQA2	1.06174e-11	-0.564558	0				1	1.91391e-21	0.569898	0.484146	28	Adipose_Subcutaneous,Adipose_Visceral_Omentum,Adrenal_Gland,Artery_Aorta,Artery_Coronary,Artery_Tibial,Brain_Frontal_Cortex_BA9,Breast_Mammary_Tissue,Cells_EBV-transformed_lymphocytes,Colon_Sigmoid,Colon_Transverse,Esophagus_Gastroesophageal_Junction,Esophagus_Mucosa,Esophagus_Muscularis,Heart_Atrial_Appendage,Heart_Left_Ventricle,Lung,Muscle_Skeletal,Nerve_Tibial,Pancreas,Prostate,Skin_Sun_Expos…
peach:chr6:32551502-32680640	6	32584192	rs113991537	CAA	C	0.979276	0.999643	0.90283	HLA-DQA2	1.06174e-11	-0.564558	0				1	2.71041e-21	0.568645	0.486352	28	Adipose_Subcutaneous,Adipose_Visceral_Omentum,Adrenal_Gland,Artery_Aorta,Artery_Coronary,Artery_Tibial,Brain_Frontal_Cortex_BA9,Breast_Mammary_Tissue,Cells_EBV-transformed_lymphocytes,Colon_Sigmoid,Colon_Transverse,Esophagus_Gastroesophageal_Junction,Esophagus_Mucosa,Esophagus_Muscularis,Heart_Atrial_Appendage,Heart_Left_Ventricle,Lung,Muscle_Skeletal,Nerve_Tibial,Pancreas,Prostate,Skin_Sun_Expos…
peach:chr6:32551502-32680640	6	32584769	rs685244	G	A	0.979098	0.999464	0.902151	HLA-DQA2	1.07061e-11	-0.564458	0				1	1.51902e-22	0.580156	0.538767	29	Adipose_Subcutaneous,Adipose_Visceral_Omentum,Adrenal_Gland,Artery_Aorta,Artery_Coronary,Artery_Tibial,Brain_Caudate_basal_ganglia,Brain_Frontal_Cortex_BA9,Breast_Mammary_Tissue,Cells_EBV-transformed_lymphocytes,Colon_Sigmoid,Colon_Transverse,Esophagus_Gastroesophageal_Junction,Esophagus_Mucosa,Esophagus_Muscularis,Heart_Atrial_Appendage,Heart_Left_Ventricle,Lung,Muscle_Skeletal,Nerve_Tibial,Panc…
peach:chr6:32551502-32680640	6	32583885	rs113083535	GATGT	G	0.976793	0.997146	0.890176	HLA-DQA2	1.29636e-11	-0.562404	0				1	1.36224e-22	0.584507	0.490412	28	Adipose_Subcutaneous,Adipose_Visceral_Omentum,Adrenal_Gland,Artery_Aorta,Artery_Coronary,Artery_Tibial,Brain_Frontal_Cortex_BA9,Breast_Mammary_Tissue,Cells_EBV-transformed_lymphocytes,Colon_Sigmoid,Colon_Transverse,Esophagus_Gastroesophageal_Junction,Esophagus_Mucosa,Esophagus_Muscularis,Heart_Atrial_Appendage,Heart_Left_Ventricle,Lung,Muscle_Skeletal,Nerve_Tibial,Pancreas,Prostate,Skin_Sun_Expos…
peach:chr6:32551502-32680640	6	32582604	rs35186928	A	G	0.947218	0.982449	0.813448	HLA-DQA2	5.46098e-11	-0.546704	0				1	9.52374e-14	0.559923	0.36847	22	Adipose_Subcutaneous,Adipose_Visceral_Omentum,Adrenal_Gland,Artery_Aorta,Artery_Tibial,Colon_Transverse,Esophagus_Gastroesophageal_Junction,Esophagus_Mucosa,Esophagus_Muscularis,Heart_Left_Ventricle,Lung,Muscle_Skeletal,Nerve_Tibial,Pancreas,Prostate,Skin_Sun_Exposed_Lower_leg,Small_Intestine_Terminal_Ileum,Spleen,Stomach,Testis,Thyroid,Whole_Blood
peach:chr6:32551502-32680640	6	32585055	rs686250	G	A	0.768498	0.999133	0.698556	HLA-DQA2	3.98968e-09	-0.480597	0				1	1.2503e-15	0.48313	0.302818	18	Adipose_Subcutaneous,Adipose_Visceral_Omentum,Adrenal_Gland,Artery_Aorta,Artery_Tibial,Colon_Transverse,Esophagus_Gastroesophageal_Junction,Esophagus_Mucosa,Esophagus_Muscularis,Heart_Left_Ventricle,Lung,Muscle_Skeletal,Nerve_Tibial,Pancreas,Prostate,Skin_Sun_Exposed_Lower_leg,Thyroid,Whole_Blood
peach:chr6:32551502-32680640	6	32680640	rs7764856	A	T	0.543883	0.856303	0.683533	HLA-DQA2	1.34145e-09	-0.52767	0	0.001977	0.2652	0.0321969	1	1.62255e-13	0.468317	0.283182	17	Adipose_Subcutaneous,Adipose_Visceral_Omentum,Adrenal_Gland,Artery_Aorta,Artery_Tibial,Colon_Sigmoid,Esophagus_Mucosa,Esophagus_Muscularis,Heart_Atrial_Appendage,Heart_Left_Ventricle,Lung,Muscle_Skeletal,Nerve_Tibial,Skin_Sun_Exposed_Lower_leg,Stomach,Thyroid,Whole_Blood
peach:chr6:32551502-32680640	6	32673726	rs9275497	G	A	0.576728	0.931827	0.679145	HLA-DQA2	3.73649e-09	-0.523695	0				1	2.2238e-10	0.478675	0.243932	13	Adipose_Subcutaneous,Adipose_Visceral_Omentum,Adrenal_Gland,Artery_Aorta,Artery_Tibial,Esophagus_Mucosa,Heart_Atrial_Appendage,Lung,Muscle_Skeletal,Nerve_Tibial,Stomach,Thyroid,Whole_Blood
peach:chr6:32551502-32680640	6	32673749	rs9275498	T	C	0.576728	0.931827	0.679145	HLA-DQA2	3.73649e-09	-0.523695	0				1	3.89173e-12	0.535087	0.280141	18	Adipose_Subcutaneous,Adipose_Visceral_Omentum,Adrenal_Gland,Artery_Aorta,Artery_Coronary,Artery_Tibial,Esophagus_Mucosa,Esophagus_Muscularis,Heart_Atrial_Appendage,Heart_Left_Ventricle,Lung,Muscle_Skeletal,Nerve_Tibial,Skin_Sun_Exposed_Lower_leg,Spleen,Stomach,Thyroid,Whole_Blood
peach:chr6:32551502-32680640	6	32673778	rs9275499	G	T	0.576728	0.931827	0.679145	HLA-DQA2	3.73649e-09	-0.523695	0				1	8.25922e-11	0.484784	0.259821	14	Adipose_Subcutaneous,Adipose_Visceral_Omentum,Adrenal_Gland,Artery_Aorta,Artery_Tibial,Esophagus_Mucosa,Heart_Atrial_Appendage,Lung,Muscle_Skeletal,Nerve_Tibial,Skin_Sun_Exposed_Lower_leg,Stomach,Thyroid,Whole_Blood
peach:chr6:32551502-32680640	6	32673920	rs9275501	T	C	0.576842	0.931835	0.678316	HLA-DQA2	3.83734e-09	-0.523304	0				1	6.03821e-10	0.428855	0.21448	12	Adipose_Subcutaneous,Artery_Aorta,Artery_Tibial,Esophagus_Mucosa,Heart_Atrial_Appendage,Lung,Muscle_Skeletal,Nerve_Tibial,Skin_Sun_Exposed_Lower_leg,Stomach,Thyroid,Whole_Blood
peach:chr6:32551502-32680640	6	32673921	rs9275502	G	A	0.576365	0.931788	0.676721	HLA-DQA2	4.07381e-09	-0.522827	0				1	5.01342e-10	0.429067	0.214474	12	Adipose_Subcutaneous,Artery_Aorta,Artery_Tibial,Esophagus_Mucosa,Heart_Atrial_Appendage,Lung,Muscle_Skeletal,Nerve_Tibial,Skin_Sun_Exposed_Lower_leg,Stomach,Thyroid,Whole_Blood
peach:chr6:32551502-32680640	6	32582577	rs3104415	C	A	0.508588	0.975578	0.667839	HLA-DQA2	6.44941e-10	-0.58518	0				1	3.13184e-16	0.517319	0.302505	20	Adipose_Subcutaneous,Adipose_Visceral_Omentum,Adrenal_Gland,Artery_Aorta,Artery_Tibial,Breast_Mammary_Tissue,Colon_Sigmoid,Esophagus_Gastroesophageal_Junction,Esophagus_Mucosa,Esophagus_Muscularis,Heart_Atrial_Appendage,Heart_Left_Ventricle,Lung,Muscle_Skeletal,Nerve_Tibial,Skin_Sun_Exposed_Lower_leg,Stomach,Testis,Thyroid,Whole_Blood
peach:chr6:32551502-32680640	6	32582612	rs3104414	A	G	0.508655	0.975891	0.664211	HLA-DQA2	7.40655e-10	-0.583107	0				1	3.00081e-16	0.515693	0.298936	20	Adipose_Subcutaneous,Adipose_Visceral_Omentum,Adrenal_Gland,Artery_Aorta,Artery_Tibial,Breast_Mammary_Tissue,Colon_Sigmoid,Esophagus_Gastroesophageal_Junction,Esophagus_Mucosa,Esophagus_Muscularis,Heart_Atrial_Appendage,Heart_Left_Ventricle,Lung,Muscle_Skeletal,Nerve_Tibial,Skin_Sun_Exposed_Lower_leg,Stomach,Testis,Thyroid,Whole_Blood
peach:chr6:32551502-32680640	6	32668171	rs9275366	C	A	0.435292	0.936999	0.652287	HLA-DQA2	1.04307e-10	-0.630187	0				1	2.2496e-09	0.420923	0.204608	9	Adipose_Subcutaneous,Artery_Tibial,Heart_Atrial_Appendage,Lung,Muscle_Skeletal,Nerve_Tibial,Stomach,Thyroid,Whole_Blood
peach:chr6:32551502-32680640	6	32668182	rs9275367	G	A	0.435292	0.936999	0.652287	HLA-DQA2	1.04307e-10	-0.630187	0				1	2.2862e-09	0.420331	0.204376	9	Adipose_Subcutaneous,Artery_Tibial,Heart_Atrial_Appendage,Lung,Muscle_Skeletal,Nerve_Tibial,Stomach,Thyroid,Whole_Blood
peach:chr6:32551502-32680640	6	32668183	rs9275368	G	C	0.435292	0.936999	0.652287	HLA-DQA2	1.04307e-10	-0.630187	0				1	2.2862e-09	0.420331	0.204376	9	Adipose_Subcutaneous,Artery_Tibial,Heart_Atrial_Appendage,Lung,Muscle_Skeletal,Nerve_Tibial,Stomach,Thyroid,Whole_Blood
peach:chr6:32551502-32680640	6	32668255	rs9275369	T	C	0.435292	0.936999	0.652287	HLA-DQA2	1.04307e-10	-0.630187	0				1	2.25427e-09	0.420507	0.204599	9	Adipose_Subcutaneous,Artery_Tibial,Heart_Atrial_Appendage,Lung,Muscle_Skeletal,Nerve_Tibial,Stomach,Thyroid,Whole_Blood
peach:chr6:32551502-32680640	6	32668258	rs9275370	T	C	0.435292	0.936999	0.652287	HLA-DQA2	1.04307e-10	-0.630187	0	6.393e-09	0.5069	0.0975709	1	2.25098e-09	0.420529	0.204628	9	Adipose_Subcutaneous,Artery_Tibial,Heart_Atrial_Appendage,Lung,Muscle_Skeletal,Nerve_Tibial,Stomach,Thyroid,Whole_Blood
peach:chr6:32551502-32680640	6	32668027	rs9275364	G	A	0.436959	0.939802	0.652275	HLA-DQA2	1.19404e-10	-0.627972	0				1	2.17826e-09	0.421432	0.20496	9	Adipose_Subcutaneous,Artery_Tibial,Heart_Atrial_Appendage,Lung,Muscle_Skeletal,Nerve_Tibial,Stomach,Thyroid,Whole_Blood
peach:chr6:32551502-32680640	6	32666831	rs9275329	T	G	0.428376	0.923984	0.651884	HLA-DQA2	1.24205e-10	-0.626428	0	1.087e-08	0.4963	0.094826	1	2.25229e-09	0.420512	0.204599	9	Adipose_Subcutaneous,Artery_Tibial,Heart_Atrial_Appendage,Lung,Muscle_Skeletal,Nerve_Tibial,Stomach,Thyroid,Whole_Blood
peach:chr6:32551502-32680640	6	32659077	rs9275219	T	C	0.42851	0.923884	0.650131	HLA-DQA2	1.19386e-10	-0.624113	0				1	2.24811e-09	0.421311	0.204307	9	Adipose_Subcutaneous,Artery_Tibial,Heart_Atrial_Appendage,Lung,Muscle_Skeletal,Nerve_Tibial,Stomach,Thyroid,Whole_Blood
peach:chr6:32551502-32680640	6	32659087	rs9275220	C	T	0.42851	0.923884	0.650131	HLA-DQA2	1.19386e-10	-0.624113	0				1	4.58236e-09	0.417225	0.204408	9	Adipose_Subcutaneous,Artery_Tibial,Heart_Atrial_Appendage,Lung,Muscle_Skeletal,Nerve_Tibial,Stomach,Thyroid,Whole_Blood
peach:chr6:32551502-32680640	6	32670874	rs9275425	A	C	0.426562	0.920527	0.644	HLA-DQA2	1.72187e-10	-0.617496	0	1.087e-08	0.4963	0.094826	1	2.25229e-09	0.420512	0.204599	9	Adipose_Subcutaneous,Artery_Tibial,Heart_Atrial_Appendage,Lung,Muscle_Skeletal,Nerve_Tibial,Stomach,Thyroid,Whole_Blood
peach:chr6:32551502-32680640	6	32670915	rs9275427	T	C	0.426562	0.920527	0.644	HLA-DQA2	1.72187e-10	-0.617496	0	1.087e-08	0.4963	0.094826	1	2.25229e-09	0.420512	0.204599	9	Adipose_Subcutaneous,Artery_Tibial,Heart_Atrial_Appendage,Lung,Muscle_Skeletal,Nerve_Tibial,Stomach,Thyroid,Whole_Blood
peach:chr6:32551502-32680640	6	32670978	rs9275428	G	A	0.426562	0.920527	0.644	HLA-DQA2	1.72187e-10	-0.617496	0	1.087e-08	0.4963	0.094826	1	2.25229e-09	0.420512	0.204599	9	Adipose_Subcutaneous,Artery_Tibial,Heart_Atrial_Appendage,Lung,Muscle_Skeletal,Nerve_Tibial,Stomach,Thyroid,Whole_Blood
peach:chr6:32551502-32680640	6	32671140	rs9275431	A	G	0.426562	0.920527	0.644	HLA-DQA2	1.72187e-10	-0.617496	0				1	2.25229e-09	0.420512	0.204599	9	Adipose_Subcutaneous,Artery_Tibial,Heart_Atrial_Appendage,Lung,Muscle_Skeletal,Nerve_Tibial,Stomach,Thyroid,Whole_Blood
peach:chr6:32551502-32680640	6	32671185	rs9275432	T	G	0.426562	0.920527	0.644	HLA-DQA2	1.72187e-10	-0.617496	0	1.244e-08	0.4951	0.0941284	1	2.25229e-09	0.420512	0.204599	9	Adipose_Subcutaneous,Artery_Tibial,Heart_Atrial_Appendage,Lung,Muscle_Skeletal,Nerve_Tibial,Stomach,Thyroid,Whole_Blood
peach:chr6:32551502-32680640	6	32671206	rs9275433	C	G	0.426562	0.920527	0.644	HLA-DQA2	1.72187e-10	-0.617496	0				1	2.25229e-09	0.420512	0.204599	9	Adipose_Subcutaneous,Artery_Tibial,Heart_Atrial_Appendage,Lung,Muscle_Skeletal,Nerve_Tibial,Stomach,Thyroid,Whole_Blood
peach:chr6:32551502-32680640	6	32671399	rs9275436	G	C	0.426562	0.920527	0.644	HLA-DQA2	1.72187e-10	-0.617496	0	8.355e-09	0.5011	0.0961868	1	2.25229e-09	0.420512	0.204599	9	Adipose_Subcutaneous,Artery_Tibial,Heart_Atrial_Appendage,Lung,Muscle_Skeletal,Nerve_Tibial,Stomach,Thyroid,Whole_Blood
peach:chr6:32551502-32680640	6	32671508	rs9275438	T	C	0.426562	0.920527	0.644	HLA-DQA2	1.72187e-10	-0.617496	0	1.087e-08	0.4963	0.094826	1	2.25229e-09	0.420512	0.204599	9	Adipose_Subcutaneous,Artery_Tibial,Heart_Atrial_Appendage,Lung,Muscle_Skeletal,Nerve_Tibial,Stomach,Thyroid,Whole_Blood
peach:chr6:32551502-32680640	6	32671521	rs9275439	C	T	0.426562	0.920527	0.644	HLA-DQA2	1.72187e-10	-0.617496	0	1.087e-08	0.4963	0.094826	1	2.25229e-09	0.420512	0.204599	9	Adipose_Subcutaneous,Artery_Tibial,Heart_Atrial_Appendage,Lung,Muscle_Skeletal,Nerve_Tibial,Stomach,Thyroid,Whole_Blood
peach:chr6:32551502-32680640	6	32668296	rs9275371	C	T	0.426468	0.920515	0.643722	HLA-DQA2	1.75839e-10	-0.617185	0	1.087e-08	0.4963	0.094826	1	2.25427e-09	0.420507	0.204599	9	Adipose_Subcutaneous,Artery_Tibial,Heart_Atrial_Appendage,Lung,Muscle_Skeletal,Nerve_Tibial,Stomach,Thyroid,Whole_Blood
peach:chr6:32551502-32680640	6	32668388	rs9275372	T	C	0.426468	0.920515	0.643722	HLA-DQA2	1.75839e-10	-0.617185	0	1.087e-08	0.4963	0.094826	1	2.25427e-09	0.420507	0.204599	9	Adipose_Subcutaneous,Artery_Tibial,Heart_Atrial_Appendage,Lung,Muscle_Skeletal,Nerve_Tibial,Stomach,Thyroid,Whole_Blood
peach:chr6:32551502-32680640	6	32668632	rs9275375	A	G	0.426468	0.920515	0.643722	HLA-DQA2	1.75839e-10	-0.617185	0	1.087e-08	0.4963	0.094826	1	2.25427e-09	0.420507	0.204599	9	Adipose_Subcutaneous,Artery_Tibial,Heart_Atrial_Appendage,Lung,Muscle_Skeletal,Nerve_Tibial,Stomach,Thyroid,Whole_Blood
peach:chr6:32551502-32680640	6	32668898	rs9275384	C	T	0.426468	0.920515	0.643722	HLA-DQA2	1.75839e-10	-0.617185	0	1.087e-08	0.4963	0.094826	1	2.25229e-09	0.420512	0.204599	9	Adipose_Subcutaneous,Artery_Tibial,Heart_Atrial_Appendage,Lung,Muscle_Skeletal,Nerve_Tibial,Stomach,Thyroid,Whole_Blood
peach:chr6:32551502-32680640	6	32668917	rs9275385	T	C	0.426468	0.920515	0.643722	HLA-DQA2	1.75839e-10	-0.617185	0	1.087e-08	0.4963	0.094826	1	2.25229e-09	0.420512	0.204599	9	Adipose_Subcutaneous,Artery_Tibial,Heart_Atrial_Appendage,Lung,Muscle_Skeletal,Nerve_Tibial,Stomach,Thyroid,Whole_Blood
peach:chr6:32551502-32680640	6	32668960	rs9275386	T	A	0.426468	0.920515	0.643722	HLA-DQA2	1.75839e-10	-0.617185	0	1.087e-08	0.4963	0.094826	1	2.25229e-09	0.420512	0.204599	9	Adipose_Subcutaneous,Artery_Tibial,Heart_Atrial_Appendage,Lung,Muscle_Skeletal,Nerve_Tibial,Stomach,Thyroid,Whole_Blood
peach:chr6:32551502-32680640	6	32669084	rs9275388	C	T	0.426468	0.920515	0.643722	HLA-DQA2	1.75839e-10	-0.617185	0	1.087e-08	0.4963	0.094826	1	2.25229e-09	0.420512	0.204599	9	Adipose_Subcutaneous,Artery_Tibial,Heart_Atrial_Appendage,Lung,Muscle_Skeletal,Nerve_Tibial,Stomach,Thyroid,Whole_Blood
peach:chr6:32551502-32680640	6	32669156	rs9275390	C	T	0.426468	0.920515	0.643722	HLA-DQA2	1.75839e-10	-0.617185	0	1.087e-08	0.4963	0.094826	1	2.25229e-09	0.420512	0.204599	9	Adipose_Subcutaneous,Artery_Tibial,Heart_Atrial_Appendage,Lung,Muscle_Skeletal,Nerve_Tibial,Stomach,Thyroid,Whole_Blood
peach:chr6:32551502-32680640	6	32669439	rs9275393	A	G	0.426468	0.920515	0.643722	HLA-DQA2	1.75839e-10	-0.617185	0	1.087e-08	0.4963	0.094826	1	2.25229e-09	0.420512	0.204599	9	Adipose_Subcutaneous,Artery_Tibial,Heart_Atrial_Appendage,Lung,Muscle_Skeletal,Nerve_Tibial,Stomach,Thyroid,Whole_Blood
peach:chr6:32551502-32680640	6	32669827	rs9275401	G	C	0.426468	0.920515	0.643722	HLA-DQA2	1.75839e-10	-0.617185	0	1.087e-08	0.4963	0.094826	1	6.81456e-10	0.440318	0.218652	12	Adipose_Subcutaneous,Adipose_Visceral_Omentum,Artery_Aorta,Artery_Tibial,Esophagus_Mucosa,Heart_Atrial_Appendage,Lung,Muscle_Skeletal,Nerve_Tibial,Stomach,Thyroid,Whole_Blood
peach:chr6:32551502-32680640	6	32669878	rs9275404	C	T	0.426468	0.920515	0.643722	HLA-DQA2	1.75839e-10	-0.617185	0	1.087e-08	0.4963	0.094826	1	2.25229e-09	0.420537	0.204599	9	Adipose_Subcutaneous,Artery_Tibial,Heart_Atrial_Appendage,Lung,Muscle_Skeletal,Nerve_Tibial,Stomach,Thyroid,Whole_Blood
peach:chr6:32551502-32680640	6	32669883	rs9275405	G	A	0.426468	0.920515	0.643722	HLA-DQA2	1.75839e-10	-0.617185	0	9.746e-09	0.4985	0.0953905	1	2.25229e-09	0.420537	0.204599	9	Adipose_Subcutaneous,Artery_Tibial,Heart_Atrial_Appendage,Lung,Muscle_Skeletal,Nerve_Tibial,Stomach,Thyroid,Whole_Blood
peach:chr6:32551502-32680640	6	32669955	rs9275406	T	G	0.426468	0.920515	0.643722	HLA-DQA2	1.75839e-10	-0.617185	0	1.087e-08	0.4963	0.094826	1	2.25229e-09	0.420512	0.204599	9	Adipose_Subcutaneous,Artery_Tibial,Heart_Atrial_Appendage,Lung,Muscle_Skeletal,Nerve_Tibial,Stomach,Thyroid,Whole_Blood
peach:chr6:32551502-32680640	6	32670037	rs9275407	T	G	0.426468	0.920515	0.643722	HLA-DQA2	1.75839e-10	-0.617185	0	1.087e-08	0.4963	0.094826	1	2.25229e-09	0.420512	0.204599	9	Adipose_Subcutaneous,Artery_Tibial,Heart_Atrial_Appendage,Lung,Muscle_Skeletal,Nerve_Tibial,Stomach,Thyroid,Whole_Blood
peach:chr6:32551502-32680640	6	32670110	rs9275408	C	T	0.426468	0.920515	0.643722	HLA-DQA2	1.75839e-10	-0.617185	0				1	2.25229e-09	0.420512	0.204599	9	Adipose_Subcutaneous,Artery_Tibial,Heart_Atrial_Appendage,Lung,Muscle_Skeletal,Nerve_Tibial,Stomach,Thyroid,Whole_Blood
peach:chr6:32551502-32680640	6	32670214	rs9275417	C	A	0.426468	0.920515	0.643722	HLA-DQA2	1.75839e-10	-0.617185	0	1.087e-08	0.4963	0.094826	1	2.25229e-09	0.420512	0.204599	9	Adipose_Subcutaneous,Artery_Tibial,Heart_Atrial_Appendage,Lung,Muscle_Skeletal,Nerve_Tibial,Stomach,Thyroid,Whole_Blood
peach:chr6:32551502-32680640	6	32670244	rs9275418	G	A	0.426468	0.920515	0.643722	HLA-DQA2	1.75839e-10	-0.617185	0	1.087e-08	0.4963	0.094826	1	2.25229e-09	0.420512	0.204599	9	Adipose_Subcutaneous,Artery_Tibial,Heart_Atrial_Appendage,Lung,Muscle_Skeletal,Nerve_Tibial,Stomach,Thyroid,Whole_Blood
peach:chr6:32551502-32680640	6	32670477	rs9275421	A	C	0.426468	0.920515	0.643722	HLA-DQA2	1.75839e-10	-0.617185	0	1.087e-08	0.4963	0.094826	1	2.25229e-09	0.420512	0.204599	9	Adipose_Subcutaneous,Artery_Tibial,Heart_Atrial_Appendage,Lung,Muscle_Skeletal,Nerve_Tibial,Stomach,Thyroid,Whole_Blood
peach:chr6:32551502-32680640	6	32670564	rs9275423	T	G	0.426468	0.920515	0.643722	HLA-DQA2	1.75839e-10	-0.617185	0	1.087e-08	0.4963	0.094826	1	2.25229e-09	0.420512	0.204599	9	Adipose_Subcutaneous,Artery_Tibial,Heart_Atrial_Appendage,Lung,Muscle_Skeletal,Nerve_Tibial,Stomach,Thyroid,Whole_Blood
peach:chr6:32551502-32680640	6	32670576	rs9275424	G	A	0.426468	0.920515	0.643722	HLA-DQA2	1.75839e-10	-0.617185	0	1.087e-08	0.4963	0.094826	1	2.25229e-09	0.420512	0.204599	9	Adipose_Subcutaneous,Artery_Tibial,Heart_Atrial_Appendage,Lung,Muscle_Skeletal,Nerve_Tibial,Stomach,Thyroid,Whole_Blood
peach:chr6:32551502-32680640	6	32671596	rs9275440	T	C	0.427789	0.922657	0.643311	HLA-DQA2	1.93788e-10	-0.615744	0	8.8e-09	0.5005	0.0959185	1	2.25229e-09	0.420512	0.204599	9	Adipose_Subcutaneous,Artery_Tibial,Heart_Atrial_Appendage,Lung,Muscle_Skeletal,Nerve_Tibial,Stomach,Thyroid,Whole_Blood
peach:chr6:32551502-32680640	6	32671676	rs9275441	A	C	0.427789	0.922657	0.643311	HLA-DQA2	1.93788e-10	-0.615744	0	1.001e-08	0.4989	0.0952522	1	2.25229e-09	0.420512	0.204599	9	Adipose_Subcutaneous,Artery_Tibial,Heart_Atrial_Appendage,Lung,Muscle_Skeletal,Nerve_Tibial,Stomach,Thyroid,Whole_Blood
peach:chr6:32551502-32680640	6	32665258	rs9275309	T	G	0.4281	0.923263	0.643242	HLA-DQA2	2.03165e-10	-0.615066	0	1.087e-08	0.4963	0.094826	1	2.25229e-09	0.420512	0.204599	9	Adipose_Subcutaneous,Artery_Tibial,Heart_Atrial_Appendage,Lung,Muscle_Skeletal,Nerve_Tibial,Stomach,Thyroid,Whole_Blood
peach:chr6:32551502-32680640	6	32665916	rs9275316	C	T	0.4281	0.923263	0.643242	HLA-DQA2	2.03165e-10	-0.615066	0	1.087e-08	0.4963	0.094826	1	2.25229e-09	0.420512	0.204599	9	Adipose_Subcutaneous,Artery_Tibial,Heart_Atrial_Appendage,Lung,Muscle_Skeletal,Nerve_Tibial,Stomach,Thyroid,Whole_Blood
peach:chr6:32551502-32680640	6	32666469	rs9275320	C	A	0.4281	0.923263	0.643242	HLA-DQA2	2.03165e-10	-0.615066	0				1	3.94709e-09	0.412232	0.206009	10	Adipose_Subcutaneous,Artery_Aorta,Artery_Tibial,Heart_Atrial_Appendage,Lung,Muscle_Skeletal,Nerve_Tibial,Stomach,Thyroid,Whole_Blood
peach:chr6:32551502-32680640	6	32666560	rs9275322	G	C	0.4281	0.923263	0.643242	HLA-DQA2	2.03165e-10	-0.615066	0				1	2.26148e-09	0.420406	0.203909	9	Adipose_Subcutaneous,Artery_Tibial,Heart_Atrial_Appendage,Lung,Muscle_Skeletal,Nerve_Tibial,Stomach,Thyroid,Whole_Blood
peach:chr6:32551502-32680640	6	32666609	rs9275323	C	T	0.4281	0.923263	0.643242	HLA-DQA2	2.03165e-10	-0.615066	0	1.087e-08	0.4963	0.094826	1	2.00329e-09	0.423645	0.205801	9	Adipose_Subcutaneous,Artery_Tibial,Heart_Atrial_Appendage,Lung,Muscle_Skeletal,Nerve_Tibial,Stomach,Thyroid,Whole_Blood
peach:chr6:32551502-32680640	6	32666943	rs9275332	A	G	0.4281	0.923263	0.643242	HLA-DQA2	2.03165e-10	-0.615066	0	1.087e-08	0.4963	0.094826	1	2.25229e-09	0.420512	0.204599	9	Adipose_Subcutaneous,Artery_Tibial,Heart_Atrial_Appendage,Lung,Muscle_Skeletal,Nerve_Tibial,Stomach,Thyroid,Whole_Blood
peach:chr6:32551502-32680640	6	32667318	rs9275337	T	G	0.4281	0.923263	0.643242	HLA-DQA2	2.03165e-10	-0.615066	0	1.087e-08	0.4963	0.094826	1	2.26282e-09	0.420528	0.204605	9	Adipose_Subcutaneous,Artery_Tibial,Heart_Atrial_Appendage,Lung,Muscle_Skeletal,Nerve_Tibial,Stomach,Thyroid,Whole_Blood
peach:chr6:32551502-32680640	6	32667891	rs9275357	C	A	0.4281	0.923263	0.643242	HLA-DQA2	2.03165e-10	-0.615066	0	1.087e-08	0.4963	0.094826	1	1.06963e-09	0.427169	0.210544	10	Adipose_Subcutaneous,Artery_Tibial,Esophagus_Mucosa,Heart_Atrial_Appendage,Lung,Muscle_Skeletal,Nerve_Tibial,Stomach,Thyroid,Whole_Blood
peach:chr6:32551502-32680640	6	32667458	rs9275340	T	C	0.427313	0.923132	0.641876	HLA-DQA2	2.2223e-10	-0.614369	0				1	4.34934e-12	0.548271	0.580483	17	Adipose_Subcutaneous,Adipose_Visceral_Omentum,Artery_Aorta,Artery_Tibial,Brain_Cerebellar_Hemisphere,Esophagus_Mucosa,Esophagus_Muscularis,Heart_Atrial_Appendage,Heart_Left_Ventricle,Lung,Muscle_Skeletal,Nerve_Tibial,Skin_Sun_Exposed_Lower_leg,Spleen,Stomach,Thyroid,Whole_Blood
peach:chr6:32551502-32680640	6	32668526	rs9275374	T	C	0.421614	0.920091	0.640133	HLA-DQA2	2.10446e-10	-0.615506	0	1.087e-08	0.4963	0.094826	1	2.25229e-09	0.420512	0.204599	9	Adipose_Subcutaneous,Artery_Tibial,Heart_Atrial_Appendage,Lung,Muscle_Skeletal,Nerve_Tibial,Stomach,Thyroid,Whole_Blood
peach:chr6:32551502-32680640	6	32668819	rs9275381	C	A	0.421614	0.920091	0.640133	HLA-DQA2	2.10446e-10	-0.615506	0				1	2.25229e-09	0.420512	0.204599	9	Adipose_Subcutaneous,Artery_Tibial,Heart_Atrial_Appendage,Lung,Muscle_Skeletal,Nerve_Tibial,Stomach,Thyroid,Whole_Blood
peach:chr6:32551502-32680640	6	32579444	rs476829	A	T	0.748473	0.979017	0.6389	HLA-DQA2	1.36897e-08	-0.483881	0				1	2.40585e-29	0.737977	0.785106	37	Adipose_Subcutaneous,Adipose_Visceral_Omentum,Adrenal_Gland,Artery_Aorta,Artery_Coronary,Artery_Tibial,Brain_Caudate_basal_ganglia,Brain_Cerebellar_Hemisphere,Brain_Frontal_Cortex_BA9,Brain_Hypothalamus,Brain_Nucleus_accumbens_basal_ganglia,Breast_Mammary_Tissue,Cells_EBV-transformed_lymphocytes,Colon_Sigmoid,Colon_Transverse,Esophagus_Gastroesophageal_Junction,Esophagus_Mucosa,Esophagus_Muscular…
peach:chr6:32551502-32680640	6	32672529	rs9275474	T	C	0.394645	0.91763	0.636872	HLA-DQA2	3.40966e-10	-0.625466	0				1	3.03425e-09	0.419829	0.201176	9	Adipose_Subcutaneous,Artery_Tibial,Heart_Atrial_Appendage,Lung,Muscle_Skeletal,Nerve_Tibial,Stomach,Thyroid,Whole_Blood
peach:chr6:32551502-32680640	6	32578633	rs5021727	G	A	0.744906	0.97417	0.633972	HLA-DQA2	1.50748e-08	-0.481896	0				1	8.98887e-32	0.717049	0.725372	38	Adipose_Subcutaneous,Adipose_Visceral_Omentum,Adrenal_Gland,Artery_Aorta,Artery_Coronary,Artery_Tibial,Brain_Caudate_basal_ganglia,Brain_Cerebellar_Hemisphere,Brain_Cerebellum,Brain_Frontal_Cortex_BA9,Brain_Hypothalamus,Brain_Nucleus_accumbens_basal_ganglia,Breast_Mammary_Tissue,Cells_EBV-transformed_lymphocytes,Colon_Sigmoid,Colon_Transverse,Esophagus_Gastroesophageal_Junction,Esophagus_Mucosa,E…
peach:chr6:32551502-32680640	6	32578481	rs5021726	C	T	0.745531	0.975011	0.62924	HLA-DQA2	1.62687e-08	-0.480782	0	0.0005229	0.3055	0.0390744	1	1.08777e-31	0.715384	0.719127	38	Adipose_Subcutaneous,Adipose_Visceral_Omentum,Adrenal_Gland,Artery_Aorta,Artery_Coronary,Artery_Tibial,Brain_Caudate_basal_ganglia,Brain_Cerebellar_Hemisphere,Brain_Cerebellum,Brain_Frontal_Cortex_BA9,Brain_Hypothalamus,Brain_Nucleus_accumbens_basal_ganglia,Breast_Mammary_Tissue,Cells_EBV-transformed_lymphocytes,Colon_Sigmoid,Colon_Transverse,Esophagus_Gastroesophageal_Junction,Esophagus_Mucosa,E…
peach:chr6:32551502-32680640	6	32579623	rs28752509	T	C	0.741977	0.976578	0.624392	HLA-DQA2	1.87255e-08	-0.479292	0				1	5.9777e-32	0.720174	0.73935	38	Adipose_Subcutaneous,Adipose_Visceral_Omentum,Adrenal_Gland,Artery_Aorta,Artery_Coronary,Artery_Tibial,Brain_Caudate_basal_ganglia,Brain_Cerebellar_Hemisphere,Brain_Cerebellum,Brain_Frontal_Cortex_BA9,Brain_Hypothalamus,Brain_Nucleus_accumbens_basal_ganglia,Breast_Mammary_Tissue,Cells_EBV-transformed_lymphocytes,Colon_Sigmoid,Colon_Transverse,Esophagus_Gastroesophageal_Junction,Esophagus_Mucosa,E…
peach:chr6:32551502-32680640	6	32579626	rs28752510	A	G	0.741977	0.976578	0.624392	HLA-DQA2	1.87255e-08	-0.479292	0				1	5.9777e-32	0.720174	0.73935	38	Adipose_Subcutaneous,Adipose_Visceral_Omentum,Adrenal_Gland,Artery_Aorta,Artery_Coronary,Artery_Tibial,Brain_Caudate_basal_ganglia,Brain_Cerebellar_Hemisphere,Brain_Cerebellum,Brain_Frontal_Cortex_BA9,Brain_Hypothalamus,Brain_Nucleus_accumbens_basal_ganglia,Breast_Mammary_Tissue,Cells_EBV-transformed_lymphocytes,Colon_Sigmoid,Colon_Transverse,Esophagus_Gastroesophageal_Junction,Esophagus_Mucosa,E…
peach:chr6:32551502-32680640	6	32579671	rs13191975	T	C	0.741977	0.976578	0.624392	HLA-DQA2	1.87255e-08	-0.479292	0				1	1.31066e-31	0.715821	0.722009	38	Adipose_Subcutaneous,Adipose_Visceral_Omentum,Adrenal_Gland,Artery_Aorta,Artery_Coronary,Artery_Tibial,Brain_Caudate_basal_ganglia,Brain_Cerebellar_Hemisphere,Brain_Cerebellum,Brain_Frontal_Cortex_BA9,Brain_Hypothalamus,Brain_Nucleus_accumbens_basal_ganglia,Breast_Mammary_Tissue,Cells_EBV-transformed_lymphocytes,Colon_Sigmoid,Colon_Transverse,Esophagus_Gastroesophageal_Junction,Esophagus_Mucosa,E…
peach:chr6:32551502-32680640	6	32578052	rs532098	A	G	0.747059	0.976703	0.623806	HLA-DQA2	1.76535e-08	-0.479584	0	0.0005229	0.3055	0.0390744	1	1.08777e-31	0.715224	0.719127	38	Adipose_Subcutaneous,Adipose_Visceral_Omentum,Adrenal_Gland,Artery_Aorta,Artery_Coronary,Artery_Tibial,Brain_Caudate_basal_ganglia,Brain_Cerebellar_Hemisphere,Brain_Cerebellum,Brain_Frontal_Cortex_BA9,Brain_Hypothalamus,Brain_Nucleus_accumbens_basal_ganglia,Breast_Mammary_Tissue,Cells_EBV-transformed_lymphocytes,Colon_Sigmoid,Colon_Transverse,Esophagus_Gastroesophageal_Junction,Esophagus_Mucosa,E…
peach:chr6:32551502-32680640	6	32578958	rs502803	A	G	0.747059	0.976703	0.623806	HLA-DQA2	1.76535e-08	-0.479584	0				1	1.11155e-31	0.715548	0.719127	38	Adipose_Subcutaneous,Adipose_Visceral_Omentum,Adrenal_Gland,Artery_Aorta,Artery_Coronary,Artery_Tibial,Brain_Caudate_basal_ganglia,Brain_Cerebellar_Hemisphere,Brain_Cerebellum,Brain_Frontal_Cortex_BA9,Brain_Hypothalamus,Brain_Nucleus_accumbens_basal_ganglia,Breast_Mammary_Tissue,Cells_EBV-transformed_lymphocytes,Colon_Sigmoid,Colon_Transverse,Esophagus_Gastroesophageal_Junction,Esophagus_Mucosa,E…
peach:chr6:32551502-32680640	6	32579743	rs13208027	A	T	0.747059	0.976703	0.623806	HLA-DQA2	1.76535e-08	-0.479584	0				1	1.05827e-31	0.715326	0.719127	38	Adipose_Subcutaneous,Adipose_Visceral_Omentum,Adrenal_Gland,Artery_Aorta,Artery_Coronary,Artery_Tibial,Brain_Caudate_basal_ganglia,Brain_Cerebellar_Hemisphere,Brain_Cerebellum,Brain_Frontal_Cortex_BA9,Brain_Hypothalamus,Brain_Nucleus_accumbens_basal_ganglia,Breast_Mammary_Tissue,Cells_EBV-transformed_lymphocytes,Colon_Sigmoid,Colon_Transverse,Esophagus_Gastroesophageal_Junction,Esophagus_Mucosa,E…
peach:chr6:32551502-32680640	6	32579775	rs12523808	T	A	0.747059	0.976703	0.623806	HLA-DQA2	1.76535e-08	-0.479584	0				1	1.05827e-31	0.715326	0.719127	38	Adipose_Subcutaneous,Adipose_Visceral_Omentum,Adrenal_Gland,Artery_Aorta,Artery_Coronary,Artery_Tibial,Brain_Caudate_basal_ganglia,Brain_Cerebellar_Hemisphere,Brain_Cerebellum,Brain_Frontal_Cortex_BA9,Brain_Hypothalamus,Brain_Nucleus_accumbens_basal_ganglia,Breast_Mammary_Tissue,Cells_EBV-transformed_lymphocytes,Colon_Sigmoid,Colon_Transverse,Esophagus_Gastroesophageal_Junction,Esophagus_Mucosa,E…
peach:chr6:32551502-32680640	6	32579868	rs12527255	T	G	0.747059	0.976703	0.623806	HLA-DQA2	1.76535e-08	-0.479584	0				1	5.2874e-32	0.726299	0.726444	38	Adipose_Subcutaneous,Adipose_Visceral_Omentum,Adrenal_Gland,Artery_Aorta,Artery_Coronary,Artery_Tibial,Brain_Caudate_basal_ganglia,Brain_Cerebellar_Hemisphere,Brain_Cerebellum,Brain_Frontal_Cortex_BA9,Brain_Hypothalamus,Brain_Nucleus_accumbens_basal_ganglia,Breast_Mammary_Tissue,Cells_EBV-transformed_lymphocytes,Colon_Sigmoid,Colon_Transverse,Esophagus_Gastroesophageal_Junction,Esophagus_Mucosa,E…
peach:chr6:32551502-32680640	6	32580136	rs3104419	T	C	0.747059	0.976703	0.623806	HLA-DQA2	1.76535e-08	-0.479584	0				1	1.0626e-31	0.715296	0.719127	38	Adipose_Subcutaneous,Adipose_Visceral_Omentum,Adrenal_Gland,Artery_Aorta,Artery_Coronary,Artery_Tibial,Brain_Caudate_basal_ganglia,Brain_Cerebellar_Hemisphere,Brain_Cerebellum,Brain_Frontal_Cortex_BA9,Brain_Hypothalamus,Brain_Nucleus_accumbens_basal_ganglia,Breast_Mammary_Tissue,Cells_EBV-transformed_lymphocytes,Colon_Sigmoid,Colon_Transverse,Esophagus_Gastroesophageal_Junction,Esophagus_Mucosa,E…
peach:chr6:32551502-32680640	6	32580331	rs2858861	T	C	0.747059	0.976703	0.623806	HLA-DQA2	1.76535e-08	-0.479584	0				1	1.7599e-32	0.722082	0.733513	38	Adipose_Subcutaneous,Adipose_Visceral_Omentum,Adrenal_Gland,Artery_Aorta,Artery_Coronary,Artery_Tibial,Brain_Caudate_basal_ganglia,Brain_Cerebellar_Hemisphere,Brain_Cerebellum,Brain_Frontal_Cortex_BA9,Brain_Hypothalamus,Brain_Nucleus_accumbens_basal_ganglia,Breast_Mammary_Tissue,Cells_EBV-transformed_lymphocytes,Colon_Sigmoid,Colon_Transverse,Esophagus_Gastroesophageal_Junction,Esophagus_Mucosa,E…
peach:chr6:32551502-32680640	6	32580366	rs2858860	T	G	0.747059	0.976703	0.623806	HLA-DQA2	1.76535e-08	-0.479584	0				1	1.6186e-32	0.722721	0.747767	38	Adipose_Subcutaneous,Adipose_Visceral_Omentum,Adrenal_Gland,Artery_Aorta,Artery_Coronary,Artery_Tibial,Brain_Caudate_basal_ganglia,Brain_Cerebellar_Hemisphere,Brain_Cerebellum,Brain_Frontal_Cortex_BA9,Brain_Hypothalamus,Brain_Nucleus_accumbens_basal_ganglia,Breast_Mammary_Tissue,Cells_EBV-transformed_lymphocytes,Colon_Sigmoid,Colon_Transverse,Esophagus_Gastroesophageal_Junction,Esophagus_Mucosa,E…
peach:chr6:32551502-32680640	6	32579708	rs13207945	C	T	0.744619	0.976596	0.615777	HLA-DQA2	2.03649e-08	-0.477669	0	0.0005229	0.3055	0.0390744	1	1.05741e-31	0.71533	0.719127	38	Adipose_Subcutaneous,Adipose_Visceral_Omentum,Adrenal_Gland,Artery_Aorta,Artery_Coronary,Artery_Tibial,Brain_Caudate_basal_ganglia,Brain_Cerebellar_Hemisphere,Brain_Cerebellum,Brain_Frontal_Cortex_BA9,Brain_Hypothalamus,Brain_Nucleus_accumbens_basal_ganglia,Breast_Mammary_Tissue,Cells_EBV-transformed_lymphocytes,Colon_Sigmoid,Colon_Transverse,Esophagus_Gastroesophageal_Junction,Esophagus_Mucosa,E…
peach:chr6:32551502-32680640	6	32667807	rs9275352	T	C	0.420341	0.912104	0.615547	HLA-DQA2	1.73737e-09	-0.574999	0				1	2.25346e-09	0.420529	0.204599	9	Adipose_Subcutaneous,Artery_Tibial,Heart_Atrial_Appendage,Lung,Muscle_Skeletal,Nerve_Tibial,Stomach,Thyroid,Whole_Blood
peach:chr6:32551502-32680640	6	32667815	rs9275353	G	T	0.420341	0.912104	0.615547	HLA-DQA2	1.73737e-09	-0.574999	0				1	2.25612e-09	0.420534	0.204599	9	Adipose_Subcutaneous,Artery_Tibial,Heart_Atrial_Appendage,Lung,Muscle_Skeletal,Nerve_Tibial,Stomach,Thyroid,Whole_Blood
peach:chr6:32551502-32680640	6	32667820	rs9275354	G	T	0.420341	0.912104	0.615547	HLA-DQA2	1.73737e-09	-0.574999	0	1.087e-08	0.4963	0.094826	1	2.25229e-09	0.420512	0.204599	9	Adipose_Subcutaneous,Artery_Tibial,Heart_Atrial_Appendage,Lung,Muscle_Skeletal,Nerve_Tibial,Stomach,Thyroid,Whole_Blood
peach:chr6:32551502-32680640	6	32667829	rs9275355	C	T	0.419936	0.911486	0.615021	HLA-DQA2	1.73101e-09	-0.57526	0	1.087e-08	0.4963	0.094826	1	2.22785e-09	0.420508	0.204364	9	Adipose_Subcutaneous,Artery_Tibial,Heart_Atrial_Appendage,Lung,Muscle_Skeletal,Nerve_Tibial,Stomach,Thyroid,Whole_Blood
peach:chr6:32551502-32680640	6	32669712	rs9275399	G	A	0.395566	0.91868	0.60343	HLA-DQA2	1.26677e-09	-0.595921	0	3.364e-10	0.5467	0.112798	1	3.03425e-09	0.419829	0.201176	9	Adipose_Subcutaneous,Artery_Tibial,Heart_Atrial_Appendage,Lung,Muscle_Skeletal,Nerve_Tibial,Stomach,Thyroid,Whole_Blood
peach:chr6:32551502-32680640	6	32578328	rs17204995	A	G	0.739447	0.968271	0.60282	HLA-DQA2	2.78766e-08	-0.472032	0				1	1.08142e-31	0.71535	0.719127	38	Adipose_Subcutaneous,Adipose_Visceral_Omentum,Adrenal_Gland,Artery_Aorta,Artery_Coronary,Artery_Tibial,Brain_Caudate_basal_ganglia,Brain_Cerebellar_Hemisphere,Brain_Cerebellum,Brain_Frontal_Cortex_BA9,Brain_Hypothalamus,Brain_Nucleus_accumbens_basal_ganglia,Breast_Mammary_Tissue,Cells_EBV-transformed_lymphocytes,Colon_Sigmoid,Colon_Transverse,Esophagus_Gastroesophageal_Junction,Esophagus_Mucosa,E…
peach:chr6:32551502-32680640	6	32668633	rs9275376	T	G	0.395352	0.918441	0.601216	HLA-DQA2	1.3802e-09	-0.594345	0	3.364e-10	0.5467	0.112798	1	3.03425e-09	0.419829	0.201176	9	Adipose_Subcutaneous,Artery_Tibial,Heart_Atrial_Appendage,Lung,Muscle_Skeletal,Nerve_Tibial,Stomach,Thyroid,Whole_Blood
peach:chr6:32551502-32680640	6	32668729	rs9275378	G	C	0.395352	0.918441	0.601216	HLA-DQA2	1.3802e-09	-0.594345	0				1	3.03425e-09	0.419829	0.201176	9	Adipose_Subcutaneous,Artery_Tibial,Heart_Atrial_Appendage,Lung,Muscle_Skeletal,Nerve_Tibial,Stomach,Thyroid,Whole_Blood
peach:chr6:32551502-32680640	6	32668804	rs9275379	T	C	0.395352	0.918441	0.601216	HLA-DQA2	1.3802e-09	-0.594345	0				1	3.03425e-09	0.419829	0.201176	9	Adipose_Subcutaneous,Artery_Tibial,Heart_Atrial_Appendage,Lung,Muscle_Skeletal,Nerve_Tibial,Stomach,Thyroid,Whole_Blood
peach:chr6:32551502-32680640	6	32669528	rs9275396	A	T	0.395352	0.918441	0.601216	HLA-DQA2	1.3802e-09	-0.594345	0				1	3.03425e-09	0.419829	0.201176	9	Adipose_Subcutaneous,Artery_Tibial,Heart_Atrial_Appendage,Lung,Muscle_Skeletal,Nerve_Tibial,Stomach,Thyroid,Whole_Blood
peach:chr6:32551502-32680640	6	32672082	rs9275464	G	A	0.395352	0.918441	0.601216	HLA-DQA2	1.3802e-09	-0.594345	0				1	3.03564e-09	0.41989	0.20122	9	Adipose_Subcutaneous,Artery_Tibial,Heart_Atrial_Appendage,Lung,Muscle_Skeletal,Nerve_Tibial,Stomach,Thyroid,Whole_Blood
peach:chr6:32551502-32680640	6	32672246	rs4568495	C	A	0.395352	0.918441	0.601216	HLA-DQA2	1.3802e-09	-0.594345	0				1	3.39973e-09	0.419604	0.200494	9	Adipose_Subcutaneous,Artery_Tibial,Heart_Atrial_Appendage,Lung,Muscle_Skeletal,Nerve_Tibial,Stomach,Thyroid,Whole_Blood
peach:chr6:32551502-32680640	6	32672412	rs9275468	A	G	0.395352	0.918441	0.601216	HLA-DQA2	1.3802e-09	-0.594345	0	3.364e-10	0.5467	0.112798	1	3.03425e-09	0.419829	0.201176	9	Adipose_Subcutaneous,Artery_Tibial,Heart_Atrial_Appendage,Lung,Muscle_Skeletal,Nerve_Tibial,Stomach,Thyroid,Whole_Blood
peach:chr6:32551502-32680640	6	32672430	rs9275469	G	A	0.395352	0.918441	0.601216	HLA-DQA2	1.3802e-09	-0.594345	0				1	3.03425e-09	0.419829	0.201176	9	Adipose_Subcutaneous,Artery_Tibial,Heart_Atrial_Appendage,Lung,Muscle_Skeletal,Nerve_Tibial,Stomach,Thyroid,Whole_Blood
peach:chr6:32551502-32680640	6	32672494	rs9275472	A	G	0.395352	0.918441	0.601216	HLA-DQA2	1.3802e-09	-0.594345	0				1	3.03425e-09	0.419829	0.201176	9	Adipose_Subcutaneous,Artery_Tibial,Heart_Atrial_Appendage,Lung,Muscle_Skeletal,Nerve_Tibial,Stomach,Thyroid,Whole_Blood
peach:chr6:32551502-32680640	6	32672523	rs9275473	T	C	0.395352	0.918441	0.601216	HLA-DQA2	1.3802e-09	-0.594345	0				1	3.03425e-09	0.419829	0.201176	9	Adipose_Subcutaneous,Artery_Tibial,Heart_Atrial_Appendage,Lung,Muscle_Skeletal,Nerve_Tibial,Stomach,Thyroid,Whole_Blood
peach:chr6:32551502-32680640	6	32672556	rs9275475	G	A	0.395352	0.918441	0.601216	HLA-DQA2	1.3802e-09	-0.594345	0	3.364e-10	0.5467	0.112798	1	3.03425e-09	0.419829	0.201176	9	Adipose_Subcutaneous,Artery_Tibial,Heart_Atrial_Appendage,Lung,Muscle_Skeletal,Nerve_Tibial,Stomach,Thyroid,Whole_Blood
peach:chr6:32551502-32680640	6	32672654	rs9275478	T	G	0.395352	0.918441	0.601216	HLA-DQA2	1.3802e-09	-0.594345	0				1	3.53599e-09	0.419437	0.200127	9	Adipose_Subcutaneous,Artery_Tibial,Heart_Atrial_Appendage,Lung,Muscle_Skeletal,Nerve_Tibial,Stomach,Thyroid,Whole_Blood
peach:chr6:32551502-32680640	6	32672659	rs9275479	T	C	0.395352	0.918441	0.601216	HLA-DQA2	1.3802e-09	-0.594345	0				1	3.53599e-09	0.419437	0.200127	9	Adipose_Subcutaneous,Artery_Tibial,Heart_Atrial_Appendage,Lung,Muscle_Skeletal,Nerve_Tibial,Stomach,Thyroid,Whole_Blood
peach:chr6:32551502-32680640	6	32672668	rs9275480	A	G	0.395352	0.918441	0.601216	HLA-DQA2	1.3802e-09	-0.594345	0				1	3.53599e-09	0.419437	0.200127	9	Adipose_Subcutaneous,Artery_Tibial,Heart_Atrial_Appendage,Lung,Muscle_Skeletal,Nerve_Tibial,Stomach,Thyroid,Whole_Blood
peach:chr6:32551502-32680640	6	32672913	rs9275481	A	T	0.395352	0.918441	0.601216	HLA-DQA2	1.3802e-09	-0.594345	0				1	3.03425e-09	0.419829	0.201176	9	Adipose_Subcutaneous,Artery_Tibial,Heart_Atrial_Appendage,Lung,Muscle_Skeletal,Nerve_Tibial,Stomach,Thyroid,Whole_Blood
peach:chr6:32551502-32680640	6	32672932	rs9275482	T	G	0.395352	0.918441	0.601216	HLA-DQA2	1.3802e-09	-0.594345	0	3.364e-10	0.5467	0.112798	1	1.50029e-09	0.42335	0.21171	11	Adipose_Subcutaneous,Artery_Aorta,Artery_Tibial,Esophagus_Mucosa,Heart_Atrial_Appendage,Lung,Muscle_Skeletal,Nerve_Tibial,Stomach,Thyroid,Whole_Blood
peach:chr6:32551502-32680640	6	32673051	rs9275483	C	T	0.395352	0.918441	0.601216	HLA-DQA2	1.3802e-09	-0.594345	0	3.364e-10	0.5467	0.112798	1	3.03425e-09	0.419829	0.201176	9	Adipose_Subcutaneous,Artery_Tibial,Heart_Atrial_Appendage,Lung,Muscle_Skeletal,Nerve_Tibial,Stomach,Thyroid,Whole_Blood
peach:chr6:32551502-32680640	6	32673052	rs9275484	T	G	0.395352	0.918441	0.601216	HLA-DQA2	1.3802e-09	-0.594345	0				1	3.03425e-09	0.419829	0.201176	9	Adipose_Subcutaneous,Artery_Tibial,Heart_Atrial_Appendage,Lung,Muscle_Skeletal,Nerve_Tibial,Stomach,Thyroid,Whole_Blood
peach:chr6:32551502-32680640	6	32673077	rs9275485	A	G	0.395352	0.918441	0.601216	HLA-DQA2	1.3802e-09	-0.594345	0				1	3.03425e-09	0.419829	0.201176	9	Adipose_Subcutaneous,Artery_Tibial,Heart_Atrial_Appendage,Lung,Muscle_Skeletal,Nerve_Tibial,Stomach,Thyroid,Whole_Blood
peach:chr6:32551502-32680640	6	32673174	rs9275487	T	C	0.395352	0.918441	0.601216	HLA-DQA2	1.3802e-09	-0.594345	0				1	2.78856e-09	0.425503	0.217416	9	Adipose_Subcutaneous,Artery_Tibial,Heart_Atrial_Appendage,Lung,Muscle_Skeletal,Nerve_Tibial,Stomach,Thyroid,Whole_Blood
peach:chr6:32551502-32680640	6	32673269	rs9275488	A	G	0.395352	0.918441	0.601216	HLA-DQA2	1.3802e-09	-0.594345	0				1	4.85449e-10	0.46244	0.239621	11	Adipose_Subcutaneous,Adrenal_Gland,Artery_Tibial,Esophagus_Mucosa,Heart_Atrial_Appendage,Lung,Muscle_Skeletal,Nerve_Tibial,Stomach,Thyroid,Whole_Blood
peach:chr6:32551502-32680640	6	32673272	rs9275489	T	C	0.395352	0.918441	0.601216	HLA-DQA2	1.3802e-09	-0.594345	0				1	4.85449e-10	0.46244	0.239621	11	Adipose_Subcutaneous,Adrenal_Gland,Artery_Tibial,Esophagus_Mucosa,Heart_Atrial_Appendage,Lung,Muscle_Skeletal,Nerve_Tibial,Stomach,Thyroid,Whole_Blood
peach:chr6:32551502-32680640	6	32673424	rs9275491	T	C	0.395352	0.918441	0.601216	HLA-DQA2	1.3802e-09	-0.594345	0				1	3.06748e-09	0.419912	0.201047	9	Adipose_Subcutaneous,Artery_Tibial,Heart_Atrial_Appendage,Lung,Muscle_Skeletal,Nerve_Tibial,Stomach,Thyroid,Whole_Blood
peach:chr6:32551502-32680640	6	32673446	rs9275492	T	C	0.395352	0.918441	0.601216	HLA-DQA2	1.3802e-09	-0.594345	0				1	1.90374e-09	0.433195	0.219876	9	Adipose_Subcutaneous,Artery_Tibial,Esophagus_Mucosa,Lung,Muscle_Skeletal,Nerve_Tibial,Stomach,Thyroid,Whole_Blood
peach:chr6:32551502-32680640	6	32673714	rs9275496	C	T	0.395173	0.918416	0.601216	HLA-DQA2	1.3802e-09	-0.594345	0				1	1.31181e-09	0.430264	0.21207	11	Adipose_Subcutaneous,Artery_Aorta,Artery_Tibial,Esophagus_Mucosa,Heart_Atrial_Appendage,Lung,Muscle_Skeletal,Nerve_Tibial,Stomach,Thyroid,Whole_Blood
peach:chr6:32551502-32680640	6	32584313	rs33932178	G	C	0.782428	1	0.598736	HLA-DQA2	1.63427e-08	-0.48171	0				1	2.61152e-15	0.631076	0.419748	25	Adipose_Subcutaneous,Adipose_Visceral_Omentum,Adrenal_Gland,Artery_Aorta,Artery_Coronary,Artery_Tibial,Cells_EBV-transformed_lymphocytes,Colon_Sigmoid,Colon_Transverse,Esophagus_Gastroesophageal_Junction,Esophagus_Mucosa,Esophagus_Muscularis,Heart_Atrial_Appendage,Heart_Left_Ventricle,Lung,Muscle_Skeletal,Nerve_Tibial,Pancreas,Skin_Sun_Exposed_Lower_leg,Small_Intestine_Terminal_Ileum,Spleen,Stoma…
peach:chr6:32551502-32680640	6	32671841	rs9275446	G	C	0.396371	0.921275	0.598182	HLA-DQA2	1.77704e-09	-0.590545	0				1	3.36943e-11	0.601529	0.275904	16	Adipose_Subcutaneous,Artery_Aorta,Artery_Tibial,Colon_Transverse,Esophagus_Mucosa,Esophagus_Muscularis,Heart_Atrial_Appendage,Heart_Left_Ventricle,Lung,Muscle_Skeletal,Nerve_Tibial,Skin_Sun_Exposed_Lower_leg,Spleen,Stomach,Thyroid,Whole_Blood
peach:chr6:32551502-32680640	6	32671843	rs9275447	C	A	0.396371	0.921275	0.598182	HLA-DQA2	1.77704e-09	-0.590545	0				1	8.29544e-11	0.682623	0.229617	15	Adipose_Subcutaneous,Artery_Aorta,Artery_Tibial,Esophagus_Mucosa,Esophagus_Muscularis,Heart_Atrial_Appendage,Heart_Left_Ventricle,Lung,Muscle_Skeletal,Nerve_Tibial,Skin_Sun_Exposed_Lower_leg,Spleen,Stomach,Thyroid,Whole_Blood
peach:chr6:32551502-32680640	6	32671848	rs9275448	T	C	0.396371	0.921275	0.598182	HLA-DQA2	1.77704e-09	-0.590545	0				1	6.06822e-09	0.619407	0.209211	10	Adipose_Subcutaneous,Artery_Aorta,Artery_Tibial,Heart_Atrial_Appendage,Lung,Nerve_Tibial,Spleen,Stomach,Thyroid,Whole_Blood
peach:chr6:32551502-32680640	6	32671930	rs9275452	T	C	0.391745	0.923795	0.586957	HLA-DQA2	3.13695e-09	-0.583677	0				1	1.03004e-09	0.472369	0.222197	12	Adipose_Subcutaneous,Artery_Aorta,Artery_Tibial,Esophagus_Mucosa,Heart_Atrial_Appendage,Lung,Muscle_Skeletal,Nerve_Tibial,Skin_Sun_Exposed_Lower_leg,Stomach,Thyroid,Whole_Blood
peach:chr6:32551502-32680640	6	32671939	rs9275454	A	T	0.391745	0.923795	0.586957	HLA-DQA2	3.13695e-09	-0.583677	0				1	1.76767e-09	0.485883	0.215556	11	Adipose_Subcutaneous,Artery_Aorta,Artery_Tibial,Esophagus_Mucosa,Heart_Atrial_Appendage,Lung,Muscle_Skeletal,Nerve_Tibial,Stomach,Thyroid,Whole_Blood
peach:chr6:32551502-32680640	6	32580657	rs2395516	C	T	0.738113	0.979415	0.585768	HLA-DQA2	3.59747e-08	-0.46998	0				1	5.04512e-16	0.612941	0.588463	27	Adipose_Subcutaneous,Adipose_Visceral_Omentum,Adrenal_Gland,Artery_Aorta,Artery_Coronary,Artery_Tibial,Brain_Cerebellar_Hemisphere,Cells_EBV-transformed_lymphocytes,Colon_Sigmoid,Colon_Transverse,Esophagus_Gastroesophageal_Junction,Esophagus_Mucosa,Esophagus_Muscularis,Heart_Atrial_Appendage,Heart_Left_Ventricle,Liver,Lung,Muscle_Skeletal,Nerve_Tibial,Pancreas,Skin_Sun_Exposed_Lower_leg,Small_Int…
peach:chr6:32551502-32680640	6	32671908	rs9275451	T	G	0.392812	0.925794	0.585698	HLA-DQA2	3.51874e-09	-0.581815	0				1	9.0437e-11	0.493918	0.235564	13	Adipose_Subcutaneous,Adrenal_Gland,Artery_Aorta,Artery_Tibial,Esophagus_Mucosa,Heart_Atrial_Appendage,Lung,Muscle_Skeletal,Nerve_Tibial,Skin_Sun_Exposed_Lower_leg,Stomach,Thyroid,Whole_Blood
peach:chr6:32551502-32680640	6	32577497	rs536810	T	C	0.391827	0.966649	0.562626	HLA-DQA2	3.10854e-08	-0.559636	1	1.261e-18	0.8228	0.21313	1	8.31203e-49	0.842692	0.976004	40	Adipose_Subcutaneous,Adipose_Visceral_Omentum,Adrenal_Gland,Artery_Aorta,Artery_Coronary,Artery_Tibial,Brain_Caudate_basal_ganglia,Brain_Cerebellar_Hemisphere,Brain_Cerebellum,Brain_Frontal_Cortex_BA9,Brain_Hippocampus,Brain_Hypothalamus,Brain_Nucleus_accumbens_basal_ganglia,Breast_Mammary_Tissue,Cells_EBV-transformed_lymphocytes,Colon_Sigmoid,Colon_Transverse,Esophagus_Gastroesophageal_Junction,…
peach:chr6:32551502-32680640	6	32561370	rs35139284	T	C	0.400458	0.998831	0.559405	HLA-DQA2	8.66719e-09	-0.596079	0				1	1.86243e-12	0.498041	0.222122	13	Adipose_Subcutaneous,Adipose_Visceral_Omentum,Adrenal_Gland,Artery_Tibial,Esophagus_Mucosa,Heart_Atrial_Appendage,Heart_Left_Ventricle,Lung,Muscle_Skeletal,Nerve_Tibial,Stomach,Thyroid,Whole_Blood
peach:chr6:32551502-32680640	6	32576592	rs646984	C	A	0.397055	0.986601	0.544331	HLA-DQA2	3.8835e-08	-0.558096	0				1	5.73243e-49	0.843749	0.979681	40	Adipose_Subcutaneous,Adipose_Visceral_Omentum,Adrenal_Gland,Artery_Aorta,Artery_Coronary,Artery_Tibial,Brain_Caudate_basal_ganglia,Brain_Cerebellar_Hemisphere,Brain_Cerebellum,Brain_Frontal_Cortex_BA9,Brain_Hippocampus,Brain_Hypothalamus,Brain_Nucleus_accumbens_basal_ganglia,Breast_Mammary_Tissue,Cells_EBV-transformed_lymphocytes,Colon_Sigmoid,Colon_Transverse,Esophagus_Gastroesophageal_Junction,…
peach:chr6:32551502-32680640	6	32576626	rs647035	A	G	0.397055	0.986601	0.544331	HLA-DQA2	3.8835e-08	-0.558096	1	1.261e-18	0.8228	0.21313	1	8.31203e-49	0.842692	0.976004	40	Adipose_Subcutaneous,Adipose_Visceral_Omentum,Adrenal_Gland,Artery_Aorta,Artery_Coronary,Artery_Tibial,Brain_Caudate_basal_ganglia,Brain_Cerebellar_Hemisphere,Brain_Cerebellum,Brain_Frontal_Cortex_BA9,Brain_Hippocampus,Brain_Hypothalamus,Brain_Nucleus_accumbens_basal_ganglia,Breast_Mammary_Tissue,Cells_EBV-transformed_lymphocytes,Colon_Sigmoid,Colon_Transverse,Esophagus_Gastroesophageal_Junction,…
peach:chr6:32551502-32680640	6	32577033	rs659244	C	T	0.396969	0.986598	0.543971	HLA-DQA2	3.93981e-08	-0.558056	0				1	2.67557e-51	0.855735	0.994653	40	Adipose_Subcutaneous,Adipose_Visceral_Omentum,Adrenal_Gland,Artery_Aorta,Artery_Coronary,Artery_Tibial,Brain_Caudate_basal_ganglia,Brain_Cerebellar_Hemisphere,Brain_Cerebellum,Brain_Frontal_Cortex_BA9,Brain_Hippocampus,Brain_Hypothalamus,Brain_Nucleus_accumbens_basal_ganglia,Breast_Mammary_Tissue,Cells_EBV-transformed_lymphocytes,Colon_Sigmoid,Colon_Transverse,Esophagus_Gastroesophageal_Junction,…
peach:chr6:32551502-32680640	6	32583146	rs4959105	T	C	0.764641	0.980185	0.54372	HLA-DQA2	4.73617e-08	-0.462556	0				1	1.09288e-15	0.579697	0.424194	25	Adipose_Subcutaneous,Adipose_Visceral_Omentum,Adrenal_Gland,Artery_Aorta,Artery_Coronary,Artery_Tibial,Cells_EBV-transformed_lymphocytes,Colon_Sigmoid,Colon_Transverse,Esophagus_Gastroesophageal_Junction,Esophagus_Mucosa,Esophagus_Muscularis,Heart_Atrial_Appendage,Heart_Left_Ventricle,Lung,Muscle_Skeletal,Nerve_Tibial,Pancreas,Skin_Sun_Exposed_Lower_leg,Small_Intestine_Terminal_Ileum,Spleen,Stoma…
peach:chr6:32551502-32680640	6	32583979	rs33915496	G	A	0.764781	0.980188	0.54372	HLA-DQA2	4.73617e-08	-0.462556	0				1	1.09524e-15	0.579685	0.424195	25	Adipose_Subcutaneous,Adipose_Visceral_Omentum,Adrenal_Gland,Artery_Aorta,Artery_Coronary,Artery_Tibial,Cells_EBV-transformed_lymphocytes,Colon_Sigmoid,Colon_Transverse,Esophagus_Gastroesophageal_Junction,Esophagus_Mucosa,Esophagus_Muscularis,Heart_Atrial_Appendage,Heart_Left_Ventricle,Lung,Muscle_Skeletal,Nerve_Tibial,Pancreas,Skin_Sun_Exposed_Lower_leg,Small_Intestine_Terminal_Ileum,Spleen,Stoma…
peach:chr6:32551502-32680640	6	32559673	rs34434863	G	T	0.372177	0.96838	0.540506	HLA-DQA2	1.11955e-08	-0.593037	0				1	1.02374e-13	0.539497	0.260858	17	Adipose_Subcutaneous,Adipose_Visceral_Omentum,Adrenal_Gland,Artery_Aorta,Artery_Tibial,Breast_Mammary_Tissue,Colon_Sigmoid,Esophagus_Mucosa,Esophagus_Muscularis,Heart_Atrial_Appendage,Heart_Left_Ventricle,Lung,Muscle_Skeletal,Nerve_Tibial,Stomach,Thyroid,Whole_Blood
peach:chr6:32551502-32680640	6	32577604	rs535852	T	C	0.386724	0.966681	0.529565	HLA-DQA2	7.31726e-08	-0.541461	0				1	9.03319e-49	0.842732	0.976297	40	Adipose_Subcutaneous,Adipose_Visceral_Omentum,Adrenal_Gland,Artery_Aorta,Artery_Coronary,Artery_Tibial,Brain_Caudate_basal_ganglia,Brain_Cerebellar_Hemisphere,Brain_Cerebellum,Brain_Frontal_Cortex_BA9,Brain_Hippocampus,Brain_Hypothalamus,Brain_Nucleus_accumbens_basal_ganglia,Breast_Mammary_Tissue,Cells_EBV-transformed_lymphocytes,Colon_Sigmoid,Colon_Transverse,Esophagus_Gastroesophageal_Junction,…
peach:chr6:32551502-32680640	6	32583919	rs33964890	C	T	0.397436	0.971359	0.523648	HLA-DQA2	1.46869e-07	-0.523175	0				1	5.92647e-23	0.747609	0.59903	33	Adipose_Subcutaneous,Adipose_Visceral_Omentum,Adrenal_Gland,Artery_Aorta,Artery_Coronary,Artery_Tibial,Brain_Cerebellar_Hemisphere,Brain_Nucleus_accumbens_basal_ganglia,Breast_Mammary_Tissue,Cells_EBV-transformed_lymphocytes,Colon_Sigmoid,Colon_Transverse,Esophagus_Gastroesophageal_Junction,Esophagus_Mucosa,Esophagus_Muscularis,Heart_Atrial_Appendage,Heart_Left_Ventricle,Liver,Lung,Muscle_Skeleta…
peach:chr6:32551502-32680640	6	32578632	rs3997869	T	C	0.379661	0.966471	0.515532	HLA-DQA2	1.2932e-07	-0.532696	1	1.885e-18	0.8229	0.211051	1	4.76318e-27	0.788389	0.690356	35	Adipose_Subcutaneous,Adipose_Visceral_Omentum,Adrenal_Gland,Artery_Aorta,Artery_Coronary,Artery_Tibial,Brain_Caudate_basal_ganglia,Brain_Cerebellar_Hemisphere,Brain_Cerebellum,Brain_Nucleus_accumbens_basal_ganglia,Breast_Mammary_Tissue,Cells_EBV-transformed_lymphocytes,Colon_Sigmoid,Colon_Transverse,Esophagus_Gastroesophageal_Junction,Esophagus_Mucosa,Esophagus_Muscularis,Heart_Atrial_Appendage,H…
peach:chr6:32551502-32680640	6	32580911	rs2894379	C	T	0.380832	0.969488	0.512951	HLA-DQA2	1.49984e-07	-0.529738	0				1	6.9047e-27	0.785121	0.681875	35	Adipose_Subcutaneous,Adipose_Visceral_Omentum,Adrenal_Gland,Artery_Aorta,Artery_Coronary,Artery_Tibial,Brain_Caudate_basal_ganglia,Brain_Cerebellar_Hemisphere,Brain_Cerebellum,Brain_Nucleus_accumbens_basal_ganglia,Breast_Mammary_Tissue,Cells_EBV-transformed_lymphocytes,Colon_Sigmoid,Colon_Transverse,Esophagus_Gastroesophageal_Junction,Esophagus_Mucosa,Esophagus_Muscularis,Heart_Atrial_Appendage,H…
peach:chr6:32551502-32680640	6	32584952	rs685810	G	A	0.376604	0.966226	0.511438	HLA-DQA2	1.35922e-07	-0.53355	0				1	2.26178e-56	0.907525	1	42	Adipose_Subcutaneous,Adipose_Visceral_Omentum,Adrenal_Gland,Artery_Aorta,Artery_Coronary,Artery_Tibial,Brain_Caudate_basal_ganglia,Brain_Cerebellar_Hemisphere,Brain_Cerebellum,Brain_Cortex,Brain_Frontal_Cortex_BA9,Brain_Hippocampus,Brain_Hypothalamus,Brain_Nucleus_accumbens_basal_ganglia,Brain_Putamen_basal_ganglia,Breast_Mammary_Tissue,Cells_EBV-transformed_lymphocytes,Colon_Sigmoid,Colon_Transv…
peach:chr6:32551502-32680640	6	32597087	rs111382741	C	CA	0.376129	0.965819	0.510602	HLA-DQA2	1.40568e-07	-0.533299	0				1	8.08595e-36	0.781312	0.796883	36	Adipose_Subcutaneous,Adipose_Visceral_Omentum,Adrenal_Gland,Artery_Aorta,Artery_Coronary,Artery_Tibial,Brain_Caudate_basal_ganglia,Brain_Cerebellar_Hemisphere,Brain_Cerebellum,Brain_Hypothalamus,Breast_Mammary_Tissue,Cells_EBV-transformed_lymphocytes,Colon_Sigmoid,Colon_Transverse,Esophagus_Gastroesophageal_Junction,Esophagus_Mucosa,Esophagus_Muscularis,Heart_Atrial_Appendage,Heart_Left_Ventricle…
peach:chr6:32551502-32680640	6	32583529	rs6941972	A	G	0.369772	0.969769	0.500794	HLA-DQA2	2.06361e-07	-0.529161	0				1	7.73774e-31	0.842275	0.677038	36	Adipose_Subcutaneous,Adipose_Visceral_Omentum,Adrenal_Gland,Artery_Aorta,Artery_Coronary,Artery_Tibial,Brain_Caudate_basal_ganglia,Brain_Cerebellar_Hemisphere,Brain_Hypothalamus,Brain_Nucleus_accumbens_basal_ganglia,Breast_Mammary_Tissue,Cells_EBV-transformed_lymphocytes,Colon_Sigmoid,Colon_Transverse,Esophagus_Gastroesophageal_Junction,Esophagus_Mucosa,Esophagus_Muscularis,Heart_Atrial_Appendage…
peach:chr6:32551502-32680640	6	32572113	rs585669	A	G	0.543146	0.739907	0.477769	HLA-DQA2	1.57448e-06	-0.396011	0	0.04007	0.177	0.0166365	1	1.52315e-25	0.642535	0.686688	34	Adipose_Subcutaneous,Adipose_Visceral_Omentum,Adrenal_Gland,Artery_Aorta,Artery_Coronary,Artery_Tibial,Brain_Caudate_basal_ganglia,Brain_Cerebellar_Hemisphere,Brain_Cerebellum,Brain_Hypothalamus,Breast_Mammary_Tissue,Cells_EBV-transformed_lymphocytes,Colon_Sigmoid,Colon_Transverse,Esophagus_Gastroesophageal_Junction,Esophagus_Mucosa,Esophagus_Muscularis,Heart_Atrial_Appendage,Heart_Left_Ventricle…
peach:chr6:32551502-32680640	6	32577046	rs562289	T	C	0.574751	0.992598	0.439377	HLA-DQA2	2.33029e-06	-0.422685	0				1	6.26868e-15	0.702329	0.50478	25	Adipose_Subcutaneous,Adipose_Visceral_Omentum,Adrenal_Gland,Artery_Aorta,Artery_Tibial,Brain_Cerebellar_Hemisphere,Cells_EBV-transformed_lymphocytes,Colon_Sigmoid,Colon_Transverse,Esophagus_Gastroesophageal_Junction,Esophagus_Mucosa,Esophagus_Muscularis,Heart_Left_Ventricle,Lung,Muscle_Skeletal,Nerve_Tibial,Pancreas,Prostate,Skin_Sun_Exposed_Lower_leg,Small_Intestine_Terminal_Ileum,Spleen,Stomach…
peach:chr6:32551502-32680640	6	32583813	rs1846190	A	G	0.654379	0.99339	0.364732	HLA-DQA2	2.97309e-06	-0.405352	0				1	2.44464e-13	0.56522	0.326111	19	Adipose_Subcutaneous,Adipose_Visceral_Omentum,Adrenal_Gland,Artery_Aorta,Artery_Tibial,Colon_Transverse,Esophagus_Gastroesophageal_Junction,Esophagus_Mucosa,Esophagus_Muscularis,Heart_Left_Ventricle,Lung,Muscle_Skeletal,Nerve_Tibial,Pancreas,Skin_Sun_Exposed_Lower_leg,Stomach,Testis,Thyroid,Whole_Blood
peach:chr6:32551502-32680640	6	32673894	rs1794269	T	C	0.572953	0.92591	0.674525	HLA-DQB1	4.48102e-09	-0.520635	0				1	2.43678e-07	-0.423351	0.251534	9	Adipose_Subcutaneous,Artery_Tibial,Esophagus_Mucosa,Liver,Muscle_Skeletal,Nerve_Tibial,Skin_Sun_Exposed_Lower_leg,Stomach,Whole_Blood
peach:chr6:32551502-32680640	6	32582577	rs3104415	C	A	0.508588	0.975578	0.667839	HLA-DQB1	6.44941e-10	-0.58518	0				1	6.87169e-09	-0.435623	0.611705	12	Adipose_Subcutaneous,Artery_Tibial,Cells_Transformed_fibroblasts,Colon_Transverse,Esophagus_Mucosa,Esophagus_Muscularis,Muscle_Skeletal,Nerve_Tibial,Skin_Not_Sun_Exposed_Suprapubic,Skin_Sun_Exposed_Lower_leg,Thyroid,Whole_Blood
peach:chr6:32551502-32680640	6	32582612	rs3104414	A	G	0.508655	0.975891	0.664211	HLA-DQB1	7.40655e-10	-0.583107	0				1	6.64722e-09	-0.433793	0.609902	12	Adipose_Subcutaneous,Artery_Tibial,Cells_Transformed_fibroblasts,Colon_Transverse,Esophagus_Mucosa,Esophagus_Muscularis,Muscle_Skeletal,Nerve_Tibial,Skin_Not_Sun_Exposed_Suprapubic,Skin_Sun_Exposed_Lower_leg,Thyroid,Whole_Blood
peach:chr6:32551502-32680640	6	32561656	rs9270599	A	G	0.294639	0.654539	0.524064	HLA-DQB1	3.96177e-08	-0.445469	0	0.165	-0.1193	0.00979276	1	2.67577e-13	-0.508462	0.295038	21	Adipose_Subcutaneous,Adipose_Visceral_Omentum,Artery_Aorta,Artery_Tibial,Breast_Mammary_Tissue,Cells_EBV-transformed_lymphocytes,Colon_Transverse,Esophagus_Gastroesophageal_Junction,Esophagus_Mucosa,Esophagus_Muscularis,Heart_Left_Ventricle,Lung,Muscle_Skeletal,Nerve_Tibial,Pancreas,Skin_Not_Sun_Exposed_Suprapubic,Skin_Sun_Exposed_Lower_leg,Stomach,Testis,Thyroid,Whole_Blood
peach:chr6:32551502-32680640	6	32559216	rs9270505	G	A	0.282924	0.638169	0.521389	HLA-DQB1	3.43278e-08	-0.447907	0	0.1676	-0.1188	0.00970778	1	2.96493e-14	-0.530398	0.298258	24	Adipose_Subcutaneous,Adipose_Visceral_Omentum,Adrenal_Gland,Artery_Aorta,Artery_Tibial,Breast_Mammary_Tissue,Cells_EBV-transformed_lymphocytes,Colon_Sigmoid,Colon_Transverse,Esophagus_Gastroesophageal_Junction,Esophagus_Mucosa,Esophagus_Muscularis,Heart_Atrial_Appendage,Heart_Left_Ventricle,Lung,Muscle_Skeletal,Nerve_Tibial,Pancreas,Skin_Not_Sun_Exposed_Suprapubic,Skin_Sun_Exposed_Lower_leg,Stoma…
peach:chr6:32551502-32680640	6	32560584	rs9270555	T	C	0.290452	0.64773	0.52061	HLA-DQB1	4.24548e-08	-0.444283	0				1	5.87582e-14	-0.524441	0.293782	22	Adipose_Subcutaneous,Adipose_Visceral_Omentum,Adrenal_Gland,Artery_Aorta,Artery_Tibial,Breast_Mammary_Tissue,Cells_EBV-transformed_lymphocytes,Colon_Sigmoid,Colon_Transverse,Esophagus_Gastroesophageal_Junction,Esophagus_Mucosa,Esophagus_Muscularis,Heart_Left_Ventricle,Lung,Muscle_Skeletal,Nerve_Tibial,Skin_Not_Sun_Exposed_Suprapubic,Skin_Sun_Exposed_Lower_leg,Stomach,Testis,Thyroid,Whole_Blood
peach:chr6:32551502-32680640	6	32584952	rs685810	G	A	0.376604	0.966226	0.511438	HLA-DQB1	1.35922e-07	-0.53355	0				1	6.46824e-16	-0.640504	0.351161	30	Adipose_Subcutaneous,Adipose_Visceral_Omentum,Artery_Aorta,Artery_Coronary,Artery_Tibial,Brain_Caudate_basal_ganglia,Brain_Cerebellar_Hemisphere,Brain_Cerebellum,Brain_Cortex,Brain_Frontal_Cortex_BA9,Brain_Hypothalamus,Brain_Nucleus_accumbens_basal_ganglia,Brain_Putamen_basal_ganglia,Breast_Mammary_Tissue,Colon_Transverse,Esophagus_Mucosa,Esophagus_Muscularis,Heart_Atrial_Appendage,Heart_Left_Ven…
peach:chr6:32551502-32680640	6	32597087	rs111382741	C	CA	0.376129	0.965819	0.510602	HLA-DQB1	1.40568e-07	-0.533299	0				1	1.36611e-12	-0.514894	0.305194	17	Adipose_Subcutaneous,Adipose_Visceral_Omentum,Artery_Tibial,Breast_Mammary_Tissue,Esophagus_Mucosa,Esophagus_Muscularis,Heart_Left_Ventricle,Lung,Muscle_Skeletal,Nerve_Tibial,Skin_Not_Sun_Exposed_Suprapubic,Skin_Sun_Exposed_Lower_leg,Small_Intestine_Terminal_Ileum,Stomach,Testis,Thyroid,Whole_Blood
peach:chr6:32551502-32680640	6	32560306	rs34665982	C	T	0.298168	0.65155	0.501905	HLA-DQB1	1.34319e-07	-0.426537	0				1	8.87831e-14	-0.528428	0.279277	22	Adipose_Subcutaneous,Adipose_Visceral_Omentum,Artery_Aorta,Artery_Tibial,Breast_Mammary_Tissue,Cells_EBV-transformed_lymphocytes,Colon_Sigmoid,Colon_Transverse,Esophagus_Gastroesophageal_Junction,Esophagus_Mucosa,Esophagus_Muscularis,Heart_Atrial_Appendage,Heart_Left_Ventricle,Lung,Muscle_Skeletal,Nerve_Tibial,Skin_Not_Sun_Exposed_Suprapubic,Skin_Sun_Exposed_Lower_leg,Stomach,Testis,Thyroid,Whole…
peach:chr6:32551502-32680640	6	32583529	rs6941972	A	G	0.369772	0.969769	0.500794	HLA-DQB1	2.06361e-07	-0.529161	0				1	1.71195e-14	-0.627483	0.301745	20	Adipose_Subcutaneous,Adipose_Visceral_Omentum,Artery_Aorta,Artery_Tibial,Breast_Mammary_Tissue,Colon_Transverse,Esophagus_Mucosa,Esophagus_Muscularis,Heart_Left_Ventricle,Lung,Muscle_Skeletal,Nerve_Tibial,Pancreas,Skin_Not_Sun_Exposed_Suprapubic,Skin_Sun_Exposed_Lower_leg,Small_Intestine_Terminal_Ileum,Stomach,Testis,Thyroid,Whole_Blood
peach:chr6:32551502-32680640	6	32584319	rs28383241	A	C	0.99684	1	0.952902	HLA-DQB2	3.03521e-12	-0.583051	0				1	6.58785e-05	-0.284941	0.2591	1	Lung
peach:chr6:32551502-32680640	6	32584325	rs28383242	G	A	0.99684	1	0.952902	HLA-DQB2	3.03521e-12	-0.583051	0				1	6.23302e-05	-0.28613	0.26059	1	Lung
peach:chr6:32551502-32680640	6	32584346	rs34028938	A	C	0.973539	0.987809	0.885627	HLA-DQB2	1.34479e-11	-0.5634	0				1	4.20733e-06	-0.436787	0.252582	3	Adipose_Subcutaneous,Esophagus_Gastroesophageal_Junction,Esophagus_Muscularis
peach:chr6:32551502-32680640	6	32584355	rs35940802	G	A	0.973539	0.987809	0.885627	HLA-DQB2	1.34479e-11	-0.5634	0				1	6.63601e-06	-0.43106	0.243284	3	Adipose_Subcutaneous,Esophagus_Gastroesophageal_Junction,Esophagus_Muscularis
peach:chr6:32551502-32680640	6	32583557	rs34599306	G	C	0.963074	0.982486	0.867804	HLA-DQB2	2.16222e-11	-0.557643	0				1	2.97478e-05	-0.402316	0.212672	3	Adipose_Subcutaneous,Esophagus_Gastroesophageal_Junction,Esophagus_Muscularis
peach:chr6:32551502-32680640	6	32584295	rs34537691	G	A	0.968302	0.985496	0.843344	HLA-DQB2	2.50016e-11	-0.5554	0				1	5.77758e-06	-0.43042	0.246111	3	Adipose_Subcutaneous,Esophagus_Gastroesophageal_Junction,Esophagus_Muscularis
peach:chr6:32551502-32680640	6	32571508	rs111841857	A	G	0.388076	0.650827	0.622298	HLA-DQB2	1.62867e-09	-0.500239	0				1	1.33321e-10	-0.690906	0.528599	14	Adipose_Subcutaneous,Adipose_Visceral_Omentum,Artery_Aorta,Artery_Coronary,Artery_Tibial,Cells_EBV-transformed_lymphocytes,Esophagus_Gastroesophageal_Junction,Esophagus_Muscularis,Lung,Muscle_Skeletal,Nerve_Tibial,Stomach,Thyroid,Whole_Blood
peach:chr6:32551502-32680640	6	32561656	rs9270599	A	G	0.294639	0.654539	0.524064	HLA-DQB2	3.96177e-08	-0.445469	0	0.319	0.05599	0.00971406	1	1.44571e-10	0.465583	0.492768	11	Adipose_Subcutaneous,Artery_Aorta,Artery_Tibial,Cells_EBV-transformed_lymphocytes,Colon_Transverse,Esophagus_Muscularis,Lung,Pituitary,Stomach,Thyroid,Whole_Blood
peach:chr6:32551502-32680640	6	32559216	rs9270505	G	A	0.282924	0.638169	0.521389	HLA-DQB2	3.43278e-08	-0.447907	0	0.3156	0.05646	0.00980516	1	6.91411e-11	0.472249	0.494533	11	Adipose_Subcutaneous,Artery_Aorta,Artery_Tibial,Cells_EBV-transformed_lymphocytes,Colon_Transverse,Lung,Muscle_Skeletal,Pituitary,Stomach,Thyroid,Whole_Blood
peach:chr6:32551502-32680640	6	32560584	rs9270555	T	C	0.290452	0.64773	0.52061	HLA-DQB2	4.24548e-08	-0.444283	0				1	1.01965e-10	0.476852	0.49941	10	Adipose_Subcutaneous,Artery_Aorta,Artery_Tibial,Cells_EBV-transformed_lymphocytes,Colon_Transverse,Lung,Pituitary,Stomach,Thyroid,Whole_Blood
peach:chr6:32551502-32680640	6	32584952	rs685810	G	A	0.376604	0.966226	0.511438	HLA-DQB2	1.35922e-07	-0.53355	0				1	2.38908e-11	0.434804	0.693893	6	Artery_Tibial,Esophagus_Muscularis,Muscle_Skeletal,Nerve_Tibial,Testis,Whole_Blood
peach:chr6:32551502-32680640	6	32597087	rs111382741	C	CA	0.376129	0.965819	0.510602	HLA-DQB2	1.40568e-07	-0.533299	0				1	2.1415e-12	0.542689	0.597691	18	Adipose_Subcutaneous,Adipose_Visceral_Omentum,Adrenal_Gland,Artery_Aorta,Artery_Tibial,Breast_Mammary_Tissue,Cells_EBV-transformed_lymphocytes,Colon_Sigmoid,Esophagus_Gastroesophageal_Junction,Esophagus_Muscularis,Heart_Atrial_Appendage,Heart_Left_Ventricle,Muscle_Skeletal,Nerve_Tibial,Stomach,Testis,Thyroid,Whole_Blood
peach:chr6:32551502-32680640	6	32560306	rs34665982	C	T	0.298168	0.65155	0.501905	HLA-DQB2	1.34319e-07	-0.426537	0				1	4.31385e-11	0.481858	0.496979	10	Adipose_Subcutaneous,Artery_Aorta,Artery_Tibial,Cells_EBV-transformed_lymphocytes,Colon_Transverse,Lung,Pituitary,Stomach,Thyroid,Whole_Blood
peach:chr6:32551502-32680640	6	32583529	rs6941972	A	G	0.369772	0.969769	0.500794	HLA-DQB2	2.06361e-07	-0.529161	0				1	1.39918e-09	0.496758	0.518136	5	Artery_Tibial,Cells_EBV-transformed_lymphocytes,Stomach,Testis,Whole_Blood
peach:chr6:32551502-32680640	6	32577046	rs562289	T	C	0.574751	0.992598	0.439377	HLA-DQB2	2.33029e-06	-0.422685	0				1	5.33399e-05	0.582199	0.483497	1	Testis
peach:chr6:32551502-32680640	6	32584319	rs28383241	A	C	0.99684	1	0.952902	HLA-DRB1	3.03521e-12	-0.583051	0				1	4.05749e-11	-0.354399	0.265881	11	Adipose_Subcutaneous,Artery_Tibial,Cells_EBV-transformed_lymphocytes,Cells_Transformed_fibroblasts,Heart_Left_Ventricle,Lung,Muscle_Skeletal,Nerve_Tibial,Skin_Sun_Exposed_Lower_leg,Thyroid,Whole_Blood
peach:chr6:32551502-32680640	6	32584325	rs28383242	G	A	0.99684	1	0.952902	HLA-DRB1	3.03521e-12	-0.583051	0				1	3.28223e-11	-0.356385	0.270433	11	Adipose_Subcutaneous,Artery_Tibial,Cells_EBV-transformed_lymphocytes,Cells_Transformed_fibroblasts,Heart_Left_Ventricle,Lung,Muscle_Skeletal,Nerve_Tibial,Skin_Sun_Exposed_Lower_leg,Thyroid,Whole_Blood
peach:chr6:32551502-32680640	6	32583057	rs3129755	G	A	0.946117	0.979464	0.952178	HLA-DRB1	8.15988e-12	-0.570836	0				1	2.32355e-14	-0.404611	0.315301	16	Adipose_Subcutaneous,Artery_Aorta,Artery_Tibial,Cells_EBV-transformed_lymphocytes,Cells_Transformed_fibroblasts,Esophagus_Mucosa,Heart_Left_Ventricle,Lung,Muscle_Skeletal,Nerve_Tibial,Pancreas,Skin_Not_Sun_Exposed_Suprapubic,Skin_Sun_Exposed_Lower_leg,Stomach,Thyroid,Whole_Blood
peach:chr6:32551502-32680640	6	32583477	rs28383223	T	C	0.977679	0.998037	0.938588	HLA-DRB1	7.16666e-12	-0.569964	0				1	2.03843e-10	-0.358569	0.275492	10	Adipose_Subcutaneous,Artery_Tibial,Cells_EBV-transformed_lymphocytes,Cells_Transformed_fibroblasts,Lung,Muscle_Skeletal,Nerve_Tibial,Skin_Sun_Exposed_Lower_leg,Thyroid,Whole_Blood
peach:chr6:32551502-32680640	6	32583653	rs28383224	G	A	0.977679	0.998037	0.938588	HLA-DRB1	7.16666e-12	-0.569964	0	2.104e-05	-0.112	0.287184	1	3.13105e-11	-0.364849	0.279904	11	Adipose_Subcutaneous,Artery_Tibial,Cells_EBV-transformed_lymphocytes,Cells_Transformed_fibroblasts,Heart_Left_Ventricle,Lung,Muscle_Skeletal,Nerve_Tibial,Skin_Sun_Exposed_Lower_leg,Thyroid,Whole_Blood
peach:chr6:32551502-32680640	6	32583576	rs28752514	C	T	0.975908	0.996256	0.932289	HLA-DRB1	7.89043e-12	-0.568819	0				1	3.1378e-11	-0.364837	0.279856	11	Adipose_Subcutaneous,Artery_Tibial,Cells_EBV-transformed_lymphocytes,Cells_Transformed_fibroblasts,Heart_Left_Ventricle,Lung,Muscle_Skeletal,Nerve_Tibial,Skin_Sun_Exposed_Lower_leg,Thyroid,Whole_Blood
peach:chr6:32551502-32680640	6	32583603	rs28752515	A	G	0.975908	0.996256	0.932289	HLA-DRB1	7.89043e-12	-0.568819	0				1	2.80528e-11	-0.36464	0.291284	11	Adipose_Subcutaneous,Artery_Tibial,Cells_EBV-transformed_lymphocytes,Cells_Transformed_fibroblasts,Heart_Left_Ventricle,Lung,Muscle_Skeletal,Nerve_Tibial,Skin_Sun_Exposed_Lower_leg,Thyroid,Whole_Blood
peach:chr6:32551502-32680640	6	32584153	rs28383233	A	G	0.979631	1	0.905962	HLA-DRB1	1.01423e-11	-0.565105	0				1	1.5517e-11	-0.369485	0.288508	11	Adipose_Subcutaneous,Artery_Tibial,Cells_EBV-transformed_lymphocytes,Cells_Transformed_fibroblasts,Heart_Left_Ventricle,Lung,Muscle_Skeletal,Nerve_Tibial,Skin_Sun_Exposed_Lower_leg,Thyroid,Whole_Blood
peach:chr6:32551502-32680640	6	32583212	rs28383221	G	A	0.979276	0.999643	0.90283	HLA-DRB1	1.06174e-11	-0.564558	0	2.104e-05	-0.112	0.287184	1	1.54947e-11	-0.369544	0.288508	11	Adipose_Subcutaneous,Artery_Tibial,Cells_EBV-transformed_lymphocytes,Cells_Transformed_fibroblasts,Heart_Left_Ventricle,Lung,Muscle_Skeletal,Nerve_Tibial,Skin_Sun_Exposed_Lower_leg,Thyroid,Whole_Blood
peach:chr6:32551502-32680640	6	32584088	rs28383230	C	T	0.979276	0.999643	0.90283	HLA-DRB1	1.06174e-11	-0.564558	0				1	1.5517e-11	-0.369487	0.288508	11	Adipose_Subcutaneous,Artery_Tibial,Cells_EBV-transformed_lymphocytes,Cells_Transformed_fibroblasts,Heart_Left_Ventricle,Lung,Muscle_Skeletal,Nerve_Tibial,Skin_Sun_Exposed_Lower_leg,Thyroid,Whole_Blood
peach:chr6:32551502-32680640	6	32584099	rs28383231	T	C	0.979276	0.999643	0.90283	HLA-DRB1	1.06174e-11	-0.564558	0				1	1.5517e-11	-0.369487	0.288508	11	Adipose_Subcutaneous,Artery_Tibial,Cells_EBV-transformed_lymphocytes,Cells_Transformed_fibroblasts,Heart_Left_Ventricle,Lung,Muscle_Skeletal,Nerve_Tibial,Skin_Sun_Exposed_Lower_leg,Thyroid,Whole_Blood
peach:chr6:32551502-32680640	6	32584192	rs113991537	CAA	C	0.979276	0.999643	0.90283	HLA-DRB1	1.06174e-11	-0.564558	0				1	1.81689e-11	-0.369074	0.284302	11	Adipose_Subcutaneous,Artery_Tibial,Cells_EBV-transformed_lymphocytes,Cells_Transformed_fibroblasts,Heart_Left_Ventricle,Lung,Muscle_Skeletal,Nerve_Tibial,Skin_Sun_Exposed_Lower_leg,Thyroid,Whole_Blood
peach:chr6:32551502-32680640	6	32584769	rs685244	G	A	0.979098	0.999464	0.902151	HLA-DRB1	1.07061e-11	-0.564458	0				1	2.14662e-11	-0.366716	0.286812	11	Adipose_Subcutaneous,Artery_Tibial,Cells_EBV-transformed_lymphocytes,Cells_Transformed_fibroblasts,Heart_Left_Ventricle,Lung,Muscle_Skeletal,Nerve_Tibial,Skin_Sun_Exposed_Lower_leg,Thyroid,Whole_Blood
peach:chr6:32551502-32680640	6	32583885	rs113083535	GATGT	G	0.976793	0.997146	0.890176	HLA-DRB1	1.29636e-11	-0.562404	0				1	8.70238e-12	-0.381526	0.304253	11	Adipose_Subcutaneous,Artery_Tibial,Cells_EBV-transformed_lymphocytes,Cells_Transformed_fibroblasts,Heart_Left_Ventricle,Lung,Muscle_Skeletal,Nerve_Tibial,Skin_Sun_Exposed_Lower_leg,Thyroid,Whole_Blood
peach:chr6:32551502-32680640	6	32585055	rs686250	G	A	0.768498	0.999133	0.698556	HLA-DRB1	3.98968e-09	-0.480597	0				1	1.26637e-12	-0.414152	0.291912	13	Adipose_Subcutaneous,Artery_Tibial,Brain_Cortex,Cells_EBV-transformed_lymphocytes,Cells_Transformed_fibroblasts,Esophagus_Mucosa,Heart_Left_Ventricle,Lung,Muscle_Skeletal,Nerve_Tibial,Skin_Sun_Exposed_Lower_leg,Thyroid,Whole_Blood
peach:chr6:32551502-32680640	6	32674130	rs9275507	A	G	0.574916	0.93079	0.685686	HLA-DRB1	2.81796e-09	-0.53081	1	2.554e-12	-0.1814	0.711843	0	6.58774e-06	-0.240682	0.0596364	1	Whole_Blood
peach:chr6:32551502-32680640	6	32680640	rs7764856	A	T	0.543883	0.856303	0.683533	HLA-DRB1	1.34145e-09	-0.52767	1	1.553e-12	-0.1787	0.725109	0	6.91272e-09	-0.274301	0.0939257	1	Whole_Blood
peach:chr6:32551502-32680640	6	32579444	rs476829	A	T	0.748473	0.979017	0.6389	HLA-DRB1	1.36897e-08	-0.483881	0				1	1.32101e-17	-0.518	0.348098	26	Adipose_Subcutaneous,Adipose_Visceral_Omentum,Artery_Aorta,Artery_Tibial,Brain_Anterior_cingulate_cortex_BA24,Brain_Caudate_basal_ganglia,Brain_Cerebellum,Brain_Cortex,Brain_Nucleus_accumbens_basal_ganglia,Breast_Mammary_Tissue,Cells_EBV-transformed_lymphocytes,Cells_Transformed_fibroblasts,Colon_Transverse,Esophagus_Mucosa,Esophagus_Muscularis,Heart_Atrial_Appendage,Heart_Left_Ventricle,Lung,Mus…
peach:chr6:32551502-32680640	6	32578633	rs5021727	G	A	0.744906	0.97417	0.633972	HLA-DRB1	1.50748e-08	-0.481896	0				1	2.06898e-20	-0.562222	0.407278	32	Adipose_Subcutaneous,Adipose_Visceral_Omentum,Artery_Aorta,Artery_Coronary,Artery_Tibial,Brain_Anterior_cingulate_cortex_BA24,Brain_Caudate_basal_ganglia,Brain_Cerebellar_Hemisphere,Brain_Cerebellum,Brain_Cortex,Brain_Nucleus_accumbens_basal_ganglia,Brain_Putamen_basal_ganglia,Breast_Mammary_Tissue,Cells_EBV-transformed_lymphocytes,Cells_Transformed_fibroblasts,Colon_Transverse,Esophagus_Mucosa,E…
peach:chr6:32551502-32680640	6	32578481	rs5021726	C	T	0.745531	0.975011	0.62924	HLA-DRB1	1.62687e-08	-0.480782	0	0.04506	-0.05418	0.0826626	1	2.01517e-20	-0.561545	0.407971	32	Adipose_Subcutaneous,Adipose_Visceral_Omentum,Artery_Aorta,Artery_Coronary,Artery_Tibial,Brain_Anterior_cingulate_cortex_BA24,Brain_Caudate_basal_ganglia,Brain_Cerebellar_Hemisphere,Brain_Cerebellum,Brain_Cortex,Brain_Nucleus_accumbens_basal_ganglia,Brain_Putamen_basal_ganglia,Breast_Mammary_Tissue,Cells_EBV-transformed_lymphocytes,Cells_Transformed_fibroblasts,Colon_Transverse,Esophagus_Mucosa,E…
peach:chr6:32551502-32680640	6	32579623	rs28752509	T	C	0.741977	0.976578	0.624392	HLA-DRB1	1.87255e-08	-0.479292	0				1	5.51812e-20	-0.559745	0.419078	32	Adipose_Subcutaneous,Adipose_Visceral_Omentum,Artery_Aorta,Artery_Coronary,Artery_Tibial,Brain_Anterior_cingulate_cortex_BA24,Brain_Caudate_basal_ganglia,Brain_Cerebellar_Hemisphere,Brain_Cerebellum,Brain_Cortex,Brain_Nucleus_accumbens_basal_ganglia,Brain_Putamen_basal_ganglia,Breast_Mammary_Tissue,Cells_EBV-transformed_lymphocytes,Cells_Transformed_fibroblasts,Colon_Transverse,Esophagus_Mucosa,E…
peach:chr6:32551502-32680640	6	32579626	rs28752510	A	G	0.741977	0.976578	0.624392	HLA-DRB1	1.87255e-08	-0.479292	0				1	5.51812e-20	-0.559745	0.419078	32	Adipose_Subcutaneous,Adipose_Visceral_Omentum,Artery_Aorta,Artery_Coronary,Artery_Tibial,Brain_Anterior_cingulate_cortex_BA24,Brain_Caudate_basal_ganglia,Brain_Cerebellar_Hemisphere,Brain_Cerebellum,Brain_Cortex,Brain_Nucleus_accumbens_basal_ganglia,Brain_Putamen_basal_ganglia,Breast_Mammary_Tissue,Cells_EBV-transformed_lymphocytes,Cells_Transformed_fibroblasts,Colon_Transverse,Esophagus_Mucosa,E…
peach:chr6:32551502-32680640	6	32579671	rs13191975	T	C	0.741977	0.976578	0.624392	HLA-DRB1	1.87255e-08	-0.479292	0				1	2.37061e-20	-0.564479	0.406541	31	Adipose_Subcutaneous,Adipose_Visceral_Omentum,Artery_Aorta,Artery_Tibial,Brain_Anterior_cingulate_cortex_BA24,Brain_Caudate_basal_ganglia,Brain_Cerebellar_Hemisphere,Brain_Cerebellum,Brain_Cortex,Brain_Nucleus_accumbens_basal_ganglia,Brain_Putamen_basal_ganglia,Breast_Mammary_Tissue,Cells_EBV-transformed_lymphocytes,Cells_Transformed_fibroblasts,Colon_Transverse,Esophagus_Mucosa,Esophagus_Muscula…
peach:chr6:32551502-32680640	6	32578052	rs532098	A	G	0.747059	0.976703	0.623806	HLA-DRB1	1.76535e-08	-0.479584	0	0.04506	-0.05418	0.0826626	1	2.02615e-20	-0.561481	0.407971	32	Adipose_Subcutaneous,Adipose_Visceral_Omentum,Artery_Aorta,Artery_Coronary,Artery_Tibial,Brain_Anterior_cingulate_cortex_BA24,Brain_Caudate_basal_ganglia,Brain_Cerebellar_Hemisphere,Brain_Cerebellum,Brain_Cortex,Brain_Nucleus_accumbens_basal_ganglia,Brain_Putamen_basal_ganglia,Breast_Mammary_Tissue,Cells_EBV-transformed_lymphocytes,Cells_Transformed_fibroblasts,Colon_Transverse,Esophagus_Mucosa,E…
peach:chr6:32551502-32680640	6	32578958	rs502803	A	G	0.747059	0.976703	0.623806	HLA-DRB1	1.76535e-08	-0.479584	0				1	1.9978e-20	-0.561618	0.407971	32	Adipose_Subcutaneous,Adipose_Visceral_Omentum,Artery_Aorta,Artery_Coronary,Artery_Tibial,Brain_Anterior_cingulate_cortex_BA24,Brain_Caudate_basal_ganglia,Brain_Cerebellar_Hemisphere,Brain_Cerebellum,Brain_Cortex,Brain_Nucleus_accumbens_basal_ganglia,Brain_Putamen_basal_ganglia,Breast_Mammary_Tissue,Cells_EBV-transformed_lymphocytes,Cells_Transformed_fibroblasts,Colon_Transverse,Esophagus_Mucosa,E…
peach:chr6:32551502-32680640	6	32579743	rs13208027	A	T	0.747059	0.976703	0.623806	HLA-DRB1	1.76535e-08	-0.479584	0				1	2.02901e-20	-0.561439	0.407971	32	Adipose_Subcutaneous,Adipose_Visceral_Omentum,Artery_Aorta,Artery_Coronary,Artery_Tibial,Brain_Anterior_cingulate_cortex_BA24,Brain_Caudate_basal_ganglia,Brain_Cerebellar_Hemisphere,Brain_Cerebellum,Brain_Cortex,Brain_Nucleus_accumbens_basal_ganglia,Brain_Putamen_basal_ganglia,Breast_Mammary_Tissue,Cells_EBV-transformed_lymphocytes,Cells_Transformed_fibroblasts,Colon_Transverse,Esophagus_Mucosa,E…
peach:chr6:32551502-32680640	6	32579775	rs12523808	T	A	0.747059	0.976703	0.623806	HLA-DRB1	1.76535e-08	-0.479584	0				1	2.02901e-20	-0.561439	0.407971	32	Adipose_Subcutaneous,Adipose_Visceral_Omentum,Artery_Aorta,Artery_Coronary,Artery_Tibial,Brain_Anterior_cingulate_cortex_BA24,Brain_Caudate_basal_ganglia,Brain_Cerebellar_Hemisphere,Brain_Cerebellum,Brain_Cortex,Brain_Nucleus_accumbens_basal_ganglia,Brain_Putamen_basal_ganglia,Breast_Mammary_Tissue,Cells_EBV-transformed_lymphocytes,Cells_Transformed_fibroblasts,Colon_Transverse,Esophagus_Mucosa,E…
peach:chr6:32551502-32680640	6	32579868	rs12527255	T	G	0.747059	0.976703	0.623806	HLA-DRB1	1.76535e-08	-0.479584	0				1	1.62789e-20	-0.570261	0.40219	32	Adipose_Subcutaneous,Adipose_Visceral_Omentum,Artery_Aorta,Artery_Coronary,Artery_Tibial,Brain_Anterior_cingulate_cortex_BA24,Brain_Caudate_basal_ganglia,Brain_Cerebellar_Hemisphere,Brain_Cerebellum,Brain_Cortex,Brain_Nucleus_accumbens_basal_ganglia,Brain_Putamen_basal_ganglia,Breast_Mammary_Tissue,Cells_EBV-transformed_lymphocytes,Cells_Transformed_fibroblasts,Colon_Transverse,Esophagus_Mucosa,E…
peach:chr6:32551502-32680640	6	32580136	rs3104419	T	C	0.747059	0.976703	0.623806	HLA-DRB1	1.76535e-08	-0.479584	0				1	2.02912e-20	-0.561439	0.407971	32	Adipose_Subcutaneous,Adipose_Visceral_Omentum,Artery_Aorta,Artery_Coronary,Artery_Tibial,Brain_Anterior_cingulate_cortex_BA24,Brain_Caudate_basal_ganglia,Brain_Cerebellar_Hemisphere,Brain_Cerebellum,Brain_Cortex,Brain_Nucleus_accumbens_basal_ganglia,Brain_Putamen_basal_ganglia,Breast_Mammary_Tissue,Cells_EBV-transformed_lymphocytes,Cells_Transformed_fibroblasts,Colon_Transverse,Esophagus_Mucosa,E…
peach:chr6:32551502-32680640	6	32580331	rs2858861	T	C	0.747059	0.976703	0.623806	HLA-DRB1	1.76535e-08	-0.479584	0				1	1.97912e-20	-0.565308	0.405196	31	Adipose_Subcutaneous,Adipose_Visceral_Omentum,Artery_Aorta,Artery_Tibial,Brain_Anterior_cingulate_cortex_BA24,Brain_Caudate_basal_ganglia,Brain_Cerebellar_Hemisphere,Brain_Cerebellum,Brain_Cortex,Brain_Nucleus_accumbens_basal_ganglia,Brain_Putamen_basal_ganglia,Breast_Mammary_Tissue,Cells_EBV-transformed_lymphocytes,Cells_Transformed_fibroblasts,Colon_Transverse,Esophagus_Mucosa,Esophagus_Muscula…
peach:chr6:32551502-32680640	6	32580366	rs2858860	T	G	0.747059	0.976703	0.623806	HLA-DRB1	1.76535e-08	-0.479584	0				1	2.01074e-20	-0.564448	0.402756	31	Adipose_Subcutaneous,Adipose_Visceral_Omentum,Artery_Aorta,Artery_Tibial,Brain_Anterior_cingulate_cortex_BA24,Brain_Caudate_basal_ganglia,Brain_Cerebellar_Hemisphere,Brain_Cerebellum,Brain_Cortex,Brain_Nucleus_accumbens_basal_ganglia,Brain_Putamen_basal_ganglia,Breast_Mammary_Tissue,Cells_EBV-transformed_lymphocytes,Cells_Transformed_fibroblasts,Colon_Transverse,Esophagus_Mucosa,Esophagus_Muscula…
peach:chr6:32551502-32680640	6	32579708	rs13207945	C	T	0.744619	0.976596	0.615777	HLA-DRB1	2.03649e-08	-0.477669	0	0.04506	-0.05418	0.0826626	1	2.02899e-20	-0.561438	0.407971	32	Adipose_Subcutaneous,Adipose_Visceral_Omentum,Artery_Aorta,Artery_Coronary,Artery_Tibial,Brain_Anterior_cingulate_cortex_BA24,Brain_Caudate_basal_ganglia,Brain_Cerebellar_Hemisphere,Brain_Cerebellum,Brain_Cortex,Brain_Nucleus_accumbens_basal_ganglia,Brain_Putamen_basal_ganglia,Breast_Mammary_Tissue,Cells_EBV-transformed_lymphocytes,Cells_Transformed_fibroblasts,Colon_Transverse,Esophagus_Mucosa,E…
peach:chr6:32551502-32680640	6	32578328	rs17204995	A	G	0.739447	0.968271	0.60282	HLA-DRB1	2.78766e-08	-0.472032	0				1	2.02103e-20	-0.561527	0.407971	32	Adipose_Subcutaneous,Adipose_Visceral_Omentum,Artery_Aorta,Artery_Coronary,Artery_Tibial,Brain_Anterior_cingulate_cortex_BA24,Brain_Caudate_basal_ganglia,Brain_Cerebellar_Hemisphere,Brain_Cerebellum,Brain_Cortex,Brain_Nucleus_accumbens_basal_ganglia,Brain_Putamen_basal_ganglia,Breast_Mammary_Tissue,Cells_EBV-transformed_lymphocytes,Cells_Transformed_fibroblasts,Colon_Transverse,Esophagus_Mucosa,E…
peach:chr6:32551502-32680640	6	32580657	rs2395516	C	T	0.738113	0.979415	0.585768	HLA-DRB1	3.59747e-08	-0.46998	0				1	2.52465e-13	-0.478607	0.272533	14	Adipose_Subcutaneous,Adipose_Visceral_Omentum,Artery_Tibial,Brain_Anterior_cingulate_cortex_BA24,Esophagus_Mucosa,Heart_Left_Ventricle,Lung,Muscle_Skeletal,Nerve_Tibial,Skin_Not_Sun_Exposed_Suprapubic,Skin_Sun_Exposed_Lower_leg,Stomach,Thyroid,Whole_Blood
peach:chr6:32551502-32680640	6	32577497	rs536810	T	C	0.391827	0.966649	0.562626	HLA-DRB1	3.10854e-08	-0.559636	0	0.5614	-0.01763	0.0153957	1	1.02007e-17	-0.540767	0.458367	29	Adipose_Subcutaneous,Adipose_Visceral_Omentum,Artery_Aorta,Artery_Tibial,Brain_Anterior_cingulate_cortex_BA24,Brain_Caudate_basal_ganglia,Brain_Cerebellar_Hemisphere,Brain_Cerebellum,Brain_Cortex,Brain_Nucleus_accumbens_basal_ganglia,Brain_Putamen_basal_ganglia,Cells_EBV-transformed_lymphocytes,Cells_Transformed_fibroblasts,Colon_Transverse,Esophagus_Mucosa,Esophagus_Muscularis,Heart_Atrial_Appen…
peach:chr6:32551502-32680640	6	32576592	rs646984	C	A	0.397055	0.986601	0.544331	HLA-DRB1	3.8835e-08	-0.558096	0				1	9.62136e-18	-0.541501	0.458888	29	Adipose_Subcutaneous,Adipose_Visceral_Omentum,Artery_Aorta,Artery_Tibial,Brain_Anterior_cingulate_cortex_BA24,Brain_Caudate_basal_ganglia,Brain_Cerebellar_Hemisphere,Brain_Cerebellum,Brain_Cortex,Brain_Nucleus_accumbens_basal_ganglia,Brain_Putamen_basal_ganglia,Cells_EBV-transformed_lymphocytes,Cells_Transformed_fibroblasts,Colon_Transverse,Esophagus_Mucosa,Esophagus_Muscularis,Heart_Atrial_Appen…
peach:chr6:32551502-32680640	6	32576626	rs647035	A	G	0.397055	0.986601	0.544331	HLA-DRB1	3.8835e-08	-0.558096	0	0.5614	-0.01763	0.0153957	1	1.02007e-17	-0.540767	0.458367	29	Adipose_Subcutaneous,Adipose_Visceral_Omentum,Artery_Aorta,Artery_Tibial,Brain_Anterior_cingulate_cortex_BA24,Brain_Caudate_basal_ganglia,Brain_Cerebellar_Hemisphere,Brain_Cerebellum,Brain_Cortex,Brain_Nucleus_accumbens_basal_ganglia,Brain_Putamen_basal_ganglia,Cells_EBV-transformed_lymphocytes,Cells_Transformed_fibroblasts,Colon_Transverse,Esophagus_Mucosa,Esophagus_Muscularis,Heart_Atrial_Appen…
peach:chr6:32551502-32680640	6	32577033	rs659244	C	T	0.396969	0.986598	0.543971	HLA-DRB1	3.93981e-08	-0.558056	0				1	5.21477e-18	-0.539762	0.44103	29	Adipose_Subcutaneous,Adipose_Visceral_Omentum,Artery_Aorta,Artery_Tibial,Brain_Anterior_cingulate_cortex_BA24,Brain_Cerebellar_Hemisphere,Brain_Cerebellum,Brain_Cortex,Brain_Nucleus_accumbens_basal_ganglia,Brain_Putamen_basal_ganglia,Breast_Mammary_Tissue,Cells_EBV-transformed_lymphocytes,Cells_Transformed_fibroblasts,Colon_Transverse,Esophagus_Mucosa,Esophagus_Muscularis,Heart_Atrial_Appendage,H…
peach:chr6:32551502-32680640	6	32577604	rs535852	T	C	0.386724	0.966681	0.529565	HLA-DRB1	7.31726e-08	-0.541461	0				1	1.00576e-17	-0.540969	0.458093	29	Adipose_Subcutaneous,Adipose_Visceral_Omentum,Artery_Aorta,Artery_Tibial,Brain_Anterior_cingulate_cortex_BA24,Brain_Caudate_basal_ganglia,Brain_Cerebellar_Hemisphere,Brain_Cerebellum,Brain_Cortex,Brain_Nucleus_accumbens_basal_ganglia,Brain_Putamen_basal_ganglia,Cells_EBV-transformed_lymphocytes,Cells_Transformed_fibroblasts,Colon_Transverse,Esophagus_Mucosa,Esophagus_Muscularis,Heart_Atrial_Appen…
peach:chr6:32551502-32680640	6	32561656	rs9270599	A	G	0.294639	0.654539	0.524064	HLA-DRB1	3.96177e-08	-0.445469	0	0.161	-0.03718	0.0487041	1	2.36875e-34	-0.656706	0.491364	41	Adipose_Subcutaneous,Adipose_Visceral_Omentum,Adrenal_Gland,Artery_Aorta,Artery_Coronary,Artery_Tibial,Brain_Anterior_cingulate_cortex_BA24,Brain_Caudate_basal_ganglia,Brain_Cerebellum,Brain_Cortex,Brain_Frontal_Cortex_BA9,Brain_Hippocampus,Brain_Hypothalamus,Brain_Nucleus_accumbens_basal_ganglia,Breast_Mammary_Tissue,Cells_Transformed_fibroblasts,Colon_Sigmoid,Colon_Transverse,Esophagus_Gastroes…
peach:chr6:32551502-32680640	6	32583919	rs33964890	C	T	0.397436	0.971359	0.523648	HLA-DRB1	1.46869e-07	-0.523175	0				1	6.14747e-09	-0.421861	0.277381	6	Artery_Tibial,Brain_Anterior_cingulate_cortex_BA24,Muscle_Skeletal,Nerve_Tibial,Skin_Sun_Exposed_Lower_leg,Whole_Blood
peach:chr6:32551502-32680640	6	32559216	rs9270505	G	A	0.282924	0.638169	0.521389	HLA-DRB1	3.43278e-08	-0.447907	0	0.167	-0.03658	0.0477283	1	4.55496e-36	-0.684424	0.507606	40	Adipose_Subcutaneous,Adipose_Visceral_Omentum,Adrenal_Gland,Artery_Aorta,Artery_Coronary,Artery_Tibial,Brain_Anterior_cingulate_cortex_BA24,Brain_Caudate_basal_ganglia,Brain_Cerebellum,Brain_Cortex,Brain_Hippocampus,Brain_Hypothalamus,Brain_Nucleus_accumbens_basal_ganglia,Breast_Mammary_Tissue,Cells_Transformed_fibroblasts,Colon_Sigmoid,Colon_Transverse,Esophagus_Gastroesophageal_Junction,Esophag…
peach:chr6:32551502-32680640	6	32560584	rs9270555	T	C	0.290452	0.64773	0.52061	HLA-DRB1	4.24548e-08	-0.444283	0				1	1.56688e-37	-0.685663	0.5103	41	Adipose_Subcutaneous,Adipose_Visceral_Omentum,Adrenal_Gland,Artery_Aorta,Artery_Coronary,Artery_Tibial,Brain_Anterior_cingulate_cortex_BA24,Brain_Caudate_basal_ganglia,Brain_Cerebellum,Brain_Cortex,Brain_Frontal_Cortex_BA9,Brain_Hippocampus,Brain_Hypothalamus,Brain_Nucleus_accumbens_basal_ganglia,Breast_Mammary_Tissue,Cells_Transformed_fibroblasts,Colon_Sigmoid,Colon_Transverse,Esophagus_Gastroes…
peach:chr6:32551502-32680640	6	32578632	rs3997869	T	C	0.379661	0.966471	0.515532	HLA-DRB1	1.2932e-07	-0.532696	0	0.5033	-0.02036	0.018309	1	2.46383e-12	-0.46532	0.330802	10	Adipose_Subcutaneous,Artery_Tibial,Brain_Anterior_cingulate_cortex_BA24,Lung,Muscle_Skeletal,Nerve_Tibial,Skin_Not_Sun_Exposed_Suprapubic,Skin_Sun_Exposed_Lower_leg,Thyroid,Whole_Blood
peach:chr6:32551502-32680640	6	32580911	rs2894379	C	T	0.380832	0.969488	0.512951	HLA-DRB1	1.49984e-07	-0.529738	0				1	3.46455e-12	-0.46438	0.331308	10	Adipose_Subcutaneous,Artery_Tibial,Brain_Anterior_cingulate_cortex_BA24,Lung,Muscle_Skeletal,Nerve_Tibial,Skin_Not_Sun_Exposed_Suprapubic,Skin_Sun_Exposed_Lower_leg,Thyroid,Whole_Blood
peach:chr6:32551502-32680640	6	32584952	rs685810	G	A	0.376604	0.966226	0.511438	HLA-DRB1	1.35922e-07	-0.53355	0				1	1.24159e-14	-0.508014	0.345105	20	Adipose_Subcutaneous,Artery_Aorta,Artery_Tibial,Brain_Anterior_cingulate_cortex_BA24,Brain_Cerebellum,Brain_Nucleus_accumbens_basal_ganglia,Brain_Putamen_basal_ganglia,Cells_EBV-transformed_lymphocytes,Cells_Transformed_fibroblasts,Colon_Transverse,Esophagus_Mucosa,Heart_Left_Ventricle,Lung,Muscle_Skeletal,Nerve_Tibial,Skin_Not_Sun_Exposed_Suprapubic,Skin_Sun_Exposed_Lower_leg,Stomach,Thyroid,Who…
peach:chr6:32551502-32680640	6	32597087	rs111382741	C	CA	0.376129	0.965819	0.510602	HLA-DRB1	1.40568e-07	-0.533299	0				1	5.05637e-28	-0.640245	0.493908	36	Adipose_Subcutaneous,Adipose_Visceral_Omentum,Artery_Aorta,Artery_Coronary,Artery_Tibial,Brain_Anterior_cingulate_cortex_BA24,Brain_Cerebellar_Hemisphere,Brain_Cerebellum,Brain_Cortex,Brain_Frontal_Cortex_BA9,Brain_Hypothalamus,Brain_Nucleus_accumbens_basal_ganglia,Brain_Putamen_basal_ganglia,Breast_Mammary_Tissue,Cells_EBV-transformed_lymphocytes,Cells_Transformed_fibroblasts,Colon_Transverse,Es…
peach:chr6:32551502-32680640	6	32551502	rs9269918	C	A	0.248828	0.694267	0.506148	HLA-DRB1	3.73111e-08	-0.451919	0				1	3.07618e-11	-0.384799	0.21878	9	Adipose_Subcutaneous,Adipose_Visceral_Omentum,Artery_Tibial,Cells_Transformed_fibroblasts,Esophagus_Muscularis,Muscle_Skeletal,Nerve_Tibial,Thyroid,Whole_Blood
peach:chr6:32551502-32680640	6	32560306	rs34665982	C	T	0.298168	0.65155	0.501905	HLA-DRB1	1.34319e-07	-0.426537	0				1	6.80474e-37	-0.691469	0.476751	41	Adipose_Subcutaneous,Adipose_Visceral_Omentum,Adrenal_Gland,Artery_Aorta,Artery_Coronary,Artery_Tibial,Brain_Anterior_cingulate_cortex_BA24,Brain_Caudate_basal_ganglia,Brain_Cerebellum,Brain_Cortex,Brain_Frontal_Cortex_BA9,Brain_Hippocampus,Brain_Hypothalamus,Brain_Nucleus_accumbens_basal_ganglia,Breast_Mammary_Tissue,Cells_Transformed_fibroblasts,Colon_Sigmoid,Colon_Transverse,Esophagus_Gastroes…
peach:chr6:32551502-32680640	6	32583529	rs6941972	A	G	0.369772	0.969769	0.500794	HLA-DRB1	2.06361e-07	-0.529161	0				1	1.32436e-10	-0.470708	0.330824	8	Adipose_Subcutaneous,Artery_Tibial,Brain_Anterior_cingulate_cortex_BA24,Muscle_Skeletal,Nerve_Tibial,Skin_Not_Sun_Exposed_Suprapubic,Skin_Sun_Exposed_Lower_leg,Whole_Blood
peach:chr6:32551502-32680640	6	32572113	rs585669	A	G	0.543146	0.739907	0.477769	HLA-DRB1	1.57448e-06	-0.396011	0	0.003641	-0.07615	0.149751	1	6.33585e-25	-0.608482	0.546519	35	Adipose_Subcutaneous,Adipose_Visceral_Omentum,Artery_Aorta,Artery_Coronary,Artery_Tibial,Brain_Anterior_cingulate_cortex_BA24,Brain_Caudate_basal_ganglia,Brain_Cerebellar_Hemisphere,Brain_Cerebellum,Brain_Cortex,Brain_Hippocampus,Brain_Hypothalamus,Brain_Nucleus_accumbens_basal_ganglia,Brain_Putamen_basal_ganglia,Breast_Mammary_Tissue,Cells_EBV-transformed_lymphocytes,Cells_Transformed_fibroblast…
peach:chr6:32551502-32680640	6	32577046	rs562289	T	C	0.574751	0.992598	0.439377	HLA-DRB1	2.33029e-06	-0.422685	0				1	9.48143e-11	-0.515537	0.2745	10	Adipose_Subcutaneous,Artery_Tibial,Brain_Anterior_cingulate_cortex_BA24,Lung,Muscle_Skeletal,Nerve_Tibial,Skin_Not_Sun_Exposed_Suprapubic,Skin_Sun_Exposed_Lower_leg,Thyroid,Whole_Blood
peach:chr6:32551502-32680640	6	32583046	rs3129754	G	A	0.934642	0.9821	0.907744	HLA-DRB5	2.00823e-11	-0.561149	1	1.433e-14	-0.3915	0.224163	0
peach:chr6:32551502-32680640	6	32578481	rs5021726	C	T	0.745531	0.975011	0.62924	HLA-DRB5	1.62687e-08	-0.480782	1	5.322e-21	-0.4734	0.328283	0
peach:chr6:32551502-32680640	6	32578052	rs532098	A	G	0.747059	0.976703	0.623806	HLA-DRB5	1.76535e-08	-0.479584	1	5.322e-21	-0.4734	0.328283	0
peach:chr6:32551502-32680640	6	32579708	rs13207945	C	T	0.744619	0.976596	0.615777	HLA-DRB5	2.03649e-08	-0.477669	1	5.322e-21	-0.4734	0.328283	0
peach:chr6:32551502-32680640	6	32561656	rs9270599	A	G	0.294639	0.654539	0.524064	HLA-DRB5	3.96177e-08	-0.445469	1	1.748e-62	-0.7123	1	1	9.78508e-27	-0.704081	0.549176	37	Adipose_Subcutaneous,Adipose_Visceral_Omentum,Adrenal_Gland,Artery_Aorta,Artery_Coronary,Artery_Tibial,Brain_Anterior_cingulate_cortex_BA24,Brain_Caudate_basal_ganglia,Brain_Cerebellum,Brain_Cortex,Brain_Frontal_Cortex_BA9,Brain_Hippocampus,Brain_Nucleus_accumbens_basal_ganglia,Breast_Mammary_Tissue,Cells_EBV-transformed_lymphocytes,Colon_Sigmoid,Colon_Transverse,Esophagus_Gastroesophageal_Juncti…
peach:chr6:32551502-32680640	6	32559216	rs9270505	G	A	0.282924	0.638169	0.521389	HLA-DRB5	3.43278e-08	-0.447907	1	1.856e-62	-0.7117	0.999578	1	2.62021e-29	-0.768052	0.662501	38	Adipose_Subcutaneous,Adipose_Visceral_Omentum,Adrenal_Gland,Artery_Aorta,Artery_Coronary,Artery_Tibial,Brain_Anterior_cingulate_cortex_BA24,Brain_Caudate_basal_ganglia,Brain_Cerebellum,Brain_Cortex,Brain_Frontal_Cortex_BA9,Brain_Hippocampus,Brain_Nucleus_accumbens_basal_ganglia,Breast_Mammary_Tissue,Cells_EBV-transformed_lymphocytes,Colon_Sigmoid,Colon_Transverse,Esophagus_Gastroesophageal_Juncti…
peach:chr6:32551502-32680640	6	32560584	rs9270555	T	C	0.290452	0.64773	0.52061	HLA-DRB5	4.24548e-08	-0.444283	0				1	4.91811e-29	-0.751864	0.657049	37	Adipose_Subcutaneous,Adipose_Visceral_Omentum,Adrenal_Gland,Artery_Aorta,Artery_Coronary,Artery_Tibial,Brain_Caudate_basal_ganglia,Brain_Cerebellum,Brain_Cortex,Brain_Frontal_Cortex_BA9,Brain_Hippocampus,Brain_Nucleus_accumbens_basal_ganglia,Breast_Mammary_Tissue,Cells_EBV-transformed_lymphocytes,Colon_Sigmoid,Colon_Transverse,Esophagus_Gastroesophageal_Junction,Esophagus_Mucosa,Esophagus_Muscula…
peach:chr6:32551502-32680640	6	32551502	rs9269918	C	A	0.248828	0.694267	0.506148	HLA-DRB5	3.73111e-08	-0.451919	0				1	1.26007e-15	-0.585827	0.365516	25	Adipose_Subcutaneous,Adipose_Visceral_Omentum,Artery_Aorta,Artery_Coronary,Artery_Tibial,Brain_Caudate_basal_ganglia,Brain_Cortex,Breast_Mammary_Tissue,Cells_EBV-transformed_lymphocytes,Colon_Transverse,Esophagus_Mucosa,Esophagus_Muscularis,Heart_Atrial_Appendage,Heart_Left_Ventricle,Lung,Muscle_Skeletal,Nerve_Tibial,Ovary,Pancreas,Skin_Not_Sun_Exposed_Suprapubic,Skin_Sun_Exposed_Lower_leg,Stomac…
peach:chr6:32551502-32680640	6	32560306	rs34665982	C	T	0.298168	0.65155	0.501905	HLA-DRB5	1.34319e-07	-0.426537	0				1	3.21538e-26	-0.741456	0.618183	37	Adipose_Subcutaneous,Adipose_Visceral_Omentum,Adrenal_Gland,Artery_Aorta,Artery_Coronary,Artery_Tibial,Brain_Anterior_cingulate_cortex_BA24,Brain_Caudate_basal_ganglia,Brain_Cerebellum,Brain_Cortex,Brain_Frontal_Cortex_BA9,Brain_Hippocampus,Brain_Nucleus_accumbens_basal_ganglia,Breast_Mammary_Tissue,Cells_EBV-transformed_lymphocytes,Colon_Sigmoid,Colon_Transverse,Esophagus_Gastroesophageal_Juncti…
peach:chr6:32551502-32680640	6	32572113	rs585669	A	G	0.543146	0.739907	0.477769	HLA-DRB5	1.57448e-06	-0.396011	1	6.852e-35	-0.5739	0.553199	0	2.8293e-06	-0.371394	0.104245	3	Artery_Tibial,Lung,Thyroid
peach:chr6:32551502-32680640	6	32584319	rs28383241	A	C	0.99684	1	0.952902	HLA-DRB6	3.03521e-12	-0.583051	0				1	1.84085e-46	0.830379	0.661839	41	Adipose_Subcutaneous,Adipose_Visceral_Omentum,Adrenal_Gland,Artery_Aorta,Artery_Coronary,Artery_Tibial,Brain_Anterior_cingulate_cortex_BA24,Brain_Caudate_basal_ganglia,Brain_Cerebellar_Hemisphere,Brain_Cerebellum,Brain_Cortex,Brain_Frontal_Cortex_BA9,Brain_Hypothalamus,Brain_Nucleus_accumbens_basal_ganglia,Brain_Putamen_basal_ganglia,Breast_Mammary_Tissue,Cells_EBV-transformed_lymphocytes,Colon_S…
peach:chr6:32551502-32680640	6	32584325	rs28383242	G	A	0.99684	1	0.952902	HLA-DRB6	3.03521e-12	-0.583051	0				1	7.80035e-47	0.838651	0.667426	41	Adipose_Subcutaneous,Adipose_Visceral_Omentum,Adrenal_Gland,Artery_Aorta,Artery_Coronary,Artery_Tibial,Brain_Anterior_cingulate_cortex_BA24,Brain_Caudate_basal_ganglia,Brain_Cerebellar_Hemisphere,Brain_Cerebellum,Brain_Cortex,Brain_Frontal_Cortex_BA9,Brain_Hypothalamus,Brain_Nucleus_accumbens_basal_ganglia,Brain_Putamen_basal_ganglia,Breast_Mammary_Tissue,Cells_EBV-transformed_lymphocytes,Colon_S…
peach:chr6:32551502-32680640	6	32583057	rs3129755	G	A	0.946117	0.979464	0.952178	HLA-DRB6	8.15988e-12	-0.570836	0				1	1.61885e-38	0.751486	0.568389	40	Adipose_Subcutaneous,Adipose_Visceral_Omentum,Adrenal_Gland,Artery_Aorta,Artery_Coronary,Artery_Tibial,Brain_Anterior_cingulate_cortex_BA24,Brain_Caudate_basal_ganglia,Brain_Cerebellar_Hemisphere,Brain_Cerebellum,Brain_Cortex,Brain_Frontal_Cortex_BA9,Brain_Hypothalamus,Brain_Nucleus_accumbens_basal_ganglia,Brain_Putamen_basal_ganglia,Breast_Mammary_Tissue,Cells_EBV-transformed_lymphocytes,Colon_S…
peach:chr6:32551502-32680640	6	32583477	rs28383223	T	C	0.977679	0.998037	0.938588	HLA-DRB6	7.16666e-12	-0.569964	0				1	3.12797e-41	0.768317	0.572743	40	Adipose_Subcutaneous,Adipose_Visceral_Omentum,Adrenal_Gland,Artery_Aorta,Artery_Coronary,Artery_Tibial,Brain_Anterior_cingulate_cortex_BA24,Brain_Caudate_basal_ganglia,Brain_Cerebellar_Hemisphere,Brain_Cerebellum,Brain_Cortex,Brain_Frontal_Cortex_BA9,Brain_Hypothalamus,Brain_Nucleus_accumbens_basal_ganglia,Brain_Putamen_basal_ganglia,Breast_Mammary_Tissue,Cells_EBV-transformed_lymphocytes,Colon_S…
peach:chr6:32551502-32680640	6	32583653	rs28383224	G	A	0.977679	0.998037	0.938588	HLA-DRB6	7.16666e-12	-0.569964	0	0.3317	-0.09934	0.0139115	1	7.62758e-41	0.760326	0.570464	40	Adipose_Subcutaneous,Adipose_Visceral_Omentum,Adrenal_Gland,Artery_Aorta,Artery_Coronary,Artery_Tibial,Brain_Anterior_cingulate_cortex_BA24,Brain_Caudate_basal_ganglia,Brain_Cerebellar_Hemisphere,Brain_Cerebellum,Brain_Cortex,Brain_Frontal_Cortex_BA9,Brain_Hypothalamus,Brain_Nucleus_accumbens_basal_ganglia,Brain_Putamen_basal_ganglia,Breast_Mammary_Tissue,Cells_EBV-transformed_lymphocytes,Colon_S…
peach:chr6:32551502-32680640	6	32583576	rs28752514	C	T	0.975908	0.996256	0.932289	HLA-DRB6	7.89043e-12	-0.568819	0				1	7.64651e-41	0.760345	0.570446	40	Adipose_Subcutaneous,Adipose_Visceral_Omentum,Adrenal_Gland,Artery_Aorta,Artery_Coronary,Artery_Tibial,Brain_Anterior_cingulate_cortex_BA24,Brain_Caudate_basal_ganglia,Brain_Cerebellar_Hemisphere,Brain_Cerebellum,Brain_Cortex,Brain_Frontal_Cortex_BA9,Brain_Hypothalamus,Brain_Nucleus_accumbens_basal_ganglia,Brain_Putamen_basal_ganglia,Breast_Mammary_Tissue,Cells_EBV-transformed_lymphocytes,Colon_S…
peach:chr6:32551502-32680640	6	32583603	rs28752515	A	G	0.975908	0.996256	0.932289	HLA-DRB6	7.89043e-12	-0.568819	0				1	6.23083e-41	0.76232	0.558867	40	Adipose_Subcutaneous,Adipose_Visceral_Omentum,Adrenal_Gland,Artery_Aorta,Artery_Coronary,Artery_Tibial,Brain_Anterior_cingulate_cortex_BA24,Brain_Caudate_basal_ganglia,Brain_Cerebellar_Hemisphere,Brain_Cerebellum,Brain_Cortex,Brain_Frontal_Cortex_BA9,Brain_Hypothalamus,Brain_Nucleus_accumbens_basal_ganglia,Brain_Putamen_basal_ganglia,Breast_Mammary_Tissue,Cells_EBV-transformed_lymphocytes,Colon_S…
peach:chr6:32551502-32680640	6	32583046	rs3129754	G	A	0.934642	0.9821	0.907744	HLA-DRB6	2.00823e-11	-0.561149	0	0.08955	-0.1737	0.0304189	1	1.31553e-10	0.481701	0.329222	14	Adipose_Subcutaneous,Adrenal_Gland,Artery_Aorta,Artery_Tibial,Brain_Cerebellar_Hemisphere,Brain_Cerebellum,Colon_Transverse,Esophagus_Mucosa,Muscle_Skeletal,Nerve_Tibial,Skin_Sun_Exposed_Lower_leg,Testis,Thyroid,Whole_Blood
peach:chr6:32551502-32680640	6	32583051	rs35484705	T	C	0.934642	0.9821	0.907744	HLA-DRB6	2.00823e-11	-0.561149	0				1	2.32882e-10	0.478638	0.315113	14	Adipose_Subcutaneous,Adrenal_Gland,Artery_Aorta,Artery_Tibial,Brain_Cerebellar_Hemisphere,Brain_Cerebellum,Colon_Transverse,Esophagus_Mucosa,Muscle_Skeletal,Nerve_Tibial,Skin_Sun_Exposed_Lower_leg,Testis,Thyroid,Whole_Blood
peach:chr6:32551502-32680640	6	32583056	rs35558953	T	C	0.934642	0.9821	0.907744	HLA-DRB6	2.00823e-11	-0.561149	0				1	2.79424e-10	0.475316	0.310685	14	Adipose_Subcutaneous,Adrenal_Gland,Artery_Aorta,Artery_Tibial,Brain_Cerebellar_Hemisphere,Brain_Cerebellum,Colon_Transverse,Esophagus_Mucosa,Muscle_Skeletal,Nerve_Tibial,Skin_Sun_Exposed_Lower_leg,Testis,Thyroid,Whole_Blood
peach:chr6:32551502-32680640	6	32584153	rs28383233	A	G	0.979631	1	0.905962	HLA-DRB6	1.01423e-11	-0.565105	0				1	1.64435e-40	0.756619	0.534354	40	Adipose_Subcutaneous,Adipose_Visceral_Omentum,Adrenal_Gland,Artery_Aorta,Artery_Coronary,Artery_Tibial,Brain_Anterior_cingulate_cortex_BA24,Brain_Caudate_basal_ganglia,Brain_Cerebellar_Hemisphere,Brain_Cerebellum,Brain_Cortex,Brain_Frontal_Cortex_BA9,Brain_Hypothalamus,Brain_Nucleus_accumbens_basal_ganglia,Brain_Putamen_basal_ganglia,Breast_Mammary_Tissue,Cells_EBV-transformed_lymphocytes,Colon_S…
peach:chr6:32551502-32680640	6	32583212	rs28383221	G	A	0.979276	0.999643	0.90283	HLA-DRB6	1.06174e-11	-0.564558	0	0.3317	-0.09934	0.0139115	1	1.62747e-40	0.756646	0.53394	40	Adipose_Subcutaneous,Adipose_Visceral_Omentum,Adrenal_Gland,Artery_Aorta,Artery_Coronary,Artery_Tibial,Brain_Anterior_cingulate_cortex_BA24,Brain_Caudate_basal_ganglia,Brain_Cerebellar_Hemisphere,Brain_Cerebellum,Brain_Cortex,Brain_Frontal_Cortex_BA9,Brain_Hypothalamus,Brain_Nucleus_accumbens_basal_ganglia,Brain_Putamen_basal_ganglia,Breast_Mammary_Tissue,Cells_EBV-transformed_lymphocytes,Colon_S…
peach:chr6:32551502-32680640	6	32584088	rs28383230	C	T	0.979276	0.999643	0.90283	HLA-DRB6	1.06174e-11	-0.564558	0				1	1.64302e-40	0.756624	0.534354	40	Adipose_Subcutaneous,Adipose_Visceral_Omentum,Adrenal_Gland,Artery_Aorta,Artery_Coronary,Artery_Tibial,Brain_Anterior_cingulate_cortex_BA24,Brain_Caudate_basal_ganglia,Brain_Cerebellar_Hemisphere,Brain_Cerebellum,Brain_Cortex,Brain_Frontal_Cortex_BA9,Brain_Hypothalamus,Brain_Nucleus_accumbens_basal_ganglia,Brain_Putamen_basal_ganglia,Breast_Mammary_Tissue,Cells_EBV-transformed_lymphocytes,Colon_S…
peach:chr6:32551502-32680640	6	32584099	rs28383231	T	C	0.979276	0.999643	0.90283	HLA-DRB6	1.06174e-11	-0.564558	0				1	1.64302e-40	0.756624	0.534354	40	Adipose_Subcutaneous,Adipose_Visceral_Omentum,Adrenal_Gland,Artery_Aorta,Artery_Coronary,Artery_Tibial,Brain_Anterior_cingulate_cortex_BA24,Brain_Caudate_basal_ganglia,Brain_Cerebellar_Hemisphere,Brain_Cerebellum,Brain_Cortex,Brain_Frontal_Cortex_BA9,Brain_Hypothalamus,Brain_Nucleus_accumbens_basal_ganglia,Brain_Putamen_basal_ganglia,Breast_Mammary_Tissue,Cells_EBV-transformed_lymphocytes,Colon_S…
peach:chr6:32551502-32680640	6	32584192	rs113991537	CAA	C	0.979276	0.999643	0.90283	HLA-DRB6	1.06174e-11	-0.564558	0				1	3.30981e-40	0.757051	0.534768	40	Adipose_Subcutaneous,Adipose_Visceral_Omentum,Adrenal_Gland,Artery_Aorta,Artery_Coronary,Artery_Tibial,Brain_Anterior_cingulate_cortex_BA24,Brain_Caudate_basal_ganglia,Brain_Cerebellar_Hemisphere,Brain_Cerebellum,Brain_Cortex,Brain_Frontal_Cortex_BA9,Brain_Hypothalamus,Brain_Nucleus_accumbens_basal_ganglia,Brain_Putamen_basal_ganglia,Breast_Mammary_Tissue,Cells_EBV-transformed_lymphocytes,Colon_S…
peach:chr6:32551502-32680640	6	32584769	rs685244	G	A	0.979098	0.999464	0.902151	HLA-DRB6	1.07061e-11	-0.564458	0				1	5.44632e-41	0.767173	0.563832	40	Adipose_Subcutaneous,Adipose_Visceral_Omentum,Adrenal_Gland,Artery_Aorta,Artery_Coronary,Artery_Tibial,Brain_Anterior_cingulate_cortex_BA24,Brain_Caudate_basal_ganglia,Brain_Cerebellar_Hemisphere,Brain_Cerebellum,Brain_Cortex,Brain_Frontal_Cortex_BA9,Brain_Hypothalamus,Brain_Nucleus_accumbens_basal_ganglia,Brain_Putamen_basal_ganglia,Breast_Mammary_Tissue,Cells_EBV-transformed_lymphocytes,Colon_S…
peach:chr6:32551502-32680640	6	32583885	rs113083535	GATGT	G	0.976793	0.997146	0.890176	HLA-DRB6	1.29636e-11	-0.562404	0				1	3.84232e-38	0.743058	0.505183	40	Adipose_Subcutaneous,Adipose_Visceral_Omentum,Adrenal_Gland,Artery_Aorta,Artery_Coronary,Artery_Tibial,Brain_Anterior_cingulate_cortex_BA24,Brain_Caudate_basal_ganglia,Brain_Cerebellar_Hemisphere,Brain_Cerebellum,Brain_Cortex,Brain_Frontal_Cortex_BA9,Brain_Hypothalamus,Brain_Nucleus_accumbens_basal_ganglia,Brain_Putamen_basal_ganglia,Breast_Mammary_Tissue,Cells_EBV-transformed_lymphocytes,Colon_S…
peach:chr6:32551502-32680640	6	32584346	rs34028938	A	C	0.973539	0.987809	0.885627	HLA-DRB6	1.34479e-11	-0.5634	0				1	1.01968e-12	0.50034	0.245188	20	Adipose_Subcutaneous,Adipose_Visceral_Omentum,Adrenal_Gland,Artery_Aorta,Artery_Tibial,Brain_Cerebellar_Hemisphere,Brain_Cerebellum,Breast_Mammary_Tissue,Colon_Transverse,Esophagus_Mucosa,Heart_Left_Ventricle,Lung,Muscle_Skeletal,Nerve_Tibial,Skin_Not_Sun_Exposed_Suprapubic,Skin_Sun_Exposed_Lower_leg,Stomach,Testis,Thyroid,Whole_Blood
peach:chr6:32551502-32680640	6	32584355	rs35940802	G	A	0.973539	0.987809	0.885627	HLA-DRB6	1.34479e-11	-0.5634	0				1	6.42208e-13	0.508687	0.253684	21	Adipose_Subcutaneous,Adipose_Visceral_Omentum,Adrenal_Gland,Artery_Aorta,Artery_Tibial,Brain_Cerebellar_Hemisphere,Brain_Cerebellum,Breast_Mammary_Tissue,Colon_Transverse,Esophagus_Mucosa,Heart_Atrial_Appendage,Heart_Left_Ventricle,Lung,Muscle_Skeletal,Nerve_Tibial,Skin_Not_Sun_Exposed_Suprapubic,Skin_Sun_Exposed_Lower_leg,Stomach,Testis,Thyroid,Whole_Blood
peach:chr6:32551502-32680640	6	32583677	rs36124427	C	T	0.966382	0.983566	0.8826	HLA-DRB6	1.73208e-11	-0.560337	0	0.3317	-0.09934	0.0139115	1	1.68481e-11	0.465706	0.258044	15	Adipose_Subcutaneous,Adipose_Visceral_Omentum,Artery_Aorta,Artery_Tibial,Brain_Cerebellum,Breast_Mammary_Tissue,Colon_Transverse,Heart_Left_Ventricle,Muscle_Skeletal,Nerve_Tibial,Skin_Not_Sun_Exposed_Suprapubic,Skin_Sun_Exposed_Lower_leg,Testis,Thyroid,Whole_Blood
peach:chr6:32551502-32680640	6	32583682	rs34136174	C	A	0.966382	0.983566	0.8826	HLA-DRB6	1.73208e-11	-0.560337	0				1	1.68481e-11	0.465706	0.258044	15	Adipose_Subcutaneous,Adipose_Visceral_Omentum,Artery_Aorta,Artery_Tibial,Brain_Cerebellum,Breast_Mammary_Tissue,Colon_Transverse,Heart_Left_Ventricle,Muscle_Skeletal,Nerve_Tibial,Skin_Not_Sun_Exposed_Suprapubic,Skin_Sun_Exposed_Lower_leg,Testis,Thyroid,Whole_Blood
peach:chr6:32551502-32680640	6	32583490	rs35534739	G	A	0.963943	0.982497	0.870972	HLA-DRB6	2.06682e-11	-0.558192	0				1	2.72286e-11	0.497704	0.250478	16	Adipose_Subcutaneous,Adipose_Visceral_Omentum,Adrenal_Gland,Artery_Aorta,Artery_Tibial,Brain_Cerebellar_Hemisphere,Brain_Cerebellum,Breast_Mammary_Tissue,Colon_Transverse,Muscle_Skeletal,Nerve_Tibial,Skin_Not_Sun_Exposed_Suprapubic,Skin_Sun_Exposed_Lower_leg,Testis,Thyroid,Whole_Blood
peach:chr6:32551502-32680640	6	32583496	rs34341844	A	G	0.963943	0.982497	0.870972	HLA-DRB6	2.06682e-11	-0.558192	0				1	2.8671e-11	0.496261	0.249841	16	Adipose_Subcutaneous,Adipose_Visceral_Omentum,Adrenal_Gland,Artery_Aorta,Artery_Tibial,Brain_Cerebellar_Hemisphere,Brain_Cerebellum,Breast_Mammary_Tissue,Colon_Transverse,Muscle_Skeletal,Nerve_Tibial,Skin_Not_Sun_Exposed_Suprapubic,Skin_Sun_Exposed_Lower_leg,Testis,Thyroid,Whole_Blood
peach:chr6:32551502-32680640	6	32583557	rs34599306	G	C	0.963074	0.982486	0.867804	HLA-DRB6	2.16222e-11	-0.557643	0				1	1.57736e-11	0.466204	0.258034	15	Adipose_Subcutaneous,Adipose_Visceral_Omentum,Artery_Aorta,Artery_Tibial,Brain_Cerebellum,Breast_Mammary_Tissue,Colon_Transverse,Heart_Left_Ventricle,Muscle_Skeletal,Nerve_Tibial,Skin_Not_Sun_Exposed_Suprapubic,Skin_Sun_Exposed_Lower_leg,Testis,Thyroid,Whole_Blood
peach:chr6:32551502-32680640	6	32583159	rs4959106	C	T	0.968223	0.985633	0.843721	HLA-DRB6	2.51666e-11	-0.556964	0	0.3317	-0.09934	0.0139115	1	2.2031e-11	0.464282	0.258028	14	Adipose_Subcutaneous,Adipose_Visceral_Omentum,Artery_Aorta,Artery_Tibial,Brain_Cerebellum,Breast_Mammary_Tissue,Colon_Transverse,Muscle_Skeletal,Nerve_Tibial,Skin_Not_Sun_Exposed_Suprapubic,Skin_Sun_Exposed_Lower_leg,Testis,Thyroid,Whole_Blood
peach:chr6:32551502-32680640	6	32584295	rs34537691	G	A	0.968302	0.985496	0.843344	HLA-DRB6	2.50016e-11	-0.5554	0				1	1.37651e-12	0.495187	0.267648	21	Adipose_Subcutaneous,Adipose_Visceral_Omentum,Adrenal_Gland,Artery_Aorta,Artery_Tibial,Brain_Cerebellum,Breast_Mammary_Tissue,Colon_Transverse,Esophagus_Mucosa,Heart_Atrial_Appendage,Heart_Left_Ventricle,Lung,Muscle_Skeletal,Nerve_Tibial,Pituitary,Skin_Not_Sun_Exposed_Suprapubic,Skin_Sun_Exposed_Lower_leg,Stomach,Testis,Thyroid,Whole_Blood
peach:chr6:32551502-32680640	6	32582627	rs3129752	C	G	0.967953	0.985144	0.840016	HLA-DRB6	2.62603e-11	-0.5548	0				1	2.16823e-11	0.465097	0.256903	14	Adipose_Subcutaneous,Adipose_Visceral_Omentum,Artery_Aorta,Artery_Tibial,Brain_Cerebellum,Breast_Mammary_Tissue,Colon_Transverse,Muscle_Skeletal,Nerve_Tibial,Skin_Not_Sun_Exposed_Suprapubic,Skin_Sun_Exposed_Lower_leg,Testis,Thyroid,Whole_Blood
peach:chr6:32551502-32680640	6	32583125	rs4959103	C	T	0.967778	0.984969	0.840016	HLA-DRB6	2.62603e-11	-0.5548	0				1	2.11242e-11	0.469281	0.258477	15	Adipose_Subcutaneous,Adipose_Visceral_Omentum,Adrenal_Gland,Artery_Aorta,Artery_Tibial,Brain_Cerebellum,Breast_Mammary_Tissue,Colon_Transverse,Muscle_Skeletal,Nerve_Tibial,Skin_Not_Sun_Exposed_Suprapubic,Skin_Sun_Exposed_Lower_leg,Testis,Thyroid,Whole_Blood
peach:chr6:32551502-32680640	6	32583129	rs4959104	C	T	0.967778	0.984969	0.840016	HLA-DRB6	2.62603e-11	-0.5548	0				1	2.09729e-11	0.469359	0.258474	15	Adipose_Subcutaneous,Adipose_Visceral_Omentum,Adrenal_Gland,Artery_Aorta,Artery_Tibial,Brain_Cerebellum,Breast_Mammary_Tissue,Colon_Transverse,Muscle_Skeletal,Nerve_Tibial,Skin_Not_Sun_Exposed_Suprapubic,Skin_Sun_Exposed_Lower_leg,Testis,Thyroid,Whole_Blood
peach:chr6:32551502-32680640	6	32583299	rs34850435	T	C	0.967953	0.985144	0.840016	HLA-DRB6	2.62603e-11	-0.5548	0	0.3317	-0.09934	0.0139115	1	2.2031e-11	0.464282	0.258028	14	Adipose_Subcutaneous,Adipose_Visceral_Omentum,Artery_Aorta,Artery_Tibial,Brain_Cerebellum,Breast_Mammary_Tissue,Colon_Transverse,Muscle_Skeletal,Nerve_Tibial,Skin_Not_Sun_Exposed_Suprapubic,Skin_Sun_Exposed_Lower_leg,Testis,Thyroid,Whole_Blood
peach:chr6:32551502-32680640	6	32583426	rs35029150	G	T	0.967953	0.985144	0.840016	HLA-DRB6	2.62603e-11	-0.5548	0				1	2.6091e-11	0.464447	0.258032	14	Adipose_Subcutaneous,Adipose_Visceral_Omentum,Artery_Aorta,Artery_Tibial,Brain_Cerebellum,Breast_Mammary_Tissue,Colon_Transverse,Muscle_Skeletal,Nerve_Tibial,Skin_Not_Sun_Exposed_Suprapubic,Skin_Sun_Exposed_Lower_leg,Testis,Thyroid,Whole_Blood
peach:chr6:32551502-32680640	6	32582601	rs34656207	T	C	0.947218	0.982449	0.813448	HLA-DRB6	5.46098e-11	-0.546704	0	0.08757	-0.1743	0.0307007	1	5.61247e-12	0.488171	0.300863	19	Adipose_Subcutaneous,Adipose_Visceral_Omentum,Adrenal_Gland,Artery_Aorta,Artery_Tibial,Brain_Cerebellum,Breast_Mammary_Tissue,Colon_Transverse,Esophagus_Mucosa,Heart_Left_Ventricle,Lung,Muscle_Skeletal,Nerve_Tibial,Skin_Not_Sun_Exposed_Suprapubic,Skin_Sun_Exposed_Lower_leg,Stomach,Testis,Thyroid,Whole_Blood
peach:chr6:32551502-32680640	6	32582604	rs35186928	A	G	0.947218	0.982449	0.813448	HLA-DRB6	5.46098e-11	-0.546704	0				1	9.79566e-07	0.434037	0.247582	6	Adipose_Subcutaneous,Artery_Tibial,Brain_Cerebellum,Muscle_Skeletal,Nerve_Tibial,Whole_Blood
peach:chr6:32551502-32680640	6	32585055	rs686250	G	A	0.768498	0.999133	0.698556	HLA-DRB6	3.98968e-09	-0.480597	0				1	2.05035e-32	0.706932	0.481226	37	Adipose_Subcutaneous,Adipose_Visceral_Omentum,Adrenal_Gland,Artery_Aorta,Artery_Coronary,Artery_Tibial,Brain_Anterior_cingulate_cortex_BA24,Brain_Caudate_basal_ganglia,Brain_Cerebellar_Hemisphere,Brain_Cerebellum,Brain_Cortex,Brain_Hippocampus,Brain_Hypothalamus,Breast_Mammary_Tissue,Cells_EBV-transformed_lymphocytes,Colon_Transverse,Esophagus_Gastroesophageal_Junction,Esophagus_Mucosa,Esophagus_…
peach:chr6:32551502-32680640	6	32674130	rs9275507	A	G	0.574916	0.93079	0.685686	HLA-DRB6	2.81796e-09	-0.53081	0	1.497e-05	-0.4406	0.140051	1	2.11528e-11	0.545115	0.258193	21	Adipose_Subcutaneous,Adipose_Visceral_Omentum,Adrenal_Gland,Artery_Aorta,Artery_Coronary,Artery_Tibial,Brain_Cerebellar_Hemisphere,Brain_Cerebellum,Breast_Mammary_Tissue,Colon_Transverse,Esophagus_Mucosa,Heart_Atrial_Appendage,Heart_Left_Ventricle,Lung,Muscle_Skeletal,Nerve_Tibial,Skin_Not_Sun_Exposed_Suprapubic,Skin_Sun_Exposed_Lower_leg,Stomach,Thyroid,Whole_Blood
peach:chr6:32551502-32680640	6	32680640	rs7764856	A	T	0.543883	0.856303	0.683533	HLA-DRB6	1.34145e-09	-0.52767	0	0.007637	-0.2676	0.0614534	1	3.12328e-11	0.518841	0.267793	21	Adipose_Subcutaneous,Adipose_Visceral_Omentum,Adrenal_Gland,Artery_Aorta,Artery_Coronary,Artery_Tibial,Brain_Caudate_basal_ganglia,Brain_Cerebellum,Brain_Frontal_Cortex_BA9,Breast_Mammary_Tissue,Esophagus_Mucosa,Heart_Atrial_Appendage,Heart_Left_Ventricle,Lung,Muscle_Skeletal,Nerve_Tibial,Pancreas,Skin_Sun_Exposed_Lower_leg,Thyroid,Vagina,Whole_Blood
peach:chr6:32551502-32680640	6	32673726	rs9275497	G	A	0.576728	0.931827	0.679145	HLA-DRB6	3.73649e-09	-0.523695	0				1	8.97904e-11	0.538949	0.209807	21	Adipose_Subcutaneous,Adipose_Visceral_Omentum,Adrenal_Gland,Artery_Aorta,Artery_Coronary,Artery_Tibial,Brain_Cerebellum,Breast_Mammary_Tissue,Colon_Transverse,Esophagus_Mucosa,Heart_Atrial_Appendage,Heart_Left_Ventricle,Lung,Muscle_Skeletal,Nerve_Tibial,Pancreas,Skin_Not_Sun_Exposed_Suprapubic,Skin_Sun_Exposed_Lower_leg,Stomach,Thyroid,Whole_Blood
peach:chr6:32551502-32680640	6	32673749	rs9275498	T	C	0.576728	0.931827	0.679145	HLA-DRB6	3.73649e-09	-0.523695	0				1	3.32889e-10	0.549355	0.249064	17	Adipose_Subcutaneous,Adipose_Visceral_Omentum,Adrenal_Gland,Artery_Aorta,Artery_Coronary,Artery_Tibial,Brain_Cerebellum,Breast_Mammary_Tissue,Esophagus_Mucosa,Heart_Atrial_Appendage,Lung,Muscle_Skeletal,Nerve_Tibial,Skin_Sun_Exposed_Lower_leg,Stomach,Thyroid,Whole_Blood
peach:chr6:32551502-32680640	6	32674159	rs9275508	G	C	0.575789	0.931068	0.677268	HLA-DRB6	3.9637e-09	-0.523014	0				1	9.0367e-12	0.552126	0.257136	21	Adipose_Subcutaneous,Adipose_Visceral_Omentum,Adrenal_Gland,Artery_Aorta,Artery_Coronary,Artery_Tibial,Brain_Cerebellar_Hemisphere,Brain_Cerebellum,Breast_Mammary_Tissue,Colon_Transverse,Esophagus_Mucosa,Heart_Atrial_Appendage,Heart_Left_Ventricle,Lung,Muscle_Skeletal,Nerve_Tibial,Skin_Not_Sun_Exposed_Suprapubic,Skin_Sun_Exposed_Lower_leg,Stomach,Thyroid,Whole_Blood
peach:chr6:32551502-32680640	6	32673986	rs9275504	T	C	0.576365	0.931788	0.676721	HLA-DRB6	4.07381e-09	-0.522827	0				1	1.72443e-11	0.54783	0.259037	21	Adipose_Subcutaneous,Adipose_Visceral_Omentum,Adrenal_Gland,Artery_Aorta,Artery_Coronary,Artery_Tibial,Brain_Cerebellar_Hemisphere,Brain_Cerebellum,Breast_Mammary_Tissue,Colon_Transverse,Esophagus_Mucosa,Heart_Atrial_Appendage,Heart_Left_Ventricle,Lung,Muscle_Skeletal,Nerve_Tibial,Skin_Not_Sun_Exposed_Suprapubic,Skin_Sun_Exposed_Lower_leg,Stomach,Thyroid,Whole_Blood
peach:chr6:32551502-32680640	6	32582577	rs3104415	C	A	0.508588	0.975578	0.667839	HLA-DRB6	6.44941e-10	-0.58518	0				1	1.84702e-16	0.582787	0.319419	26	Adipose_Subcutaneous,Adipose_Visceral_Omentum,Adrenal_Gland,Artery_Aorta,Artery_Coronary,Artery_Tibial,Brain_Caudate_basal_ganglia,Brain_Cerebellar_Hemisphere,Brain_Cerebellum,Brain_Frontal_Cortex_BA9,Breast_Mammary_Tissue,Colon_Transverse,Esophagus_Gastroesophageal_Junction,Esophagus_Mucosa,Heart_Atrial_Appendage,Heart_Left_Ventricle,Lung,Muscle_Skeletal,Nerve_Tibial,Pituitary,Skin_Not_Sun_Expos…
peach:chr6:32551502-32680640	6	32582612	rs3104414	A	G	0.508655	0.975891	0.664211	HLA-DRB6	7.40655e-10	-0.583107	0				1	1.71765e-16	0.580158	0.317772	26	Adipose_Subcutaneous,Adipose_Visceral_Omentum,Adrenal_Gland,Artery_Aorta,Artery_Coronary,Artery_Tibial,Brain_Caudate_basal_ganglia,Brain_Cerebellar_Hemisphere,Brain_Cerebellum,Brain_Frontal_Cortex_BA9,Breast_Mammary_Tissue,Colon_Transverse,Esophagus_Gastroesophageal_Junction,Esophagus_Mucosa,Heart_Atrial_Appendage,Heart_Left_Ventricle,Lung,Muscle_Skeletal,Nerve_Tibial,Pituitary,Skin_Not_Sun_Expos…
peach:chr6:32551502-32680640	6	32668171	rs9275366	C	A	0.435292	0.936999	0.652287	HLA-DRB6	1.04307e-10	-0.630187	0				1	9.59028e-13	0.597454	0.288659	23	Adipose_Subcutaneous,Adipose_Visceral_Omentum,Adrenal_Gland,Artery_Aorta,Artery_Coronary,Artery_Tibial,Brain_Caudate_basal_ganglia,Brain_Cerebellar_Hemisphere,Brain_Cerebellum,Brain_Frontal_Cortex_BA9,Breast_Mammary_Tissue,Colon_Transverse,Esophagus_Mucosa,Heart_Atrial_Appendage,Heart_Left_Ventricle,Lung,Muscle_Skeletal,Nerve_Tibial,Skin_Not_Sun_Exposed_Suprapubic,Skin_Sun_Exposed_Lower_leg,Thyro…
peach:chr6:32551502-32680640	6	32668182	rs9275367	G	A	0.435292	0.936999	0.652287	HLA-DRB6	1.04307e-10	-0.630187	0				1	1.01819e-12	0.597154	0.288661	23	Adipose_Subcutaneous,Adipose_Visceral_Omentum,Adrenal_Gland,Artery_Aorta,Artery_Coronary,Artery_Tibial,Brain_Caudate_basal_ganglia,Brain_Cerebellar_Hemisphere,Brain_Cerebellum,Brain_Frontal_Cortex_BA9,Breast_Mammary_Tissue,Colon_Transverse,Esophagus_Mucosa,Heart_Atrial_Appendage,Heart_Left_Ventricle,Lung,Muscle_Skeletal,Nerve_Tibial,Skin_Not_Sun_Exposed_Suprapubic,Skin_Sun_Exposed_Lower_leg,Thyro…
peach:chr6:32551502-32680640	6	32668183	rs9275368	G	C	0.435292	0.936999	0.652287	HLA-DRB6	1.04307e-10	-0.630187	0				1	1.01819e-12	0.597154	0.288661	23	Adipose_Subcutaneous,Adipose_Visceral_Omentum,Adrenal_Gland,Artery_Aorta,Artery_Coronary,Artery_Tibial,Brain_Caudate_basal_ganglia,Brain_Cerebellar_Hemisphere,Brain_Cerebellum,Brain_Frontal_Cortex_BA9,Breast_Mammary_Tissue,Colon_Transverse,Esophagus_Mucosa,Heart_Atrial_Appendage,Heart_Left_Ventricle,Lung,Muscle_Skeletal,Nerve_Tibial,Skin_Not_Sun_Exposed_Suprapubic,Skin_Sun_Exposed_Lower_leg,Thyro…
peach:chr6:32551502-32680640	6	32668255	rs9275369	T	C	0.435292	0.936999	0.652287	HLA-DRB6	1.04307e-10	-0.630187	0				1	9.98153e-13	0.59717	0.288661	23	Adipose_Subcutaneous,Adipose_Visceral_Omentum,Adrenal_Gland,Artery_Aorta,Artery_Coronary,Artery_Tibial,Brain_Caudate_basal_ganglia,Brain_Cerebellar_Hemisphere,Brain_Cerebellum,Brain_Frontal_Cortex_BA9,Breast_Mammary_Tissue,Colon_Transverse,Esophagus_Mucosa,Heart_Atrial_Appendage,Heart_Left_Ventricle,Lung,Muscle_Skeletal,Nerve_Tibial,Skin_Not_Sun_Exposed_Suprapubic,Skin_Sun_Exposed_Lower_leg,Thyro…
peach:chr6:32551502-32680640	6	32668258	rs9275370	T	C	0.435292	0.936999	0.652287	HLA-DRB6	1.04307e-10	-0.630187	0	2.396e-05	-0.4364	0.134122	1	1.09512e-12	0.597163	0.288827	23	Adipose_Subcutaneous,Adipose_Visceral_Omentum,Adrenal_Gland,Artery_Aorta,Artery_Coronary,Artery_Tibial,Brain_Caudate_basal_ganglia,Brain_Cerebellar_Hemisphere,Brain_Cerebellum,Brain_Frontal_Cortex_BA9,Breast_Mammary_Tissue,Colon_Transverse,Esophagus_Mucosa,Heart_Atrial_Appendage,Heart_Left_Ventricle,Lung,Muscle_Skeletal,Nerve_Tibial,Skin_Not_Sun_Exposed_Suprapubic,Skin_Sun_Exposed_Lower_leg,Thyro…
peach:chr6:32551502-32680640	6	32668027	rs9275364	G	A	0.436959	0.939802	0.652275	HLA-DRB6	1.19404e-10	-0.627972	0				1	9.91635e-13	0.59748	0.288936	23	Adipose_Subcutaneous,Adipose_Visceral_Omentum,Adrenal_Gland,Artery_Aorta,Artery_Coronary,Artery_Tibial,Brain_Caudate_basal_ganglia,Brain_Cerebellar_Hemisphere,Brain_Cerebellum,Brain_Frontal_Cortex_BA9,Breast_Mammary_Tissue,Colon_Transverse,Esophagus_Mucosa,Heart_Atrial_Appendage,Heart_Left_Ventricle,Lung,Muscle_Skeletal,Nerve_Tibial,Skin_Not_Sun_Exposed_Suprapubic,Skin_Sun_Exposed_Lower_leg,Thyro…
peach:chr6:32551502-32680640	6	32666831	rs9275329	T	G	0.428376	0.923984	0.651884	HLA-DRB6	1.24205e-10	-0.626428	0	2.026e-05	-0.4373	0.136236	1	9.96298e-13	0.597177	0.288661	23	Adipose_Subcutaneous,Adipose_Visceral_Omentum,Adrenal_Gland,Artery_Aorta,Artery_Coronary,Artery_Tibial,Brain_Caudate_basal_ganglia,Brain_Cerebellar_Hemisphere,Brain_Cerebellum,Brain_Frontal_Cortex_BA9,Breast_Mammary_Tissue,Colon_Transverse,Esophagus_Mucosa,Heart_Atrial_Appendage,Heart_Left_Ventricle,Lung,Muscle_Skeletal,Nerve_Tibial,Skin_Not_Sun_Exposed_Suprapubic,Skin_Sun_Exposed_Lower_leg,Thyro…
peach:chr6:32551502-32680640	6	32659077	rs9275219	T	C	0.42851	0.923884	0.650131	HLA-DRB6	1.19386e-10	-0.624113	0				1	1.22275e-12	0.59623	0.286264	23	Adipose_Subcutaneous,Adipose_Visceral_Omentum,Adrenal_Gland,Artery_Aorta,Artery_Coronary,Artery_Tibial,Brain_Caudate_basal_ganglia,Brain_Cerebellar_Hemisphere,Brain_Cerebellum,Brain_Frontal_Cortex_BA9,Breast_Mammary_Tissue,Colon_Transverse,Esophagus_Mucosa,Heart_Atrial_Appendage,Heart_Left_Ventricle,Lung,Muscle_Skeletal,Nerve_Tibial,Skin_Not_Sun_Exposed_Suprapubic,Skin_Sun_Exposed_Lower_leg,Thyro…
peach:chr6:32551502-32680640	6	32659087	rs9275220	C	T	0.42851	0.923884	0.650131	HLA-DRB6	1.19386e-10	-0.624113	0				1	3.29045e-12	0.595119	0.285057	23	Adipose_Subcutaneous,Adipose_Visceral_Omentum,Adrenal_Gland,Artery_Aorta,Artery_Coronary,Artery_Tibial,Brain_Caudate_basal_ganglia,Brain_Cerebellar_Hemisphere,Brain_Cerebellum,Brain_Frontal_Cortex_BA9,Breast_Mammary_Tissue,Colon_Transverse,Esophagus_Mucosa,Heart_Atrial_Appendage,Heart_Left_Ventricle,Lung,Muscle_Skeletal,Nerve_Tibial,Skin_Not_Sun_Exposed_Suprapubic,Skin_Sun_Exposed_Lower_leg,Thyro…
peach:chr6:32551502-32680640	6	32670874	rs9275425	A	C	0.426562	0.920527	0.644	HLA-DRB6	1.72187e-10	-0.617496	0	2.026e-05	-0.4373	0.136236	1	9.96298e-13	0.597177	0.288661	23	Adipose_Subcutaneous,Adipose_Visceral_Omentum,Adrenal_Gland,Artery_Aorta,Artery_Coronary,Artery_Tibial,Brain_Caudate_basal_ganglia,Brain_Cerebellar_Hemisphere,Brain_Cerebellum,Brain_Frontal_Cortex_BA9,Breast_Mammary_Tissue,Colon_Transverse,Esophagus_Mucosa,Heart_Atrial_Appendage,Heart_Left_Ventricle,Lung,Muscle_Skeletal,Nerve_Tibial,Skin_Not_Sun_Exposed_Suprapubic,Skin_Sun_Exposed_Lower_leg,Thyro…
peach:chr6:32551502-32680640	6	32670915	rs9275427	T	C	0.426562	0.920527	0.644	HLA-DRB6	1.72187e-10	-0.617496	0	2.026e-05	-0.4373	0.136236	1	9.96298e-13	0.597177	0.288661	23	Adipose_Subcutaneous,Adipose_Visceral_Omentum,Adrenal_Gland,Artery_Aorta,Artery_Coronary,Artery_Tibial,Brain_Caudate_basal_ganglia,Brain_Cerebellar_Hemisphere,Brain_Cerebellum,Brain_Frontal_Cortex_BA9,Breast_Mammary_Tissue,Colon_Transverse,Esophagus_Mucosa,Heart_Atrial_Appendage,Heart_Left_Ventricle,Lung,Muscle_Skeletal,Nerve_Tibial,Skin_Not_Sun_Exposed_Suprapubic,Skin_Sun_Exposed_Lower_leg,Thyro…
peach:chr6:32551502-32680640	6	32670978	rs9275428	G	A	0.426562	0.920527	0.644	HLA-DRB6	1.72187e-10	-0.617496	0	2.026e-05	-0.4373	0.136236	1	9.96298e-13	0.597177	0.288661	23	Adipose_Subcutaneous,Adipose_Visceral_Omentum,Adrenal_Gland,Artery_Aorta,Artery_Coronary,Artery_Tibial,Brain_Caudate_basal_ganglia,Brain_Cerebellar_Hemisphere,Brain_Cerebellum,Brain_Frontal_Cortex_BA9,Breast_Mammary_Tissue,Colon_Transverse,Esophagus_Mucosa,Heart_Atrial_Appendage,Heart_Left_Ventricle,Lung,Muscle_Skeletal,Nerve_Tibial,Skin_Not_Sun_Exposed_Suprapubic,Skin_Sun_Exposed_Lower_leg,Thyro…
peach:chr6:32551502-32680640	6	32671140	rs9275431	A	G	0.426562	0.920527	0.644	HLA-DRB6	1.72187e-10	-0.617496	0				1	9.96298e-13	0.597177	0.288661	23	Adipose_Subcutaneous,Adipose_Visceral_Omentum,Adrenal_Gland,Artery_Aorta,Artery_Coronary,Artery_Tibial,Brain_Caudate_basal_ganglia,Brain_Cerebellar_Hemisphere,Brain_Cerebellum,Brain_Frontal_Cortex_BA9,Breast_Mammary_Tissue,Colon_Transverse,Esophagus_Mucosa,Heart_Atrial_Appendage,Heart_Left_Ventricle,Lung,Muscle_Skeletal,Nerve_Tibial,Skin_Not_Sun_Exposed_Suprapubic,Skin_Sun_Exposed_Lower_leg,Thyro…
peach:chr6:32551502-32680640	6	32671185	rs9275432	T	G	0.426562	0.920527	0.644	HLA-DRB6	1.72187e-10	-0.617496	0	2.231e-05	-0.4358	0.135021	1	9.96298e-13	0.597177	0.288661	23	Adipose_Subcutaneous,Adipose_Visceral_Omentum,Adrenal_Gland,Artery_Aorta,Artery_Coronary,Artery_Tibial,Brain_Caudate_basal_ganglia,Brain_Cerebellar_Hemisphere,Brain_Cerebellum,Brain_Frontal_Cortex_BA9,Breast_Mammary_Tissue,Colon_Transverse,Esophagus_Mucosa,Heart_Atrial_Appendage,Heart_Left_Ventricle,Lung,Muscle_Skeletal,Nerve_Tibial,Skin_Not_Sun_Exposed_Suprapubic,Skin_Sun_Exposed_Lower_leg,Thyro…
peach:chr6:32551502-32680640	6	32671206	rs9275433	C	G	0.426562	0.920527	0.644	HLA-DRB6	1.72187e-10	-0.617496	0				1	9.96298e-13	0.597177	0.288661	23	Adipose_Subcutaneous,Adipose_Visceral_Omentum,Adrenal_Gland,Artery_Aorta,Artery_Coronary,Artery_Tibial,Brain_Caudate_basal_ganglia,Brain_Cerebellar_Hemisphere,Brain_Cerebellum,Brain_Frontal_Cortex_BA9,Breast_Mammary_Tissue,Colon_Transverse,Esophagus_Mucosa,Heart_Atrial_Appendage,Heart_Left_Ventricle,Lung,Muscle_Skeletal,Nerve_Tibial,Skin_Not_Sun_Exposed_Suprapubic,Skin_Sun_Exposed_Lower_leg,Thyro…
peach:chr6:32551502-32680640	6	32671399	rs9275436	G	C	0.426562	0.920527	0.644	HLA-DRB6	1.72187e-10	-0.617496	0	1.608e-05	-0.4433	0.139149	1	9.96298e-13	0.597177	0.288661	23	Adipose_Subcutaneous,Adipose_Visceral_Omentum,Adrenal_Gland,Artery_Aorta,Artery_Coronary,Artery_Tibial,Brain_Caudate_basal_ganglia,Brain_Cerebellar_Hemisphere,Brain_Cerebellum,Brain_Frontal_Cortex_BA9,Breast_Mammary_Tissue,Colon_Transverse,Esophagus_Mucosa,Heart_Atrial_Appendage,Heart_Left_Ventricle,Lung,Muscle_Skeletal,Nerve_Tibial,Skin_Not_Sun_Exposed_Suprapubic,Skin_Sun_Exposed_Lower_leg,Thyro…
peach:chr6:32551502-32680640	6	32671508	rs9275438	T	C	0.426562	0.920527	0.644	HLA-DRB6	1.72187e-10	-0.617496	0	2.026e-05	-0.4373	0.136236	1	9.96298e-13	0.597177	0.288661	23	Adipose_Subcutaneous,Adipose_Visceral_Omentum,Adrenal_Gland,Artery_Aorta,Artery_Coronary,Artery_Tibial,Brain_Caudate_basal_ganglia,Brain_Cerebellar_Hemisphere,Brain_Cerebellum,Brain_Frontal_Cortex_BA9,Breast_Mammary_Tissue,Colon_Transverse,Esophagus_Mucosa,Heart_Atrial_Appendage,Heart_Left_Ventricle,Lung,Muscle_Skeletal,Nerve_Tibial,Skin_Not_Sun_Exposed_Suprapubic,Skin_Sun_Exposed_Lower_leg,Thyro…
peach:chr6:32551502-32680640	6	32671521	rs9275439	C	T	0.426562	0.920527	0.644	HLA-DRB6	1.72187e-10	-0.617496	0	2.026e-05	-0.4373	0.136236	1	9.96298e-13	0.597177	0.288661	23	Adipose_Subcutaneous,Adipose_Visceral_Omentum,Adrenal_Gland,Artery_Aorta,Artery_Coronary,Artery_Tibial,Brain_Caudate_basal_ganglia,Brain_Cerebellar_Hemisphere,Brain_Cerebellum,Brain_Frontal_Cortex_BA9,Breast_Mammary_Tissue,Colon_Transverse,Esophagus_Mucosa,Heart_Atrial_Appendage,Heart_Left_Ventricle,Lung,Muscle_Skeletal,Nerve_Tibial,Skin_Not_Sun_Exposed_Suprapubic,Skin_Sun_Exposed_Lower_leg,Thyro…
peach:chr6:32551502-32680640	6	32668296	rs9275371	C	T	0.426468	0.920515	0.643722	HLA-DRB6	1.75839e-10	-0.617185	0	2.026e-05	-0.4373	0.136236	1	9.98153e-13	0.59717	0.288661	23	Adipose_Subcutaneous,Adipose_Visceral_Omentum,Adrenal_Gland,Artery_Aorta,Artery_Coronary,Artery_Tibial,Brain_Caudate_basal_ganglia,Brain_Cerebellar_Hemisphere,Brain_Cerebellum,Brain_Frontal_Cortex_BA9,Breast_Mammary_Tissue,Colon_Transverse,Esophagus_Mucosa,Heart_Atrial_Appendage,Heart_Left_Ventricle,Lung,Muscle_Skeletal,Nerve_Tibial,Skin_Not_Sun_Exposed_Suprapubic,Skin_Sun_Exposed_Lower_leg,Thyro…
peach:chr6:32551502-32680640	6	32668388	rs9275372	T	C	0.426468	0.920515	0.643722	HLA-DRB6	1.75839e-10	-0.617185	0	2.026e-05	-0.4373	0.136236	1	9.98153e-13	0.59717	0.288661	23	Adipose_Subcutaneous,Adipose_Visceral_Omentum,Adrenal_Gland,Artery_Aorta,Artery_Coronary,Artery_Tibial,Brain_Caudate_basal_ganglia,Brain_Cerebellar_Hemisphere,Brain_Cerebellum,Brain_Frontal_Cortex_BA9,Breast_Mammary_Tissue,Colon_Transverse,Esophagus_Mucosa,Heart_Atrial_Appendage,Heart_Left_Ventricle,Lung,Muscle_Skeletal,Nerve_Tibial,Skin_Not_Sun_Exposed_Suprapubic,Skin_Sun_Exposed_Lower_leg,Thyro…
peach:chr6:32551502-32680640	6	32668632	rs9275375	A	G	0.426468	0.920515	0.643722	HLA-DRB6	1.75839e-10	-0.617185	0	2.026e-05	-0.4373	0.136236	1	9.98153e-13	0.59717	0.288661	23	Adipose_Subcutaneous,Adipose_Visceral_Omentum,Adrenal_Gland,Artery_Aorta,Artery_Coronary,Artery_Tibial,Brain_Caudate_basal_ganglia,Brain_Cerebellar_Hemisphere,Brain_Cerebellum,Brain_Frontal_Cortex_BA9,Breast_Mammary_Tissue,Colon_Transverse,Esophagus_Mucosa,Heart_Atrial_Appendage,Heart_Left_Ventricle,Lung,Muscle_Skeletal,Nerve_Tibial,Skin_Not_Sun_Exposed_Suprapubic,Skin_Sun_Exposed_Lower_leg,Thyro…
peach:chr6:32551502-32680640	6	32668898	rs9275384	C	T	0.426468	0.920515	0.643722	HLA-DRB6	1.75839e-10	-0.617185	0	2.026e-05	-0.4373	0.136236	1	9.96298e-13	0.597177	0.288661	23	Adipose_Subcutaneous,Adipose_Visceral_Omentum,Adrenal_Gland,Artery_Aorta,Artery_Coronary,Artery_Tibial,Brain_Caudate_basal_ganglia,Brain_Cerebellar_Hemisphere,Brain_Cerebellum,Brain_Frontal_Cortex_BA9,Breast_Mammary_Tissue,Colon_Transverse,Esophagus_Mucosa,Heart_Atrial_Appendage,Heart_Left_Ventricle,Lung,Muscle_Skeletal,Nerve_Tibial,Skin_Not_Sun_Exposed_Suprapubic,Skin_Sun_Exposed_Lower_leg,Thyro…
peach:chr6:32551502-32680640	6	32668917	rs9275385	T	C	0.426468	0.920515	0.643722	HLA-DRB6	1.75839e-10	-0.617185	0	2.026e-05	-0.4373	0.136236	1	9.96298e-13	0.597177	0.288661	23	Adipose_Subcutaneous,Adipose_Visceral_Omentum,Adrenal_Gland,Artery_Aorta,Artery_Coronary,Artery_Tibial,Brain_Caudate_basal_ganglia,Brain_Cerebellar_Hemisphere,Brain_Cerebellum,Brain_Frontal_Cortex_BA9,Breast_Mammary_Tissue,Colon_Transverse,Esophagus_Mucosa,Heart_Atrial_Appendage,Heart_Left_Ventricle,Lung,Muscle_Skeletal,Nerve_Tibial,Skin_Not_Sun_Exposed_Suprapubic,Skin_Sun_Exposed_Lower_leg,Thyro…
peach:chr6:32551502-32680640	6	32668960	rs9275386	T	A	0.426468	0.920515	0.643722	HLA-DRB6	1.75839e-10	-0.617185	0	2.026e-05	-0.4373	0.136236	1	9.96298e-13	0.597177	0.288661	23	Adipose_Subcutaneous,Adipose_Visceral_Omentum,Adrenal_Gland,Artery_Aorta,Artery_Coronary,Artery_Tibial,Brain_Caudate_basal_ganglia,Brain_Cerebellar_Hemisphere,Brain_Cerebellum,Brain_Frontal_Cortex_BA9,Breast_Mammary_Tissue,Colon_Transverse,Esophagus_Mucosa,Heart_Atrial_Appendage,Heart_Left_Ventricle,Lung,Muscle_Skeletal,Nerve_Tibial,Skin_Not_Sun_Exposed_Suprapubic,Skin_Sun_Exposed_Lower_leg,Thyro…
peach:chr6:32551502-32680640	6	32669084	rs9275388	C	T	0.426468	0.920515	0.643722	HLA-DRB6	1.75839e-10	-0.617185	0	2.026e-05	-0.4373	0.136236	1	9.96298e-13	0.597177	0.288661	23	Adipose_Subcutaneous,Adipose_Visceral_Omentum,Adrenal_Gland,Artery_Aorta,Artery_Coronary,Artery_Tibial,Brain_Caudate_basal_ganglia,Brain_Cerebellar_Hemisphere,Brain_Cerebellum,Brain_Frontal_Cortex_BA9,Breast_Mammary_Tissue,Colon_Transverse,Esophagus_Mucosa,Heart_Atrial_Appendage,Heart_Left_Ventricle,Lung,Muscle_Skeletal,Nerve_Tibial,Skin_Not_Sun_Exposed_Suprapubic,Skin_Sun_Exposed_Lower_leg,Thyro…
peach:chr6:32551502-32680640	6	32669156	rs9275390	C	T	0.426468	0.920515	0.643722	HLA-DRB6	1.75839e-10	-0.617185	0	2.026e-05	-0.4373	0.136236	1	9.96298e-13	0.597177	0.288661	23	Adipose_Subcutaneous,Adipose_Visceral_Omentum,Adrenal_Gland,Artery_Aorta,Artery_Coronary,Artery_Tibial,Brain_Caudate_basal_ganglia,Brain_Cerebellar_Hemisphere,Brain_Cerebellum,Brain_Frontal_Cortex_BA9,Breast_Mammary_Tissue,Colon_Transverse,Esophagus_Mucosa,Heart_Atrial_Appendage,Heart_Left_Ventricle,Lung,Muscle_Skeletal,Nerve_Tibial,Skin_Not_Sun_Exposed_Suprapubic,Skin_Sun_Exposed_Lower_leg,Thyro…
peach:chr6:32551502-32680640	6	32669439	rs9275393	A	G	0.426468	0.920515	0.643722	HLA-DRB6	1.75839e-10	-0.617185	0	2.026e-05	-0.4373	0.136236	1	9.96298e-13	0.597177	0.288661	23	Adipose_Subcutaneous,Adipose_Visceral_Omentum,Adrenal_Gland,Artery_Aorta,Artery_Coronary,Artery_Tibial,Brain_Caudate_basal_ganglia,Brain_Cerebellar_Hemisphere,Brain_Cerebellum,Brain_Frontal_Cortex_BA9,Breast_Mammary_Tissue,Colon_Transverse,Esophagus_Mucosa,Heart_Atrial_Appendage,Heart_Left_Ventricle,Lung,Muscle_Skeletal,Nerve_Tibial,Skin_Not_Sun_Exposed_Suprapubic,Skin_Sun_Exposed_Lower_leg,Thyro…
peach:chr6:32551502-32680640	6	32669827	rs9275401	G	C	0.426468	0.920515	0.643722	HLA-DRB6	1.75839e-10	-0.617185	0	2.026e-05	-0.4373	0.136236	1	1.28871e-12	0.583121	0.281516	22	Adipose_Subcutaneous,Adipose_Visceral_Omentum,Adrenal_Gland,Artery_Aorta,Artery_Coronary,Artery_Tibial,Brain_Caudate_basal_ganglia,Brain_Cerebellar_Hemisphere,Brain_Cerebellum,Brain_Frontal_Cortex_BA9,Breast_Mammary_Tissue,Colon_Transverse,Esophagus_Mucosa,Heart_Atrial_Appendage,Heart_Left_Ventricle,Lung,Muscle_Skeletal,Nerve_Tibial,Skin_Not_Sun_Exposed_Suprapubic,Skin_Sun_Exposed_Lower_leg,Thyro…
peach:chr6:32551502-32680640	6	32669878	rs9275404	C	T	0.426468	0.920515	0.643722	HLA-DRB6	1.75839e-10	-0.617185	0	2.026e-05	-0.4373	0.136236	1	9.95708e-13	0.597186	0.288661	23	Adipose_Subcutaneous,Adipose_Visceral_Omentum,Adrenal_Gland,Artery_Aorta,Artery_Coronary,Artery_Tibial,Brain_Caudate_basal_ganglia,Brain_Cerebellar_Hemisphere,Brain_Cerebellum,Brain_Frontal_Cortex_BA9,Breast_Mammary_Tissue,Colon_Transverse,Esophagus_Mucosa,Heart_Atrial_Appendage,Heart_Left_Ventricle,Lung,Muscle_Skeletal,Nerve_Tibial,Skin_Not_Sun_Exposed_Suprapubic,Skin_Sun_Exposed_Lower_leg,Thyro…
peach:chr6:32551502-32680640	6	32669883	rs9275405	G	A	0.426468	0.920515	0.643722	HLA-DRB6	1.75839e-10	-0.617185	0	2.355e-05	-0.4338	0.134339	1	9.95708e-13	0.597186	0.288661	23	Adipose_Subcutaneous,Adipose_Visceral_Omentum,Adrenal_Gland,Artery_Aorta,Artery_Coronary,Artery_Tibial,Brain_Caudate_basal_ganglia,Brain_Cerebellar_Hemisphere,Brain_Cerebellum,Brain_Frontal_Cortex_BA9,Breast_Mammary_Tissue,Colon_Transverse,Esophagus_Mucosa,Heart_Atrial_Appendage,Heart_Left_Ventricle,Lung,Muscle_Skeletal,Nerve_Tibial,Skin_Not_Sun_Exposed_Suprapubic,Skin_Sun_Exposed_Lower_leg,Thyro…
peach:chr6:32551502-32680640	6	32669955	rs9275406	T	G	0.426468	0.920515	0.643722	HLA-DRB6	1.75839e-10	-0.617185	0	2.026e-05	-0.4373	0.136236	1	9.96298e-13	0.597177	0.288661	23	Adipose_Subcutaneous,Adipose_Visceral_Omentum,Adrenal_Gland,Artery_Aorta,Artery_Coronary,Artery_Tibial,Brain_Caudate_basal_ganglia,Brain_Cerebellar_Hemisphere,Brain_Cerebellum,Brain_Frontal_Cortex_BA9,Breast_Mammary_Tissue,Colon_Transverse,Esophagus_Mucosa,Heart_Atrial_Appendage,Heart_Left_Ventricle,Lung,Muscle_Skeletal,Nerve_Tibial,Skin_Not_Sun_Exposed_Suprapubic,Skin_Sun_Exposed_Lower_leg,Thyro…
peach:chr6:32551502-32680640	6	32670037	rs9275407	T	G	0.426468	0.920515	0.643722	HLA-DRB6	1.75839e-10	-0.617185	0	2.026e-05	-0.4373	0.136236	1	9.96298e-13	0.597177	0.288661	23	Adipose_Subcutaneous,Adipose_Visceral_Omentum,Adrenal_Gland,Artery_Aorta,Artery_Coronary,Artery_Tibial,Brain_Caudate_basal_ganglia,Brain_Cerebellar_Hemisphere,Brain_Cerebellum,Brain_Frontal_Cortex_BA9,Breast_Mammary_Tissue,Colon_Transverse,Esophagus_Mucosa,Heart_Atrial_Appendage,Heart_Left_Ventricle,Lung,Muscle_Skeletal,Nerve_Tibial,Skin_Not_Sun_Exposed_Suprapubic,Skin_Sun_Exposed_Lower_leg,Thyro…
peach:chr6:32551502-32680640	6	32670110	rs9275408	C	T	0.426468	0.920515	0.643722	HLA-DRB6	1.75839e-10	-0.617185	0				1	9.96298e-13	0.597177	0.288661	23	Adipose_Subcutaneous,Adipose_Visceral_Omentum,Adrenal_Gland,Artery_Aorta,Artery_Coronary,Artery_Tibial,Brain_Caudate_basal_ganglia,Brain_Cerebellar_Hemisphere,Brain_Cerebellum,Brain_Frontal_Cortex_BA9,Breast_Mammary_Tissue,Colon_Transverse,Esophagus_Mucosa,Heart_Atrial_Appendage,Heart_Left_Ventricle,Lung,Muscle_Skeletal,Nerve_Tibial,Skin_Not_Sun_Exposed_Suprapubic,Skin_Sun_Exposed_Lower_leg,Thyro…
peach:chr6:32551502-32680640	6	32670214	rs9275417	C	A	0.426468	0.920515	0.643722	HLA-DRB6	1.75839e-10	-0.617185	0	2.026e-05	-0.4373	0.136236	1	9.96298e-13	0.597177	0.288661	23	Adipose_Subcutaneous,Adipose_Visceral_Omentum,Adrenal_Gland,Artery_Aorta,Artery_Coronary,Artery_Tibial,Brain_Caudate_basal_ganglia,Brain_Cerebellar_Hemisphere,Brain_Cerebellum,Brain_Frontal_Cortex_BA9,Breast_Mammary_Tissue,Colon_Transverse,Esophagus_Mucosa,Heart_Atrial_Appendage,Heart_Left_Ventricle,Lung,Muscle_Skeletal,Nerve_Tibial,Skin_Not_Sun_Exposed_Suprapubic,Skin_Sun_Exposed_Lower_leg,Thyro…
peach:chr6:32551502-32680640	6	32670244	rs9275418	G	A	0.426468	0.920515	0.643722	HLA-DRB6	1.75839e-10	-0.617185	0	2.026e-05	-0.4373	0.136236	1	9.96298e-13	0.597177	0.288661	23	Adipose_Subcutaneous,Adipose_Visceral_Omentum,Adrenal_Gland,Artery_Aorta,Artery_Coronary,Artery_Tibial,Brain_Caudate_basal_ganglia,Brain_Cerebellar_Hemisphere,Brain_Cerebellum,Brain_Frontal_Cortex_BA9,Breast_Mammary_Tissue,Colon_Transverse,Esophagus_Mucosa,Heart_Atrial_Appendage,Heart_Left_Ventricle,Lung,Muscle_Skeletal,Nerve_Tibial,Skin_Not_Sun_Exposed_Suprapubic,Skin_Sun_Exposed_Lower_leg,Thyro…
peach:chr6:32551502-32680640	6	32670477	rs9275421	A	C	0.426468	0.920515	0.643722	HLA-DRB6	1.75839e-10	-0.617185	0	2.026e-05	-0.4373	0.136236	1	9.96298e-13	0.597177	0.288661	23	Adipose_Subcutaneous,Adipose_Visceral_Omentum,Adrenal_Gland,Artery_Aorta,Artery_Coronary,Artery_Tibial,Brain_Caudate_basal_ganglia,Brain_Cerebellar_Hemisphere,Brain_Cerebellum,Brain_Frontal_Cortex_BA9,Breast_Mammary_Tissue,Colon_Transverse,Esophagus_Mucosa,Heart_Atrial_Appendage,Heart_Left_Ventricle,Lung,Muscle_Skeletal,Nerve_Tibial,Skin_Not_Sun_Exposed_Suprapubic,Skin_Sun_Exposed_Lower_leg,Thyro…
peach:chr6:32551502-32680640	6	32670564	rs9275423	T	G	0.426468	0.920515	0.643722	HLA-DRB6	1.75839e-10	-0.617185	0	2.026e-05	-0.4373	0.136236	1	9.96298e-13	0.597177	0.288661	23	Adipose_Subcutaneous,Adipose_Visceral_Omentum,Adrenal_Gland,Artery_Aorta,Artery_Coronary,Artery_Tibial,Brain_Caudate_basal_ganglia,Brain_Cerebellar_Hemisphere,Brain_Cerebellum,Brain_Frontal_Cortex_BA9,Breast_Mammary_Tissue,Colon_Transverse,Esophagus_Mucosa,Heart_Atrial_Appendage,Heart_Left_Ventricle,Lung,Muscle_Skeletal,Nerve_Tibial,Skin_Not_Sun_Exposed_Suprapubic,Skin_Sun_Exposed_Lower_leg,Thyro…
peach:chr6:32551502-32680640	6	32670576	rs9275424	G	A	0.426468	0.920515	0.643722	HLA-DRB6	1.75839e-10	-0.617185	0	2.026e-05	-0.4373	0.136236	1	9.96298e-13	0.597177	0.288661	23	Adipose_Subcutaneous,Adipose_Visceral_Omentum,Adrenal_Gland,Artery_Aorta,Artery_Coronary,Artery_Tibial,Brain_Caudate_basal_ganglia,Brain_Cerebellar_Hemisphere,Brain_Cerebellum,Brain_Frontal_Cortex_BA9,Breast_Mammary_Tissue,Colon_Transverse,Esophagus_Mucosa,Heart_Atrial_Appendage,Heart_Left_Ventricle,Lung,Muscle_Skeletal,Nerve_Tibial,Skin_Not_Sun_Exposed_Suprapubic,Skin_Sun_Exposed_Lower_leg,Thyro…
peach:chr6:32551502-32680640	6	32671596	rs9275440	T	C	0.427789	0.922657	0.643311	HLA-DRB6	1.93788e-10	-0.615744	0	2.321e-05	-0.4354	0.134523	1	9.96298e-13	0.597177	0.288661	23	Adipose_Subcutaneous,Adipose_Visceral_Omentum,Adrenal_Gland,Artery_Aorta,Artery_Coronary,Artery_Tibial,Brain_Caudate_basal_ganglia,Brain_Cerebellar_Hemisphere,Brain_Cerebellum,Brain_Frontal_Cortex_BA9,Breast_Mammary_Tissue,Colon_Transverse,Esophagus_Mucosa,Heart_Atrial_Appendage,Heart_Left_Ventricle,Lung,Muscle_Skeletal,Nerve_Tibial,Skin_Not_Sun_Exposed_Suprapubic,Skin_Sun_Exposed_Lower_leg,Thyro…
peach:chr6:32551502-32680640	6	32671676	rs9275441	A	C	0.427789	0.922657	0.643311	HLA-DRB6	1.93788e-10	-0.615744	0	2.394e-05	-0.4351	0.134132	1	9.96298e-13	0.597177	0.288661	23	Adipose_Subcutaneous,Adipose_Visceral_Omentum,Adrenal_Gland,Artery_Aorta,Artery_Coronary,Artery_Tibial,Brain_Caudate_basal_ganglia,Brain_Cerebellar_Hemisphere,Brain_Cerebellum,Brain_Frontal_Cortex_BA9,Breast_Mammary_Tissue,Colon_Transverse,Esophagus_Mucosa,Heart_Atrial_Appendage,Heart_Left_Ventricle,Lung,Muscle_Skeletal,Nerve_Tibial,Skin_Not_Sun_Exposed_Suprapubic,Skin_Sun_Exposed_Lower_leg,Thyro…
peach:chr6:32551502-32680640	6	32665258	rs9275309	T	G	0.4281	0.923263	0.643242	HLA-DRB6	2.03165e-10	-0.615066	0	2.026e-05	-0.4373	0.136236	1	9.96298e-13	0.597177	0.288661	23	Adipose_Subcutaneous,Adipose_Visceral_Omentum,Adrenal_Gland,Artery_Aorta,Artery_Coronary,Artery_Tibial,Brain_Caudate_basal_ganglia,Brain_Cerebellar_Hemisphere,Brain_Cerebellum,Brain_Frontal_Cortex_BA9,Breast_Mammary_Tissue,Colon_Transverse,Esophagus_Mucosa,Heart_Atrial_Appendage,Heart_Left_Ventricle,Lung,Muscle_Skeletal,Nerve_Tibial,Skin_Not_Sun_Exposed_Suprapubic,Skin_Sun_Exposed_Lower_leg,Thyro…
peach:chr6:32551502-32680640	6	32665916	rs9275316	C	T	0.4281	0.923263	0.643242	HLA-DRB6	2.03165e-10	-0.615066	0	2.026e-05	-0.4373	0.136236	1	9.96298e-13	0.597177	0.288661	23	Adipose_Subcutaneous,Adipose_Visceral_Omentum,Adrenal_Gland,Artery_Aorta,Artery_Coronary,Artery_Tibial,Brain_Caudate_basal_ganglia,Brain_Cerebellar_Hemisphere,Brain_Cerebellum,Brain_Frontal_Cortex_BA9,Breast_Mammary_Tissue,Colon_Transverse,Esophagus_Mucosa,Heart_Atrial_Appendage,Heart_Left_Ventricle,Lung,Muscle_Skeletal,Nerve_Tibial,Skin_Not_Sun_Exposed_Suprapubic,Skin_Sun_Exposed_Lower_leg,Thyro…
peach:chr6:32551502-32680640	6	32666469	rs9275320	C	A	0.4281	0.923263	0.643242	HLA-DRB6	2.03165e-10	-0.615066	0				1	1.17137e-11	0.56298	0.300142	22	Adipose_Subcutaneous,Adipose_Visceral_Omentum,Adrenal_Gland,Artery_Aorta,Artery_Coronary,Artery_Tibial,Brain_Caudate_basal_ganglia,Brain_Cerebellar_Hemisphere,Brain_Cerebellum,Brain_Frontal_Cortex_BA9,Breast_Mammary_Tissue,Esophagus_Mucosa,Heart_Atrial_Appendage,Heart_Left_Ventricle,Lung,Muscle_Skeletal,Nerve_Tibial,Skin_Not_Sun_Exposed_Suprapubic,Skin_Sun_Exposed_Lower_leg,Thyroid,Vagina,Whole_B…
peach:chr6:32551502-32680640	6	32666560	rs9275322	G	C	0.4281	0.923263	0.643242	HLA-DRB6	2.03165e-10	-0.615066	0				1	1.01123e-12	0.597454	0.288661	23	Adipose_Subcutaneous,Adipose_Visceral_Omentum,Adrenal_Gland,Artery_Aorta,Artery_Coronary,Artery_Tibial,Brain_Caudate_basal_ganglia,Brain_Cerebellar_Hemisphere,Brain_Cerebellum,Brain_Frontal_Cortex_BA9,Breast_Mammary_Tissue,Colon_Transverse,Esophagus_Mucosa,Heart_Atrial_Appendage,Heart_Left_Ventricle,Lung,Muscle_Skeletal,Nerve_Tibial,Skin_Not_Sun_Exposed_Suprapubic,Skin_Sun_Exposed_Lower_leg,Thyro…
peach:chr6:32551502-32680640	6	32666609	rs9275323	C	T	0.4281	0.923263	0.643242	HLA-DRB6	2.03165e-10	-0.615066	0	2.026e-05	-0.4373	0.136236	1	1.12121e-12	0.59778	0.289169	23	Adipose_Subcutaneous,Adipose_Visceral_Omentum,Adrenal_Gland,Artery_Aorta,Artery_Coronary,Artery_Tibial,Brain_Caudate_basal_ganglia,Brain_Cerebellar_Hemisphere,Brain_Cerebellum,Brain_Frontal_Cortex_BA9,Breast_Mammary_Tissue,Colon_Transverse,Esophagus_Mucosa,Heart_Atrial_Appendage,Heart_Left_Ventricle,Lung,Muscle_Skeletal,Nerve_Tibial,Skin_Not_Sun_Exposed_Suprapubic,Skin_Sun_Exposed_Lower_leg,Thyro…
peach:chr6:32551502-32680640	6	32666943	rs9275332	A	G	0.4281	0.923263	0.643242	HLA-DRB6	2.03165e-10	-0.615066	0	2.026e-05	-0.4373	0.136236	1	9.96298e-13	0.597177	0.288661	23	Adipose_Subcutaneous,Adipose_Visceral_Omentum,Adrenal_Gland,Artery_Aorta,Artery_Coronary,Artery_Tibial,Brain_Caudate_basal_ganglia,Brain_Cerebellar_Hemisphere,Brain_Cerebellum,Brain_Frontal_Cortex_BA9,Breast_Mammary_Tissue,Colon_Transverse,Esophagus_Mucosa,Heart_Atrial_Appendage,Heart_Left_Ventricle,Lung,Muscle_Skeletal,Nerve_Tibial,Skin_Not_Sun_Exposed_Suprapubic,Skin_Sun_Exposed_Lower_leg,Thyro…
peach:chr6:32551502-32680640	6	32667318	rs9275337	T	G	0.4281	0.923263	0.643242	HLA-DRB6	2.03165e-10	-0.615066	0	2.026e-05	-0.4373	0.136236	1	9.90641e-13	0.597248	0.288661	23	Adipose_Subcutaneous,Adipose_Visceral_Omentum,Adrenal_Gland,Artery_Aorta,Artery_Coronary,Artery_Tibial,Brain_Caudate_basal_ganglia,Brain_Cerebellar_Hemisphere,Brain_Cerebellum,Brain_Frontal_Cortex_BA9,Breast_Mammary_Tissue,Colon_Transverse,Esophagus_Mucosa,Heart_Atrial_Appendage,Heart_Left_Ventricle,Lung,Muscle_Skeletal,Nerve_Tibial,Skin_Not_Sun_Exposed_Suprapubic,Skin_Sun_Exposed_Lower_leg,Thyro…
peach:chr6:32551502-32680640	6	32667891	rs9275357	C	A	0.4281	0.923263	0.643242	HLA-DRB6	2.03165e-10	-0.615066	0	2.026e-05	-0.4373	0.136236	1	5.99471e-14	0.602014	0.293504	26	Adipose_Subcutaneous,Adipose_Visceral_Omentum,Adrenal_Gland,Artery_Aorta,Artery_Coronary,Artery_Tibial,Brain_Caudate_basal_ganglia,Brain_Cerebellar_Hemisphere,Brain_Cerebellum,Brain_Frontal_Cortex_BA9,Breast_Mammary_Tissue,Colon_Transverse,Esophagus_Gastroesophageal_Junction,Esophagus_Mucosa,Heart_Atrial_Appendage,Heart_Left_Ventricle,Lung,Muscle_Skeletal,Nerve_Tibial,Pancreas,Skin_Not_Sun_Expose…
peach:chr6:32551502-32680640	6	32667458	rs9275340	T	C	0.427313	0.923132	0.641876	HLA-DRB6	2.2223e-10	-0.614369	0				1	2.99534e-09	0.617159	0.278757	9	Adipose_Subcutaneous,Artery_Aorta,Artery_Tibial,Brain_Cerebellar_Hemisphere,Brain_Cerebellum,Brain_Frontal_Cortex_BA9,Muscle_Skeletal,Thyroid,Whole_Blood
peach:chr6:32551502-32680640	6	32668526	rs9275374	T	C	0.421614	0.920091	0.640133	HLA-DRB6	2.10446e-10	-0.615506	0	2.026e-05	-0.4373	0.136236	1	9.96298e-13	0.597177	0.288661	23	Adipose_Subcutaneous,Adipose_Visceral_Omentum,Adrenal_Gland,Artery_Aorta,Artery_Coronary,Artery_Tibial,Brain_Caudate_basal_ganglia,Brain_Cerebellar_Hemisphere,Brain_Cerebellum,Brain_Frontal_Cortex_BA9,Breast_Mammary_Tissue,Colon_Transverse,Esophagus_Mucosa,Heart_Atrial_Appendage,Heart_Left_Ventricle,Lung,Muscle_Skeletal,Nerve_Tibial,Skin_Not_Sun_Exposed_Suprapubic,Skin_Sun_Exposed_Lower_leg,Thyro…
peach:chr6:32551502-32680640	6	32668819	rs9275381	C	A	0.421614	0.920091	0.640133	HLA-DRB6	2.10446e-10	-0.615506	0				1	9.96298e-13	0.597177	0.288661	23	Adipose_Subcutaneous,Adipose_Visceral_Omentum,Adrenal_Gland,Artery_Aorta,Artery_Coronary,Artery_Tibial,Brain_Caudate_basal_ganglia,Brain_Cerebellar_Hemisphere,Brain_Cerebellum,Brain_Frontal_Cortex_BA9,Breast_Mammary_Tissue,Colon_Transverse,Esophagus_Mucosa,Heart_Atrial_Appendage,Heart_Left_Ventricle,Lung,Muscle_Skeletal,Nerve_Tibial,Skin_Not_Sun_Exposed_Suprapubic,Skin_Sun_Exposed_Lower_leg,Thyro…
peach:chr6:32551502-32680640	6	32579444	rs476829	A	T	0.748473	0.979017	0.6389	HLA-DRB6	1.36897e-08	-0.483881	0				1	2.33383e-12	0.486476	0.319211	19	Adipose_Subcutaneous,Artery_Aorta,Artery_Tibial,Brain_Cerebellum,Breast_Mammary_Tissue,Colon_Transverse,Esophagus_Mucosa,Esophagus_Muscularis,Heart_Left_Ventricle,Lung,Muscle_Skeletal,Nerve_Tibial,Pancreas,Skin_Not_Sun_Exposed_Suprapubic,Skin_Sun_Exposed_Lower_leg,Stomach,Testis,Thyroid,Whole_Blood
peach:chr6:32551502-32680640	6	32672529	rs9275474	T	C	0.394645	0.91763	0.636872	HLA-DRB6	3.40966e-10	-0.625466	0				1	2.28233e-11	0.551548	0.258193	20	Adipose_Subcutaneous,Adipose_Visceral_Omentum,Adrenal_Gland,Artery_Aorta,Artery_Coronary,Artery_Tibial,Brain_Cerebellar_Hemisphere,Brain_Cerebellum,Breast_Mammary_Tissue,Colon_Transverse,Esophagus_Mucosa,Heart_Atrial_Appendage,Heart_Left_Ventricle,Lung,Muscle_Skeletal,Nerve_Tibial,Skin_Not_Sun_Exposed_Suprapubic,Skin_Sun_Exposed_Lower_leg,Thyroid,Whole_Blood
peach:chr6:32551502-32680640	6	32578633	rs5021727	G	A	0.744906	0.97417	0.633972	HLA-DRB6	1.50748e-08	-0.481896	0				1	1.39697e-17	0.566904	0.381746	22	Adipose_Subcutaneous,Adipose_Visceral_Omentum,Artery_Aorta,Artery_Tibial,Brain_Cerebellar_Hemisphere,Brain_Cerebellum,Breast_Mammary_Tissue,Colon_Transverse,Esophagus_Gastroesophageal_Junction,Esophagus_Mucosa,Esophagus_Muscularis,Heart_Left_Ventricle,Lung,Muscle_Skeletal,Nerve_Tibial,Pancreas,Skin_Not_Sun_Exposed_Suprapubic,Skin_Sun_Exposed_Lower_leg,Stomach,Testis,Thyroid,Whole_Blood
peach:chr6:32551502-32680640	6	32578481	rs5021726	C	T	0.745531	0.975011	0.62924	HLA-DRB6	1.62687e-08	-0.480782	0	0.5565	-0.06107	0.0073885	1	1.69038e-17	0.565194	0.381088	22	Adipose_Subcutaneous,Adipose_Visceral_Omentum,Artery_Aorta,Artery_Tibial,Brain_Cerebellar_Hemisphere,Brain_Cerebellum,Breast_Mammary_Tissue,Colon_Transverse,Esophagus_Gastroesophageal_Junction,Esophagus_Mucosa,Esophagus_Muscularis,Heart_Left_Ventricle,Lung,Muscle_Skeletal,Nerve_Tibial,Pancreas,Skin_Not_Sun_Exposed_Suprapubic,Skin_Sun_Exposed_Lower_leg,Stomach,Testis,Thyroid,Whole_Blood
peach:chr6:32551502-32680640	6	32579623	rs28752509	T	C	0.741977	0.976578	0.624392	HLA-DRB6	1.87255e-08	-0.479292	0				1	1.32357e-17	0.572004	0.392473	22	Adipose_Subcutaneous,Adipose_Visceral_Omentum,Artery_Aorta,Artery_Tibial,Brain_Cerebellar_Hemisphere,Brain_Cerebellum,Breast_Mammary_Tissue,Colon_Transverse,Esophagus_Gastroesophageal_Junction,Esophagus_Mucosa,Esophagus_Muscularis,Heart_Left_Ventricle,Lung,Muscle_Skeletal,Nerve_Tibial,Pancreas,Skin_Not_Sun_Exposed_Suprapubic,Skin_Sun_Exposed_Lower_leg,Stomach,Testis,Thyroid,Whole_Blood
peach:chr6:32551502-32680640	6	32579626	rs28752510	A	G	0.741977	0.976578	0.624392	HLA-DRB6	1.87255e-08	-0.479292	0				1	1.32357e-17	0.572004	0.392473	22	Adipose_Subcutaneous,Adipose_Visceral_Omentum,Artery_Aorta,Artery_Tibial,Brain_Cerebellar_Hemisphere,Brain_Cerebellum,Breast_Mammary_Tissue,Colon_Transverse,Esophagus_Gastroesophageal_Junction,Esophagus_Mucosa,Esophagus_Muscularis,Heart_Left_Ventricle,Lung,Muscle_Skeletal,Nerve_Tibial,Pancreas,Skin_Not_Sun_Exposed_Suprapubic,Skin_Sun_Exposed_Lower_leg,Stomach,Testis,Thyroid,Whole_Blood
peach:chr6:32551502-32680640	6	32579671	rs13191975	T	C	0.741977	0.976578	0.624392	HLA-DRB6	1.87255e-08	-0.479292	0				1	1.80562e-17	0.565099	0.379087	22	Adipose_Subcutaneous,Adipose_Visceral_Omentum,Artery_Aorta,Artery_Tibial,Brain_Cerebellar_Hemisphere,Brain_Cerebellum,Breast_Mammary_Tissue,Colon_Transverse,Esophagus_Gastroesophageal_Junction,Esophagus_Mucosa,Esophagus_Muscularis,Heart_Left_Ventricle,Lung,Muscle_Skeletal,Nerve_Tibial,Pancreas,Skin_Not_Sun_Exposed_Suprapubic,Skin_Sun_Exposed_Lower_leg,Stomach,Testis,Thyroid,Whole_Blood
[truncated: 54 more rows]

## Sheet: Worksheet S6
										GWAS Meta-analysis			HGVD				GTEx
SignalID	Chrom	Pos. (bp)	rsid	A1	A2	r2 to top SNP	D' to top SNP	r2equiv to top SNP	eQTL gene	P-value	b	HGVD	P-value	b	Max. RSS	GTEx	Min. P	b	Max. RSS	GTEx eQTL Tissue ct.	GTEx eQTL tissues
Shrimp:chr6:32153957-32681385	6	32574358	rs2760995	A	G	0.890796	0.999621	0.871212	HLA-DOB	6.92739e-15	0.58919	0	0.01666	-0.1565	0.0529404	1	9.46191e-07	-0.471244	0.356054	4	Artery_Aorta,Artery_Tibial,Breast_Mammary_Tissue,Nerve_Tibial
[truncated: 684 more rows]
