# Supplementary material for: Genome-wide association study of self-reported food reactions in Japanese identifies shrimp and peach specific loci in the HLA-DR/DQ gene region
Source: Sci Rep. 2018 Jan 18;8:1069. doi: 10.1038/s41598-017-18241-w (PMC5773682; doi:10.1038/s41598-017-18241-w)
Supplement: Supplementary file 3 — Dataset S1 [file 41598_2017_18241_MOESM3_ESM.txt]

regional.analysis	CHR	BP	rsid	A1	A2	A1.AF	P	BETA	SE
0	1	564621	chr1:564621.C.T	T	C	0.026666662219512	0.571826607863087	-0.157280340192623	0.278193349320409
0	1	565374	chr1:565374.A.G	G	A	0.035721507945162	0.90041075942708	-0.0289322587327843	0.231194559049894
0	1	752566	rs3094315	A	G	0.844845482616862	0.934788010835678	0.00907370751246506	0.110895267655518
0	1	990417	rs2465136	C	T	0.162531933332127	0.354390675553305	-0.104878278756222	0.11324646495681
0	1	1018704	rs9442372	G	A	0.811955093020658	0.11360785313001	0.170980266829729	0.108066065649714
0	1	1036959	rs11579015	C	T	0.203956833597016	0.426015154831067	-0.0811898019867879	0.101993517334604
0	1	1046164	rs6666280	T	C	0.203331467204766	0.579804168874316	-0.0562395108610978	0.101575722985608
0	1	1062638	rs9442373	A	C	0.539650235363657	0.17929314852618	0.109535870955523	0.0815645603192716
0	1	1216195	rs55834051	A	C	0.644120647219885	0.700930412514578	-0.0321535884836089	0.0837191735313957
0	1	1217011	rs1262894	C	A	0.121998571152218	0.970935180727655	-0.00451075374603922	0.123801375841249
0	1	1217058	rs3753340	A	G	0.0144224634853546	0.164249662181985	-0.705467595608702	0.507194916777791
0	1	1218086	rs6603788	T	C	0.632695236229452	0.36789500036294	-0.0744501969799092	0.0826835478615515
0	1	1220136	rs2144440	G	A	0.652452234593044	0.384751958638713	-0.0724848572357784	0.0833951039546749
0	1	1220954	rs12751100	A	G	0.63732023944962	0.362365235515405	-0.0754803606299654	0.0828664625014674
0	1	1221138	rs11260578	A	G	0.622697465688105	0.54347319249838	-0.0506430825080967	0.0833535954990168
0	1	1222958	rs111819661	T	C	0.0144933948501963
0	1	1223529	rs78481580	C	G	0.182144772274009	0.747592522091247	-0.0343030723139196	0.106592378175147
0	1	1225959	rs1570867	G	C	0.922551287601294	0.243325058298083	0.190772189426044	0.163512098035632
0	1	1227244	rs2239609	A	G	0.274785430061188	0.385053926908691	0.0772928498836255	0.0889832993651858
0	1	1278237	rs307361	C	T	0.869289889321488	0.811844011673309	0.0288043440408788	0.121002347664412
0	1	1287040	rs182532	C	T	0.869055990742389	0.86378397281539	0.0206710143243767	0.120489003563667
0	1	1295323	rs34389364	A	G	0.80813120759208	0.964217713062124	0.00463258011185353	0.10326407328726
0	1	1314015	rs2649588	T	C	0.826185321680322	0.720697719252762	0.0385263591657591	0.107758063243341
0	1	1335218	rs2291889	A	G	0.121076782317708	0.945389771302665	-0.00847368533959237	0.123708316211969
0	1	1487059	rs1887284	A	G	0.262416700018423	0.942319790338485	-0.00665282605716945	0.0919476422698047
0	1	1489928	rs7366884	C	T	0.716753858246401	0.00470607688111987	0.270274635004128	0.0956219005412336
0	1	1500941	rs6603791	G	A	0.824428729545335	0.0050949527885978	0.331782266228731	0.118452704171768
0	1	1599161	rs6604981	G	A	0.621014096136347	0.704808139121862	-0.0314984298281321	0.0831448447693137
0	1	1647686	rs909823	C	A	0.869063392361448	0.647243786621771	-0.0522621583517628	0.114210631718435
0	1	1687625	rs34306661	C	T	0.332064106797263	0.838612466448108	0.0171444918210101	0.084178367250218
0	1	1706160	rs7531583	G	A	0.700110326433443	0.627418684539645	-0.0419205460978102	0.0863694247053133
0	1	1721479	rs2272908	T	C	0.502984155840491	0.31904921067922	-0.0800599467676017	0.080348104383293
0	1	1722585	rs3737626	A	C	0.03810042697029	0.0938683419192359	0.309520349637734	0.184751216909737
0	1	1722932	rs3737628	T	C	0.502720632228769	0.326461531047147	-0.0788450693373289	0.0803503439369948
0	1	1723031	rs9660180	A	G	0.504401032585213	0.364744562783048	-0.0731192195317529	0.0806733543419781
0	1	1725016	rs80220232	A	G	0.0662230271886063	0.940559683212848	0.0119374286370835	0.160091187613314
0	1	1725626	rs9970652	T	C	0.206242502904208	0.649407073194485	-0.0454192889533993	0.0999135126037084
0	1	1733219	rs10907185	G	A	0.71032695702947	0.202106417612378	-0.111133755933821	0.0871245587339437
0	1	1734337	rs75622028	C	T	0.103286436386755	0.703520968856436	-0.0516914273869945	0.135825670505264
0	1	1737900	rs17363334	T	C	0.0685096148634582	0.150319805219082	-0.258186661052467	0.179495385587077
0	1	1738984	rs76117314	A	C	0.059859441413314	0.0747804247992311	0.267084901410018	0.149895380933733
0	1	1745726	rs16825336	A	G	0.266626571095558	0.264373236106082	0.0986897946715054	0.08842266396077
0	1	1746694	rs12742323	T	G	0.207487664111048	0.778219342763839	-0.0278637042103074	0.0989336580537735
0	1	1747318	rs59787372	C	T	0.0356951409632043	0.452478437043507	-0.178362101602503	0.23740794685586
0	1	1748734	rs2180311	C	T	0.505353400785302	0.297229695160424	-0.0836828844448494	0.0802796223911802
0	1	1752955	rs4648726	T	C	0.843102860429493	0.585780311030672	-0.059563304029693	0.109298278760894
0	1	1759026	rs9786963	C	T	0.908969082125604	0.210441150025702	-0.167094299739672	0.133424248479174
0	1	1759054	rs10907187	A	G	0.128450539955461	0.139243000037063	0.169183698113208	0.114420315520338
0	1	1759213	rs9786942	G	A	0.505091283075934	0.340348090875376	-0.0767101425788654	0.0804530014419847
0	1	1760937	rs77726987	A	G	0.0353723470097471	0.360328224518701	-0.224840590521436	0.245797308632522
0	1	1765583	rs6603797	C	T	0.908316229411299	0.235373397287596	-0.157994449020204	0.133145446837445
0	1	1766094	rs6663586	C	A	0.195171753588269	0.403159362492974	0.0831903721065781	0.0995109580349419
0	1	1770406	rs117025906	A	G	0.0553356313834726	0.632262662715736	-0.0892572439337075	0.186518143407131
0	1	1770789	rs6665287	A	T	0.127944266775846	0.272925983233883	0.127872192855837	0.116634546825206
0	1	1775039	rs75473107	T	C	0.0163390183015403	0.421322013969488	-0.290298813876051	0.361009892548426
0	1	1775175	rs11260622	G	A	0.907967715171599	0.251734775958654	-0.151337395698651	0.132040250505239
0	1	1776269	rs4648727	A	C	0.337854556087905	0.495496574580431	0.0571553731830406	0.0838556205229183
0	1	1777450	chr1:1777450.G.C	C	G	0.505136630360815	0.338517624180229	-0.0768354928857671	0.0802796223911802
0	1	1779036	rs6692959	C	T	0.908957183549938	0.202534877264721	-0.169675601558829	0.133145446837445
0	1	1779230	rs12403351	A	G	0.0842154589371981	0.138285719870177	0.198919563799047	0.13420515062155
0	1	1779476	chr1:1779476.C.A	A	C	0.338114328077594	0.450401861600014	0.0634470562340064	0.084064202887492
0	1	1780878	rs6603801	C	T	0.908828156321628	0.172797285779307	-0.180379066657056	0.132313485047998
0	1	1781220	rs6681938	C	T	0.167486664204053	0.0854913919794574	-0.200049733710653	0.116329912610014
0	1	1781345	rs6664578	A	G	0.90844603384035	0.223365802167543	-0.162250127135903	0.133251107004102
0	1	1787378	rs12125422	A	G	0.210722495510906	0.689330701010045	-0.0394171552942276	0.0986011809018795
0	1	1793003	rs1889678	G	A	0.909019677093328	0.200911701309377	-0.170469300556587	0.133287602601648
0	1	1793071	rs12076620	G	A	0.909234665960245	0.203470376575353	-0.169819646575351	0.133534742707695
0	1	1793111	rs10907192	G	A	0.909147780678851	0.205895595054525	-0.168555481198033	0.133252570351019
0	1	1793692	rs77270684	G	A	0.0514983629397423	0.251692303766597	-0.228297522480566	0.19916929224508
0	1	1793786	rs7511905	C	A	0.909092704025	0.205044907887681	-0.168916546964887	0.133287602601648
0	1	1795789	rs12036384	T	C	0.173962210780605	0.516737838292826	0.0672093736975841	0.103657045205302
0	1	1797947	rs9660106	G	A	0.527147414578223	0.355690835448198	-0.0740181048576482	0.0801402376412361
0	1	1801034	rs4648592	A	G	0.108857272949992	0.237396243241229	0.144302358772554	0.12213281878231
0	1	1804302	rs3855951	T	C	0.842289562412026	0.613134955051149	-0.0550492943576414	0.108878367447153
0	1	1805391	rs10907193	A	G	0.172472845521187	0.472006552421516	0.0748787629933717	0.104111344802631
0	1	1806560	rs118184145	A	G	0.055053160955446	0.642293966791863	-0.0867546135018273	0.186772363176339
0	1	1809509	rs11260624	T	C	0.173887468030691	0.510657154610886	0.0682125504587156	0.103695678959455
0	1	1809654	rs78934919	A	C	0.0600882468963917	0.249660326558397	-0.212226590824793	0.184356527935754
0	1	1810090	rs7525092	T	C	0.177422848515724	0.532818518978416	0.0628434279226147	0.100757562267515
0	1	1810842	rs76973525	A	T	0.0459629005375594	0.845558575341544	0.0376449645171315	0.193260776772323
0	1	1812366	chr1:1812366.AA.A	A	AA	0.908865975132537	0.223862715869263	-0.161946557529529	0.133144601930021
0	1	1812504	rs36072213	A	G	0.208695550009856	0.828846322095089	-0.0213535950727864	0.0987762654806449
0	1	1812521	rs6603802	T	C	0.523753308275314	0.371067363290363	-0.0717484339919693	0.0802128270699684
0	1	1812688	rs6603803	G	A	0.524519117778697	0.347025582233612	-0.0754965853865658	0.0802835451779121
0	1	1812828	rs6670776	A	G	0.908346147885897	0.230975339957465	-0.159484859124443	0.133142574169215
0	1	1813237	rs33976483	T	C	0.208035879227517	0.846958979648048	-0.0191143967334331	0.0990383326175489
0	1	1814909	rs76616586	G	A	0.0309592276587923	0.622332033819285	-0.119481656477732	0.242578730927002
0	1	1818129	rs16824526	C	A	0.212742034832327	0.664718985774101	-0.0426376297873438	0.0983777653493277
0	1	1821625	rs6603805	A	G	0.169365989207811	0.59118631116706	0.0570404831604831	0.106197361464564
0	1	1865298	rs2803316	G	A	0.599659232688709	0.350999268035394	-0.0759360810697179	0.081419454228852
0	1	1871337	rs16824543	A	G	0.127252651465824	0.164095220724243	0.162183708789987	0.116559054874431
0	1	1887019	rs28548017	G	A	0.866734948898392	0.279070162489434	-0.122346898951692	0.113031884285469
0	1	1903712	rs13303201	A	C	0.336525475612981	0.288333651055684	-0.0917776470796604	0.0864371918292055
0	1	1930754	rs6605081	T	C	0.233477860661166	0.422134431455647	0.0758073943144442	0.0944377138246149
0	1	1933267	rs28706276	A	G	0.0934635296609023	0.429376740932643	0.106788401659882	0.135130952559035
0	1	1934647	rs6682175	G	C	0.665289470455445	0.592973876573472	-0.0453565	0.0848528137423857
0	1	1939826	rs28550169	T	C	0.335226355002044	0.69403643891739	-0.0334859512195122	0.0851229715532837
0	1	1948400	rs13303344	A	C	0.400176322570078	0.998927431399362	-0.000109611078612703	0.0815397364104674
0	1	1951827	rs3121819	G	A	0.793569179760212	0.246650932722327	-0.113248229736496	0.0977523039388003
0	1	1992626	rs13303273	G	A	0.15307167013588	0.422370083933343	0.0880964366697195	0.109802642153339
0	1	1993860	rs60959039	T	C	0.250162953866754	0.682923436202971	-0.0385305542393787	0.0943273290245745
0	1	1994299	rs59095280	T	C	0.247615432214741	0.826228742400668	-0.0208251821370355	0.0948578805394371
0	1	2010669	rs2803342	G	A	0.0744120225873605	0.942969382947548	0.0109997341251574	0.15376017770042
0	1	2010994	rs16824727	A	G	0.238217444406095	0.863555158138898	0.0163666444313403	0.0952377559656627
0	1	2016802	rs16824749	C	T	0.523670616713603	0.106579675558109	-0.130364350784484	0.0807830274708121
0	1	2036263	rs10797413	A	G	0.75555788000136	0.421455980309694	0.0770147771692039	0.0958016974059519
0	1	2040898	rs4648807	C	T	0.585663960126325	0.659532737223274	-0.0359332216172616	0.0815629052091921
0	1	2051513	rs3107151	G	T	0.756067303797349	0.658812545714507	0.0417754264090048	0.0946101738763062
0	1	2071556	rs436045	G	A	0.83398959260284	0.356944912204358	0.102411966339884	0.111172091590159
0	1	2071765	rs364677	G	A	0.789494432765152	0.330917944900903	0.0981761885228766	0.100976615319604
0	1	2082566	rs2257182	C	T	0.297497986857487	0.773188748035443	0.0250336877796201	0.0868602763519175
0	1	2088754	rs262656	C	A	0.166244229187073	0.347736308187922	-0.104322791414556	0.111101166541609
0	1	2103506	rs2280272	G	C	0.0862149617258177	0.0457313853964111	0.255995852932035	0.128134761924718
0	1	2167149	rs262680	T	C	0.64146515148784	0.0404080245064171	-0.17001943053977	0.0829543764743694
0	1	2173504	rs263526	C	T	0.18324521347151	0.824976272854325	0.022946077336625	0.103758361891558
0	1	2185886	rs16824947	T	C	0.0878121085594989	0.297676796791404	-0.15744823665882	0.151184897791505
0	1	2186220	rs16824948	T	C	0.093885960729176	0.308277839885036	0.133747172108085	0.131273674058704
0	1	2192433	rs10797417	G	A	0.459582565992546	0.0433316619272373	-0.165650940477098	0.0819851665031785
0	1	2281726	rs7527871	C	A	0.435596469755552	0.403316114532467	-0.0691927862310967	0.0827948675685195
0	1	2289321	rs903914	A	G	0.104403837890806	0.827488666984671	0.0287796605789221	0.132063096158513
0	1	2291680	rs2840542	C	T	0.895841409044332	0.763071791484781	-0.0387606529439735	0.128580937831041
0	1	2292409	rs2645090	C	T	0.416289438561471	0.520285205442429	0.0528296454497536	0.082173224883214
0	1	2292688	rs2840540	G	C	0.209028692707324	0.931982539042151	0.00850911989447568	0.0996958904119422
0	1	2301471	rs2840536	G	C	0.199488243365996	0.018624048294003	-0.2554212191582	0.108552607032115
0	1	2301691	rs6665546	A	G	0.2866584666187	0.0245757009105331	0.197181766659378	0.0877140097811784
0	1	2302911	rs10910060	A	G	0.533625193558649	0.825079304103636	-0.0179391915350788	0.081166619689036
0	1	2303512	rs10910061	A	G	0.0797498486359648	0.172860274614209	0.189580673271012	0.139083536171303
0	1	2314319	rs2643901	C	T	0.877732905525136	0.383580665960616	-0.103340007277259	0.118601972623557
0	1	2335676	rs1129333	G	A	0.868137374611663	0.70647576454834	0.0458224936162244	0.121676293071356
0	1	2353869	rs35799953	T	G	0.53636549578664	0.0106420580770338	-0.206980977250732	0.0810343445707758
0	1	2390588	rs10910078	C	T	0.88334522734915	0.0978313482505001	-0.194841114655547	0.117696100714046
0	1	2392648	rs2477686	C	G	0.883776316654104	0.0887704615526781	-0.200414532741321	0.11775793970068
0	1	2397174	rs1998759	A	G	0.251525937334236	0.0840817236419533	-0.167205764044665	0.0967917937682987
0	1	2488608	rs1886730	C	T	0.559146977288334	0.240909744890929	-0.0949160599520786	0.0809369586397465
0	1	2494330	rs2234167	A	G	0.0365862457930296	0.210220081601453	-0.305074315218542	0.243482787190773
0	1	2505713	rs10910093	T	C	0.0402846069088694	0.391775378400761	-0.189521555012442	0.221299720028824
0	1	2511280	rs10797434	T	C	0.521894645176817	0.0613457062094851	-0.151835416641379	0.0811522088076213
0	1	2513216	rs734999	T	C	0.520946564226934	0.164965438494616	-0.111977553227107	0.0806427151952955
0	1	2526746	rs3748816	G	A	0.499574117237781	0.185156518209413	-0.106718217682272	0.0805393692551377
0	1	2533767	rs76202520	T	C	0.104441296908532	0.938666593770757	-0.0100001946525393	0.129963993383671
0	1	2551785	rs12117343	T	C	0.0480745018457316	0.855060195105226	-0.0350781636987553	0.192034577959697
0	1	2551900	rs11590198	A	G	0.462775391367527	0.0761747624288507	-0.1439486099308	0.0811743802186682
0	1	2553624	rs3890745	C	T	0.491734276049747	0.353905903938226	-0.0747942989149554	0.0806807907746036
0	1	2709164	rs4648356	A	C	0.502779741063996	0.0880212213436676	-0.138051409762791	0.080924455680928
0	1	2745883	rs4609377	T	C	0.520501633326018	0.0243069844745449	-0.182720517264749	0.0811282796910367
0	1	2747638	rs10909929	A	G	0.0680866628541399	0.255383573384756	0.173233704738888	0.152310751426169
0	1	2749921	rs4648482	C	T	0.40269297259742	0.295324274120129	0.0856491888160166	0.0818424556524892
0	1	2752265	rs7511879	G	A	0.483931322776317	0.0740973582963465	0.144650386146653	0.0809907255439652
0	1	2754512	rs6680471	T	C	0.462499523825537	0.0892077669686968	0.139227341427714	0.0819181146027876
0	1	2789108	rs10910019	C	T	0.564152269577791	0.864803349350395	0.0140302223664989	0.0824032625503883
0	1	2792801	rs16823103	T	C	0.0795628160519601	0.429919238933331	-0.127206605737658	0.161157726620558
0	1	2797856	rs10797342	T	C	0.578423667725095	0.785427576477563	-0.0223399506423548	0.0820558805114426
0	1	2811814	rs1456465	A	G	0.274251242687215	0.923035764606843	-0.00881070569149655	0.0911982763453057
0	1	2842319	rs2045332	A	G	0.523392613986382	0.797720636398447	-0.0206039315001741	0.0803904851428121
0	1	2852707	rs10797368	T	C	0.237643283537958	0.615488305408707	-0.0480656985239233	0.0956998306629502
0	1	2957600	rs12409277	C	T	0.371780413985041	0.0337357947401675	0.172794658867042	0.0813834752037882
0	1	3037613	rs876740	T	C	0.580258585807512	0.364276794998642	-0.0733733688228266	0.080874845205307
0	1	3072692	rs731031	C	T	0.616517280300276	0.365298316277955	-0.0741298271282248	0.0818828736672994
0	1	3083712	rs2651899	C	T	0.38787075232019	0.0280511306760826	-0.18692760621326	0.0850997502965748
0	1	3096355	rs868718	A	G	0.2830656674954	0.43795773359603	0.0684966798636755	0.0883091452126949
0	1	3105276	rs2817138	G	T	0.667569187411319	0.225766703080253	-0.101780531894449	0.0840233775221537
0	1	3106397	rs2651916	T	C	0.858243018271459	0.117154077930161	-0.171044278924758	0.109165712354963
0	1	3133307	rs16823514	G	T	0.186232398457314	0.354670732156949	-0.0991569129313389	0.107130923538203
0	1	3137199	rs2817147	C	T	0.484212061344234	0.163789662598585	-0.112569137490886	0.0808431683778877
0	1	3146497	rs10157420	C	T	0.203003146965273	0.805545470175641	-0.0248674732244802	0.101014741372682
0	1	3157614	rs905138	T	G	0.198067020374462	0.633423861779173	0.0483385494660251	0.101357101181818
0	1	3168280	rs10797386	G	A	0.826924329371623	0.345237259821681	-0.0976794395721117	0.103488486385738
0	1	3178111	rs3002686	A	C	0.184704945436273	0.581357229491002	0.0561139123325286	0.10176564216942
0	1	3209767	rs2500294	T	C	0.572025056565046	0.527343276138426	-0.0514199296380896	0.0813520589818735
0	1	3217151	rs2455137	T	C	0.323460139879259	0.623157357200405	-0.0426434602004561	0.0867829729761477
0	1	3217525	rs12036358	T	C	0.265210062233435	0.981530540002027	-0.00211224732461355	0.0912413793103448
0	1	3232378	rs2483264	G	A	0.638712767834245	0.597392765678897	0.0445118466688811	0.0842782305269251
0	1	3235556	rs12043519	T	C	0.252832729218973	0.736547594216646	0.031072459446523	0.0923597110183943
0	1	3250423	rs1889121	G	A	0.390995546381276	0.104975914226201	0.131992298445466	0.0814166910328129
0	1	3252104	rs2483278	T	C	0.879657286895048	0.507803974071673	-0.0798974347967792	0.120643426413333
0	1	3254100	rs16824328	G	C	0.095251051250076	0.67366621548516	-0.0590764705314548	0.140283605240407
0	1	3255539	rs2483280	A	G	0.296056529957742	0.0587123756528974	0.161333761570221	0.0853463824863971
0	1	3257059	rs2255212	A	G	0.29637787731407	0.0626116678705641	0.158778109693548	0.0852756706424536
0	1	3259113	rs882430	A	G	0.0887082197870161	0.738796406921134	-0.0481748073394495	0.144474878550252
0	1	3285628	rs6424073	A	G	0.570349778083371	0.931984881370373	0.00695489521374591	0.0814888515372268
0	1	3300807	rs868688	T	C	0.502085824969658	0.886827707646859	-0.0114865329298834	0.080709525956469
0	1	3312914	rs871822	G	T	0.578033261033493	0.823997530709795	-0.0182660894436972	0.0821293339935534
0	1	3325037	rs2483225	C	T	0.381669098273169	0.590001993740184	0.0449784247218948	0.0834737533603986
0	1	3352872	rs2236518	C	A	0.492492282712639	0.250697983354989	0.0930259911948655	0.0809868369956214
0	1	3353949	rs2493264	G	A	0.821179223806628	0.189847479063396	0.144446307845683	0.1101776917211
0	1	3362256	rs867814	T	C	0.63735307274061	0.764864647217801	0.0251966704900222	0.0842419590894246
0	1	3375181	rs947352	T	C	0.179980442204003	0.146902422236745	-0.160575499794338	0.110698971799099
0	1	3424388	rs947345	A	G	0.0655028616487461	0.20563952869163	-0.227768731127048	0.179962303842468
0	1	3441382	rs1896	T	C	0.114895672079205	0.648546491978452	-0.0586953931978189	0.128779432175357
0	1	3543951	rs16823922	A	G	0.176148103531118	0.881176135524541	-0.0159825461909521	0.1069220966655
0	1	3545612	rs1128474	G	A	0.322292483866121	0.720132328198764	-0.0308572184261135	0.0861255188664398
0	1	3586700	rs6657895	A	G	0.408446906240552	0.160465825888937	-0.117113094820551	0.0834432093142029
0	1	3601490	rs3753205	C	G	0.241104650713563	0.510259669141513	0.0615733198992443	0.0935148770071504
0	1	3601798	rs3765715	T	A	0.240680969124272	0.584207124551461	0.0514549370741121	0.094024587579204
0	1	3601940	rs3765716	A	G	0.241101653438299	0.508380618952162	0.0618471234256927	0.0935148770071504
0	1	3602555	rs3765717	A	G	0.241671356773766	0.495555449847802	0.0638267617731908	0.0936563517064503
0	1	3603036	rs12033056	C	T	0.249407129573672	0.411821366043997	0.0760103408946966	0.0926173057955511
0	1	3651126	rs1181868	T	G	0.34748280076375	0.00352130198968519	0.241817573643321	0.0828671229115433
0	1	3659742	rs2298223	T	C	0.113216225054817	0.0379469018638858	-0.291975032797388	0.140681853488851
0	1	3665867	rs12120656	T	G	0.21015055947532	0.296799199261771	-0.10676258860322	0.102329474223376
0	1	3671791	rs1181888	G	A	0.0931120785719509	0.651364650992379	0.0626523273595873	0.138652078752013
0	1	3679477	rs6699377	T	G	0.113413867131266	0.110533765715731	-0.218726699758391	0.137064100441849
0	1	3680729	rs1181877	T	C	0.153727068432406	0.0179582329393666	-0.294335423507297	0.124376986155489
0	1	3682070	rs1181874	A	C	0.597549531157116	0.760657407459937	0.0250829387841637	0.0823423797328852
0	1	3730435	rs6695834	C	T	0.453329302709511	0.871250852820697	-0.0130814838402207	0.0807151008318969
0	1	3740426	rs79797528	C	T	0.118440991610393	0.842685864415705	0.0244025980157979	0.122960324287331
0	1	3743319	rs6663840	A	G	0.453160617054133	0.888021908658258	-0.0113452843881753	0.080572932839236
0	1	3745193	rs6659702	C	T	0.170845400924956	0.821201676609593	0.0240044733767832	0.106214638829882
0	1	3745721	rs2275833	T	C	0.118476561292914	0.867713293260788	0.0204912234803097	0.123023284102301
0	1	3745787	rs2275832	C	T	0.572042737807037	0.988316540069732	0.00119123587615703	0.0813487401683084
0	1	3745924	rs2275831	A	G	0.401125117232401	0.831112788502419	-0.0175841249227691	0.0824482868241383
0	1	3746484	rs2275829	C	T	0.148519399686012	0.931465549226389	0.00976294893165522	0.113521220661609
0	1	3796948	rs4074709	T	G	0.152618010423399	0.129419148066323	-0.18169689214123	0.11982150035657
0	1	3800242	rs3205087	G	A	0.426692368008364	0.237324954570873	0.0952908411934849	0.080638809392615
0	1	3801828	rs10909818	A	G	0.303020057303213	0.422424923833788	-0.071497762236596	0.0891247303822305
0	1	3803755	rs7367066	C	T	0.672101504428201	0.463467748816853	0.0636370488638051	0.0867996494021916
0	1	3806358	rs10909819	C	T	0.301395780485721	0.725179417298366	0.0306696594907825	0.0872424516796774
0	1	3809423	rs11807227	A	G	0.300971828398632	0.734486588706768	0.0296861246043158	0.0875274829443061
0	1	3814660	rs10909823	G	A	0.113718736633574	0.0950599888668957	-0.230487726957818	0.138075333951361
0	1	3818871	rs10797356	A	G	0.371778977877409	0.659437443250031	0.0368796113366972	0.0836860651482724
0	1	3821782	rs11589102	A	G	0.109131269845433	0.351249788955546	0.11603455830269	0.124478181272292
0	1	3995644	rs80309618	T	C	0.0971999027303406	0.603718025090111	-0.0732460457675988	0.14111252745743
0	1	3996075	rs34770924	T	C	0.0792912829384588	0.853835130130236	0.0278662432342132	0.151260104325103
0	1	4000957	rs61156287	A	C	0.247153216646992	0.905342052806072	0.0112889539429323	0.0949323185165481
0	1	4002954	rs72640991	T	C	0.0810674071457946	0.854008706934569	-0.027465509206672	0.149264162027283
0	1	4002958	rs10915568	A	G	0.194237190654874	0.249943750493396	0.113953039999817	0.099047740169518
0	1	4003276	rs75558957	A	G	0.0612169269637685	0.857217776486035	-0.0307958659761077	0.171167129002334
0	1	4004250	rs11583257	T	C	0.272460707008916	0.830606212908294	0.0191653945747145	0.0895896757501062
0	1	4006060	rs7548668	C	T	0.353642421712412	0.902339861994775	-0.0102462062083017	0.0835020364666346
0	1	4009694	rs4654479	A	G	0.115001105745849	0.807163701675503	-0.0309776175032974	0.126912372581326
0	1	4010743	rs4654482	G	A	0.575934131771108	0.515982605585914	-0.0531516442036348	0.081828345698596
0	1	4013749	rs12096512	C	T	0.130483065251862	0.848605222468992	0.0226356120179914	0.118574154452459
0	1	4013997	rs10915431	T	C	0.130769003404519	0.790477181495876	0.0313685194035266	0.118063906145986
0	1	4018038	rs115402422	G	A	0.0718566298149281	0.473293562212451	-0.116852020294218	0.162943866087803
0	1	4026068	rs12031275	A	G	0.568427005394119	0.740807826058244	0.0270991386977571	0.0819240292136691
0	1	4028924	rs10915490	C	G	0.134882079851439	0.490416993240421	-0.0831623801828478	0.1205870998534
0	1	4038065	rs78738452	A	G	0.136528226334297	0.352099339663632	-0.112856868904021	0.121283009098342
0	1	4039145	rs4654428	C	A	0.853456089501024	0.411088572090653	0.096151392265262	0.116975415885912
0	1	4039440	rs12758410	T	C	0.544267486560699	0.884131311696416	0.0118590706935005	0.0813747215848338
0	1	4039988	rs72644272	A	G	0.307886329164492	0.730417478191913	0.030085527679007	0.0873131911252014
0	1	4053435	rs12038964	C	T	0.337498892344711	0.43553643630031	0.0659446501691903	0.0845712337325279
0	1	4061608	rs12045781	A	G	0.288839698568983	0.600846654746222	0.0462533351137195	0.0884075029624317
0	1	4066781	rs4128222	A	C	0.0872239930943724	0.735262312173293	-0.0490459385645905	0.145048880906418
0	1	4068052	rs6675979	A	G	0.267247442354372	0.848572564536278	0.0171410472965562	0.089771881727386
0	1	4069148	rs12027284	T	C	0.180129018265448	0.606604747984761	0.0532165366221998	0.103347935545541
0	1	4071399	rs6680847	G	A	0.467536852307263	0.211566346939008	-0.101658996150784	0.0813747215848338
0	1	4078090	rs4654604	C	T	0.383246262242669	0.17279197378223	-0.114968948703863	0.0843321479237216
0	1	4080780	rs4440829	A	G	0.248922999697521	0.0768863377232669	-0.173	0.0977928678380995
0	1	4082367	rs10799261	C	T	0.465714063226406	0.17250716799624	-0.110778580198457	0.0812045416164906
0	1	4085504	rs4233266	G	A	0.214650110361887	0.811904640026021	0.0231698315316296	0.0973646526144
0	1	4085543	rs12026862	C	T	0.201273547531108	0.0405426279436119	-0.219370435474271	0.107105197087109
0	1	4085582	rs12026892	C	T	0.201405614938836	0.0510745672189505	-0.208140277461188	0.106691947755169
0	1	4092146	rs58051771	C	T	0.209279618592673	0.059625888912032	-0.197779462645959	0.105003571394826
0	1	4092538	rs12028583	C	T	0.202550582981124	0.0454637492257956	-0.21328245193333	0.106623192264902
0	1	4092563	rs4328052	C	T	0.208799145115496	0.0865634286945871	-0.179413981761323	0.104687141044163
0	1	4104757	rs12036953	G	A	0.309900183782793	0.10534725797613	-0.145172597797082	0.0896423205280017
0	1	4111741	rs4553153	T	C	0.528903157131232	0.762123461982576	0.0245158695591706	0.0809923921091322
0	1	4112750	rs74827518	T	C	0.115094624173827	0.524927403946047	0.0789420269326179	0.124167904872022
0	1	4121696	rs7520322	A	C	0.468096173889509	0.981432950187116	-0.00189476559445167	0.0814166910328129
0	1	4124260	rs6672716	T	C	0.298710048776644	0.826679039460663	-0.0194906659839907	0.0890136020153067
0	1	4132018	rs9628649	T	C	0.354982766992671	0.793677229283312	-0.0221258788860255	0.0845989218189095
0	1	4136869	rs117282266	T	C	0.0876832484586143	0.945423127787902	0.00972798016379446	0.142106848064092
0	1	4145615	rs10915421	C	T	0.525680423573132	0.665915058864391	0.0352985710670855	0.0817548675184159
0	1	4152206	rs4654410	T	C	0.807983629154004	0.945335349033791	-0.00698421057699808	0.101861631013748
0	1	4155841	rs56329102	G	A	0.285909766536194	0.509873881704331	-0.0594590472362797	0.0902215054757567
0	1	4156118	rs16840731	G	C	0.286347238106406	0.493692923585431	-0.0616777459606554	0.0901132487500115
0	1	4160903	rs76952475	T	C	0.165481624805502	0.665887641265823	-0.0479017395492515	0.110935319751894
0	1	4162248	rs76163269	C	T	0.0756566342122183	0.862575204023281	-0.0266706430101339	0.154079199113121
0	1	4162415	rs12130437	G	A	0.28692862470372	0.770269627129153	-0.0263947682231014	0.0903861606708126
0	1	4166004	rs10399650	C	A	0.565061710276486	0.255628541100717	-0.0921839080169302	0.0810918326047447
0	1	4168653	rs10799201	C	T	0.120917112853942	0.798461657980822	0.0317822408720182	0.124471004181665
0	1	4169553	rs12080309	C	T	0.288778564745726	0.806811266970851	-0.0219812783413441	0.089887627882537
0	1	4170178	rs12032575	A	G	0.0781569462550074	0.622012920758961	-0.076405072594969	0.15498001161476
0	1	4171343	rs6702575	C	T	0.563356041151901	0.228081337354185	-0.097306002860343	0.0807306990941209
0	1	4171786	rs10492944	T	C	0.0772538570202952	0.897835534561859	-0.0197139208351662	0.153539898582099
0	1	4174116	rs10915434	C	T	0.286457306394025	0.660092880016159	-0.0398240891618457	0.0905535547573524
0	1	4183006	rs10915437	G	A	0.259735820413949	0.576461598949573	0.0506836719709028	0.0907397819955787
0	1	4183258	rs10915438	A	G	0.197640746783563	0.601782961043904	-0.0538652676450351	0.103222154572038
0	1	4187821	rs57905980	A	G	0.102847304802259	0.995558208770725	0.000740061965339232	0.132937577597115
0	1	4187952	rs4654487	C	T	0.508227522412489	0.215925629178401	0.0997933410494391	0.0806453191454894
0	1	4190685	rs4282783	G	T	0.58399273444754	0.290801877757056	0.0871657906747591	0.0825149079576447
0	1	4192707	rs10915442	G	A	0.603256097479782	0.687045262904264	0.0335433054696586	0.0832612605030903
0	1	4192854	rs80160005	A	G	0.105933470941211	0.596164891737238	0.0683725667860502	0.129023437997338
0	1	4197256	rs6663939	T	C	0.429212399860676	0.280183067589749	0.0867316231946941	0.0803138862297732
0	1	4197418	rs4408122	T	C	0.526478002918721	0.275782986019161	0.0879289670996286	0.080680511898759
0	1	4197642	rs10915445	A	G	0.428430358224437	0.302595044265938	0.0829798382309548	0.0804938363325777
0	1	4201815	rs4654492	T	C	0.352544795601996	0.84165390373896	-0.0167535412524056	0.0838606284789623
0	1	4203563	rs12096127	T	C	0.784925436699228	0.58905491172796	-0.0526940999930374	0.0975444385989129
0	1	4207343	rs6680278	T	C	0.260528650504051	0.730740995992314	0.0315074893248415	0.091554276022975
0	1	4210455	rs9426473	A	G	0.172560225975584	0.550059931681264	0.0632548490201214	0.105835686793015
0	1	4227248	rs16840872	T	C	0.247758569360814	0.250193629324428	-0.111897357387728	0.0973122720023517
0	1	4230463	rs10915459	C	T	0.0982851626617058	0.220616369834379	0.157239186494588	0.128369963579577
0	1	4236982	rs4233262	T	C	0.761469721028969	0.925417523752349	-0.00896171929550893	0.0957327799643934
0	1	4239028	rs4654418	A	G	0.348851696066307	0.984107760727069	-0.00169865669327719	0.0852769898625283
0	1	4251398	rs35392680	A	C	0.326418927535516	0.157622416992816	-0.123437969113401	0.0873517857529793
0	1	4263677	rs6687268	T	C	0.291785629975607	0.871281707521013	0.0145677888842533	0.0899076053615954
0	1	4267089	rs16840901	C	T	0.312169710517137	0.427113522606265	-0.0696841173198978	0.0877478220344469
0	1	4267889	rs10915471	G	T	0.410758173976715	0.470788433054715	0.0595772649533218	0.0826088856386699
0	1	4269638	rs6426404;rs567086010	A	G	0.588721474600983	0.582743421593743	-0.0454073499459632	0.0826517098815389
0	1	4271526	rs12022636	A	C	0.344473942732099	0.292413934205936	0.0890311583806187	0.0845627878663562
0	1	4281160	rs10799216	A	G	0.574943537084366	0.439615786542972	0.062936506268081	0.0814351336185055
0	1	4284659	rs903540	C	T	0.709372150669902	0.772468581332032	0.0257160495337259	0.0889375088780348
0	1	4284919	rs7528938	T	C	0.472626864210626	0.95493786862351	0.0045410580679876	0.0803626623501298
0	1	4288803	rs10915480	G	A	0.405490814818214	0.385735097074804	-0.071446391714175	0.0823705657178388
0	1	4291842	rs7541544	C	T	0.427097051153542	0.500088799264726	-0.0550973178260494	0.0817043297882207
0	1	4291953	rs7534461	G	C	0.343222831213548	0.848090029860438	0.0162255997659002	0.0847042212137291
0	1	4292038	rs7534558	T	C	0.341871443397214	0.984339416782986	-0.00167350605398784	0.0852572911605715
0	1	4312205	rs1908490	T	C	0.213744467570439	0.180678703846728	0.127503563456712	0.0952465747462493
0	1	4312527	rs16841005	A	G	0.108139628164996	0.045457293375517	-0.292892344676858	0.146417028013218
0	1	4315204	rs966321	T	G	0.323050392782211	0.964346248866913	-0.00383558661160263	0.0858068616168342
0	1	4316544	rs16841037	A	C	0.089751831948348	0.223840531750266	-0.187802995157222	0.154395115044105
0	1	4325589	rs9286982	C	A	0.591917434578824	0.52004211861977	-0.0530025571056392	0.082394163329353
0	1	4330287	rs6677984	G	A	0.248771260281159	0.527334917492618	0.0578045888315803	0.0914514504631152
0	1	4341843	rs1390136	T	C	0.372925153389806	0.00756111896243721	-0.231179331255256	0.0865495233968021
0	1	4353287	rs16838562	G	A	0.122783089770355	0.0188426531047421	-0.32689198054178	0.139184150216269
0	1	4355593	rs2029490	G	A	0.584764583904273	0.124243112962276	-0.125121018232871	0.0813951406064306
0	1	4358008	rs58506471	A	G	0.18763174846641	0.0299197943352985	-0.241624683902175	0.111288774738293
0	1	4358349	rs35559925	T	C	0.0837305941178786	0.106298898531407	-0.258492411109611	0.160051821874609
0	1	4364472	rs1106307	G	A	0.806502838415829	0.234386613087032	-0.118867060079262	0.0999609604805653
0	1	4365471	rs351625	T	G	0.235464476140919	0.0105287331911774	-0.261685380674283	0.102302259045298
0	1	4367980	rs2934983	A	G	0.628625338441369	0.234231028024773	-0.0989153332574106	0.0831549457408961
0	1	4368942	rs351618	C	T	0.79974891095586	0.891210375568132	-0.0137900036133584	0.10082415901042
0	1	4368951	rs351617	T	C	0.672425474244238	0.447612536584905	-0.0649404358556185	0.0855153078150119
0	1	4370074	rs1495239	T	C	0.427246501219195	0.536578194196796	-0.0511256876873718	0.0827282298791314
0	1	4370489	rs12073612	A	G	0.0837004830917874	0.207766139494793	0.172941685810581	0.13728453115445
0	1	4371863	rs351614	T	C	0.208659369498411	0.513729410754953	-0.0660408079651758	0.101128014252653
0	1	4372470	rs716214	G	A	0.151939747222831	0.644606526620815	0.0513759596552514	0.111379910542923
0	1	4379095	rs59704180	A	G	0.0799138155528172	0.0962131362504707	0.228841055226255	0.13756631675161
0	1	4379687	rs12408012	G	A	0.547683839825673	0.755329769261794	0.025316945188291	0.0812431546182549
0	1	4380344	rs2411741	A	C	0.899370828564408	0.966070052103176	0.00577640269162014	0.135794873040795
0	1	4381016	rs2130618	C	G	0.138890919602914	0.570016378152885	-0.0679505187932232	0.119625429123225
0	1	4382979	rs13375925	T	C	0.168914650008761	0.521883289564735	-0.0707237129687356	0.11042900673675
0	1	4384296	rs351607	G	A	0.166596251009121	0.158274801390382	0.148383353366527	0.105169468226709
0	1	4384773	rs351608	G	T	0.165384354110181	0.172321874234167	0.144311498240454	0.105739669721389
0	1	4390211	rs501284	T	C	0.472984714977803	0.489287198060549	0.0558006394135569	0.0807017216339581
0	1	4390289	rs625079	C	T	0.530535941450218	0.148486876083549	0.117635042000982	0.0814141482117615
0	1	4391391	rs76664831	G	A	0.123732657417289	0.537976521163934	-0.0778056686886014	0.12633338372946
0	1	4395812	rs579387	C	A	0.332083458253443	0.469813007663557	0.0612508344126766	0.0847430087078215
0	1	4397736	rs588224	G	A	0.330990704454891	0.36713447567012	0.0763000258062038	0.0846035312840345
0	1	4400529	rs1108770	G	C	0.454935930328943	0.80933338647357	0.0196428487940466	0.0814089544718891
0	1	4400887	rs12046047	C	A	0.257172992009153	0.476965443580383	0.0644084737109247	0.0905641511203938
0	1	4401563	rs488256	A	G	0.198159175139934	0.769278513579821	-0.0299551720616523	0.102124977613743
0	1	4401778	rs903539	T	C	0.256911606313835	0.439266043682456	0.0700453218582987	0.0905641511203938
0	1	4403047	rs601798	G	A	0.197916102742716	0.713219070972341	-0.0376456612466196	0.102427075198928
0	1	4414716	rs596133	A	C	0.45737175438395	0.900976855642242	0.0101559067280358	0.0816211238975257
0	1	4417946	rs1531329	C	T	0.356533518932857	0.925065469912106	-0.00799594592959354	0.0850135163332646
0	1	4418164	rs1531328	A	G	0.352043187738365	0.791261665625318	-0.0224654644223354	0.0848801956467148
0	1	4423030	rs79426491	T	C	0.163267646942335	0.0987587472283897	0.171544028576053	0.103909323450788
0	1	4424115	rs16838812	G	A	0.213744722957433	0.433929396688695	0.0759150378626772	0.0970178402488757
0	1	4425847	rs12405082	G	A	0.213188617187252	0.463174431186023	0.0714127085110374	0.097341621756688
0	1	4425876	rs12404603	T	C	0.122376960110986	0.482685045630899	0.0839766187934841	0.119626420400321
0	1	4427083	rs12023786	A	G	0.0964545308450816	0.599696470743812	-0.0739397765125915	0.140881395513721
0	1	4431264	rs572439	C	A	0.658504178394408	0.471725511972901	0.061756140865593	0.085811227517586
0	1	4431571	rs12028738	A	G	0.2603914030907	0.287697046837802	0.0952121568507781	0.0895535170852463
0	1	4431704	rs12031615	T	C	0.369389730200174	0.999682917220994	3.34483876463841e-05	0.0841671423090953
0	1	4435641	rs74728654	A	G	0.162475469187297	0.10724915995159	0.16849543525389	0.10461126874144
0	1	4440749	rs589870	T	C	0.0806660368548199	0.684202532993397	0.0595196216556363	0.146335088108638
0	1	4444706	rs349413	A	C	0.787429064756237	0.546673659151108	-0.0586266508276021	0.0972649569729382
0	1	4445873	rs72632733	T	C	0.108605403492528	0.115345184139063	-0.221506821282401	0.140673578837336
0	1	4448702	rs747778	T	C	0.298432827399424	0.95516022849145	0.00494001598717725	0.0878569718459727
0	1	4448818	rs747776	C	T	0.569934111825337	0.789237409246359	0.0218194714663236	0.0816288403588088
0	1	4449129	rs1109046	C	T	0.567336691633049	0.685073517815218	0.0332192651065103	0.0819117059875083
0	1	4449883	rs12041175	C	T	0.460268426461014	0.219167284075596	0.0993940717709345	0.0808906979173194
0	1	4451081	rs12042157	C	T	0.461472428007077	0.179657111294761	0.108163535165793	0.0806100800149422
0	1	4455415	rs349415	C	G	0.189290287543359	0.244310929359819	-0.124478042366461	0.106914264717763
0	1	4458068	rs349417	C	T	0.650733894860801	0.617331365780299	0.0422649514191715	0.0845914761724469
0	1	4459317	rs78531899	A	C	0.107903017717853	0.130594545613152	-0.212673268225093	0.140679113408225
0	1	4459689	rs6679220	C	T	0.135716618846694	0.0966616720952061	-0.208623914315472	0.125581898502482
0	1	4460965	rs56081339	A	G	0.1356171678329	0.105231180870002	-0.203369959739858	0.125536616796474
0	1	4462460	rs349400	G	T	0.652050808337856	0.646838146716081	0.0388201039966671	0.0847306199813096
0	1	4463585	rs349401	G	T	0.543435299287668	0.161078647824335	0.113812115139176	0.0812100825161217
0	1	4464125	rs12144027	T	C	0.107894815766884	0.111436979538167	-0.225785212969038	0.141845607690444
0	1	4466908	rs577114	C	T	0.0799802464894576	0.738082093935862	0.0494941472957548	0.148011368217619
0	1	4469868	rs733308	G	T	0.126259138579635	0.224040425578788	-0.1546064536828	0.127158700146818
0	1	4471733	rs505933	G	A	0.775970192318673	0.7627847038072	-0.0289779207452913	0.0960086938364219
0	1	4472448	rs4654533	G	C	0.587439587630095	0.529733129535486	0.0516638641250716	0.0822131739374916
0	1	4475184	rs349405	C	A	0.776318640567807	0.760145104277168	-0.0293202534712731	0.0960405839145953
0	1	4477911	rs349409	T	C	0.775887746633653	0.618303063296733	-0.0478456572720996	0.0960261029027368
0	1	4488779	rs12029910	G	A	0.451627407228835	0.0465726093151623	0.161060878110637	0.0809283479381666
0	1	4488831	rs6667927	T	C	0.185721870946064	0.184794814345125	-0.143272388480474	0.108037517212355
0	1	4489398	rs6678792	C	T	0.267494826992499	0.409681364923274	-0.0765446609778692	0.0928427972445123
0	1	4489529	rs10915533	A	G	0.186658865865692	0.180480431884044	-0.144180691571041	0.107655596712563
0	1	4496329	rs1762813	T	C	0.893527403274365	0.380087443688202	-0.109942797183846	0.12525736536213
0	1	4497217	rs1674879	T	C	0.137623976328874	0.123151259507253	-0.194346300340482	0.126061336192309
0	1	4502705	rs780575	T	G	0.217746559978971	0.23706786305165	-0.119552322173286	0.101114373464821
0	1	4504332	rs780584	A	G	0.250181579313436	0.0550628951253863	-0.18772538241131	0.0978562229655293
0	1	4504927	rs780586	T	C	0.12315247512983	0.0232762278720707	-0.313409438005518	0.138134590058771
0	1	4507763	rs780594	C	T	0.848989993493544	0.815093157916488	-0.0262815777116602	0.11238135611862
0	1	4509379	rs2054270	A	C	0.627914167463065	0.149745539549625	0.122342776716397	0.0849348487176076
0	1	4510840	rs705685	T	C	0.170269058082001	0.00164424236761472	-0.385126234008063	0.122342221393159
0	1	4519912	rs608210	G	A	0.75309099756438	0.00472610905078728	0.287312975258877	0.101698943608581
0	1	4525604	rs4654545	C	T	0.779649580289448	0.00812490034491676	0.28340727184981	0.107074026066039
0	1	4534661	rs11812066	T	A	0.131838235294118	0.0309061902629267	-0.288762430939227	0.13379294632449
0	1	4541444	rs16839089	A	G	0.117452926314376	0.57315753614594	-0.0729339904782717	0.129451614363406
0	1	4549380	rs705690	A	G	0.574259380958298	0.768765768172003	-0.02417601978125	0.0822342386676104
0	1	4549402	rs780606	G	A	0.47286616239519	0.429593213780176	-0.0641970345581205	0.0812735973319473
0	1	4552802	rs1878052	A	G	0.463030552903394	0.539193754463181	-0.0497955306644554	0.0810959009568875
0	1	4558792	rs10915548	A	G	0.496837564852643	0.782177241054642	-0.0221478890417351	0.0801058372142058
0	1	4558933	rs609506	C	T	0.864134890558151	0.00971736347062333	0.348171950913409	0.134651431544974
0	1	4566065	rs4654440	G	A	0.867295824100156	0.0210876127587422	0.309329916571154	0.13411736243087
0	1	4572023	rs10915549	A	G	0.51506934516252	0.374217829151833	-0.0711896555731956	0.0801143557751167
0	1	4573989	rs1710421	T	C	0.88630524412576	0.0392639311256906	0.295837727086477	0.143512310148758
0	1	4581585	rs608203	C	T	0.344008086690511	0.00225482224484928	0.250531464003716	0.0820221007368707
0	1	4582199	rs10489135	C	T	0.306874927485787	0.00291423828882613	0.248981225862829	0.0836449942228044
0	1	4583973	rs76210017	G	A	0.162600349429182	0.503800983776908	0.0717294774039788	0.107295748310743
0	1	4587969	rs241237	T	C	0.34515721200225	0.00128614815942141	0.264152800504022	0.0820591707280795
0	1	4594603	rs537398	C	T	0.46811360249494	0.197847176894467	0.103426227355423	0.0803179939675236
0	1	4596288	rs10915554	A	G	0.452208431330711	0.0974018889227519	0.132249459484181	0.0797845710312834
0	1	4596534	rs12084169	T	C	0.434657258273593	0.108846831032838	0.12856452046358	0.0801825418663916
0	1	4600491	rs543653	G	T	0.435348094547278	0.115401120585781	0.126237271149432	0.0801825418663916
0	1	4606292	rs80089004	G	A	0.195436773880318	0.81677506111679	0.0235371071079327	0.10158668162202
0	1	4608204	rs241220	A	G	0.351319849883685	0.178935622560036	0.110664798282448	0.0823374613809752
0	1	4610733	rs16839272	C	A	0.096439208862595	0.171031586239291	-0.201901999819836	0.14749250888286
0	1	4611241	rs241248	A	G	0.0963970793945716	0.17785119340338	-0.19906198055975	0.147737766885762
0	1	4612752	rs12117466	T	C	0.331119487274711	0.0485967449676889	0.163627813737005	0.0829708238978319
0	1	4614822	rs241257	T	C	0.150511778845111	0.651490244582702	-0.0520827379063206	0.115305641577786
0	1	4616102	rs241261	C	T	0.455519420715228	0.225001448512034	0.0977122638935349	0.0805319197656469
0	1	4618251	rs6685798	A	G	0.124842997272041	0.322290388683517	-0.128184652947391	0.129510562523338
0	1	4619038	rs241264	T	C	0.419703680693736	0.380951442832235	0.0710898196000284	0.0811393708521286
0	1	4619669	rs59595338	A	G	0.252818370585885	0.0379522544115747	0.18272402868953	0.0880440725372914
0	1	4621464	rs6698529	A	G	0.337075389696432	0.851639705602202	-0.0159080797214104	0.0850578044077438
0	1	4627077	rs241273	C	A	0.126572656637727	0.277829254490068	-0.139455744162952	0.128505927701029
0	1	4629186	rs241277	C	A	0.148014220599013	0.368760084478262	-0.106617191445965	0.118621927415005
0	1	4630232	rs76191495	A	G	0.119367685179175	0.275236976661702	-0.143625091075946	0.131635517035514
0	1	4632528	rs241211	G	A	0.314277197462086	0.10868990646819	0.135821648115058	0.0846710549368984
0	1	4632560	rs980092	G	A	0.528529805168444	0.550971462830586	-0.0481719909425654	0.0807841414760368
0	1	4632828	rs171317	A	C	0.826870959949912	0.359356899042005	0.101027168786668	0.110220531386976
0	1	4633554	rs6673089	A	G	0.582036610692304	0.482804002467018	-0.0572120985641111	0.0815219608369395
0	1	4633607	rs241209	A	G	0.308130056287815	0.0462006970235561	0.167817409797838	0.0841799709082724
0	1	4635556	chr1:4635556.C.CC	CC	C	0.88989437549095	0.0349493690668716	0.308978030830709	0.146508371850576
0	1	4641742	rs241225	A	G	0.720467623229637	0.275020542852722	0.100950232623	0.0924813754274899
0	1	4642477	rs184781	T	C	0.766458977000615	0.190897183312083	0.129890187159906	0.0993097683454489
0	1	4644085	rs588347	T	C	0.591091462855045	0.375889702158189	0.0736707727511866	0.0831972746860409
0	1	4646572	rs4654446	T	C	0.298266155295459	0.39436694398468	0.0743485724048579	0.0872917951500176
0	1	4647646	rs2674014	T	C	0.763706892515377	0.218201255680731	0.120935807543194	0.098215975995627
0	1	4649157	rs546397	G	A	0.290360576923077	0.886727659553574	0.0125042740215982	0.0877825013374247
0	1	4658538	rs12567277	T	C	0.452470185045949	0.357632061389729	0.0738569066314666	0.0802891494175503
0	1	4665232	rs164781	A	G	0.354676046484705	0.913073601979737	-0.00922746534347972	0.084529625246271
0	1	4665269	rs241243	G	A	0.284726383857468	0.862688128859802	-0.015413194611258	0.0891176627121986
0	1	4666819	rs151716	G	A	0.359430660458909	0.300625158548816	-0.0879034387082685	0.0849231711620677
0	1	4677535	rs4403602	G	C	0.281065763702882	0.968434389857193	-0.00357043834219803	0.0902264927845283
0	1	4678123	rs7555011	C	T	0.700973991236314	0.661869065730663	0.0390594144937691	0.089312528183374
0	1	4679563	rs12145928	C	G	0.243958583779438	0.888792258282508	-0.0131999230404088	0.0943980402387093
0	1	4682273	rs6668199	C	T	0.474705290214148	0.852357025533741	0.0151794491714105	0.0815608823323464
0	1	4685648	rs875808	A	G	0.283888827795474	0.613954454309943	-0.0455110486906107	0.0902215054757567
0	1	4697300	rs2101195	T	C	0.656702121197333	0.967593092577655	0.00345582236248874	0.0850617717773965
0	1	4698446	rs12122716	T	C	0.101385176982788	0.097029219517506	-0.247514720955669	0.149156489724265
0	1	4698677	rs76059212	A	G	0.0598419454649568	0.0683580498970206	0.276337332826335	0.15161384013759
0	1	4700731	rs61265167	A	G	0.254434589800443	0.749784545891125	0.0292138473900363	0.0916014344243359
0	1	4701258	rs10915575	C	T	0.278954447215918	0.998874063165714	-0.000126521338922526	0.0896581285557579
0	1	4706317	rs12741248	A	G	0.513744758965191	0.102028310749393	0.133886149706779	0.0818825988854692
0	1	4706755	rs12125737	T	C	0.284900954490253	0.873809874563774	0.0140490381275519	0.0884582952641251
0	1	4708162	rs4654454	C	T	0.404782519727018	0.299836747803582	0.0851410638548613	0.0821203852900288
0	1	4721793	rs12406838	A	G	0.288972182461293	0.312479442137765	-0.0914424048115257	0.0905340693513654
0	1	4722951	rs7517517	T	C	0.150239771737529	0.782412966305709	-0.0316326783183751	0.114538155806566
0	1	4723818	rs12083131	A	G	0.150399118533983	0.657930690044687	-0.0511944859626331	0.115622693146975
0	1	4727243	rs6663166	G	A	0.805966482178322	0.205938408733967	-0.125613742390023	0.0993140907669824
0	1	4731677	rs10799255	G	A	0.394787364593005	0.143000943386323	0.119949812294374	0.081893397806516
0	1	4737531	rs16839450	T	C	0.256438799652968	0.605999399278189	0.0474775152144189	0.0920477185091889
0	1	4738058	rs2071990	T	C	0.277762572144146	0.422292723098987	-0.0738209914675748	0.0919945107058667
0	1	4738355	rs2071991	G	A	0.322852605376985	0.125536655252911	-0.135946313463709	0.0887411404086546
0	1	4746636	rs10915587	T	C	0.569484649863506	0.375145259163638	-0.0721575006829725	0.0813613622096429
0	1	4763401	rs6681520	T	C	0.506341379432396	0.591366967490589	0.0430432789862961	0.0801765561465085
0	1	4773266	rs2071999	C	A	0.64553265671957	0.937421247036829	-0.00666985237505961	0.0849539142349189
0	1	4776974	rs3753696	A	G	0.12936451748982	0.0154089488069634	0.266809589375667	0.110132568823288
0	1	4783142	rs12566272	A	G	0.151472478563237	0.020653722621016	0.243688899502508	0.10529905682959
0	1	4784556	rs3820252	T	C	0.155196402072532	0.0728375559756347	0.183435055188155	0.102257902479276
0	1	4784884	rs3820253	A	G	0.531556272856495	0.294082614212911	-0.0852786786319308	0.0812791333236895
0	1	4799200	rs3753702	T	C	0.0676033098184708	0.414257464081777	-0.141018266527993	0.172726675000721
0	1	4803834	rs393976	A	G	0.0970740981915256	0.973470460081661	0.00454424452311351	0.136644447628239
0	1	4805106	rs414176	C	A	0.092614489143971	0.739291455198011	-0.0472001774274711	0.141830954665799
0	1	4805434	rs371605	G	A	0.281338410615396	0.15509256805529	0.125474187881075	0.0882520007387218
0	1	4806381	rs368808	G	A	0.141736635372344	0.952648596091436	0.0069586616988657	0.117186546756372
0	1	4806550	rs11586743	A	G	0.0788083132126954	0.8229991019511	-0.0351121231135795	0.156968299702027
0	1	4813115	rs380239	G	A	0.106386557953581	0.845189712187827	0.0255387032549732	0.130793576757198
0	1	4813141	chr1:4813141.C.T	T	C	0.106357766537472	0.843444508742458	0.0258181667652036	0.130731854888418
0	1	4819803	rs368420	C	T	0.221069557051286	0.225013905498736	-0.122610992750069	0.101055522591498
0	1	4826104	rs2802716	A	C	0.0681077576101882	0.900971751386859	0.0197785603735877	0.158948356871127
0	1	4826660	rs2743980	A	G	0.388043904590752	0.350808888483785	-0.0782783180143892	0.0838976608765402
0	1	4828606	rs7518471	T	C	0.0880445352409257	0.415528162353276	-0.12314780545892	0.151249347109728
0	1	4833747	rs12029492	A	G	0.296132827735819	0.5230004912385	-0.0572867608281037	0.0896889491589254
0	1	4836121	rs394594	G	A	0.424574589818964	0.339440479121271	-0.0789248282816964	0.0826203216306053
0	1	4848808	rs12133924	G	A	0.122118446892869	0.588699587109132	0.0654640676806791	0.121068004445515
0	1	4852747	rs7520826	G	A	0.106080466736916	0.690890960749961	0.0517907646422231	0.130243310995013
0	1	4853688	rs932350	C	T	0.15453474982335	0.872062282929108	0.0180148008084437	0.111865721051505
0	1	4859488	rs17345273	A	G	0.0669024597509348	0.78405970633164	-0.0450599590245745	0.164432948495295
0	1	4861767	rs11588395	T	C	0.0667257192299373	0.791529103776508	-0.043463823221727	0.164432948495295
0	1	4871384	rs59103994	T	C	0.101571795390309	0.413617206334986	0.106128326607521	0.129813482458157
0	1	4871671	rs1118009	G	A	0.259754786208902	0.788546927270708	0.0246679445104708	0.0919766219346082
0	1	4878871	rs1120120	T	C	0.707920376385198	0.330370000507244	0.0881264315951531	0.0905375480082376
0	1	4880480	rs10915616	T	C	0.134405552552249	0.867700982776182	-0.0199394045157919	0.119699082507851
0	1	4885457	rs7516549	A	G	0.100395116879999	0.244485686952279	0.149850413815772	0.128754301567951
0	1	4889588	rs10915622	A	C	0.474820413220539	0.917684057798778	-0.0082904389939296	0.0802160055672431
0	1	4889912	rs12028290	A	C	0.0685495680324366	0.909980720408535	-0.0182206343423299	0.161154905459352
0	1	4897567	rs12118185	A	G	0.159489854986235	0.728754201253262	0.038212721335973	0.110191963224772
0	1	4898833	rs7522386	G	A	0.453364215453258	0.97880212958703	0.00217562824154412	0.0818806754327386
0	1	4901142	rs12124406	G	C	0.266232929477332	0.198950959848259	-0.121408197316618	0.0945144760039353
0	1	4906783	rs10915626	A	G	0.469673906553938	0.45923203966979	0.0601053765638593	0.081211190731333
0	1	4911403	rs11803979	A	G	0.361352940651757	0.319045558165054	0.0832808122358415	0.0835799318019243
0	1	4913873	rs10915628	C	T	0.846660315247279	0.25872565864895	0.131340913802637	0.116291797079991
0	1	4916906	rs1535734	G	A	0.482268287470942	0.910067610491009	-0.00908476941161105	0.080429456840084
0	1	4927798	rs10915644	T	C	0.376569843922871	0.964850832224302	0.00366271599332051	0.0831165899555316
0	1	4928868	rs12567053	T	C	0.108211625478594	0.692132381898507	-0.0529472931769745	0.133717806213869
0	1	4930181	rs1886112	C	T	0.470223449154009	0.991708808874261	0.000840365618735638	0.0808692834228182
0	1	4931354	rs11588518	G	A	0.631202675032434	0.472327119351645	0.0607762200884102	0.0845643570550461
0	1	4932444	rs10915647	G	T	0.482981101251207	0.900418528969495	0.0101161205575843	0.0808431683778877
0	1	4932655	rs12044914	A	C	0.149555104870591	0.506449364674391	0.073630270811915	0.110826120341054
0	1	4932777	rs12044980	G	C	0.1359844261434	0.550394086097187	0.0684346468069329	0.114598323908006
0	1	4938053	rs10753390	C	T	0.851938211402769	0.25874788071476	0.133262755908329	0.117998939515844
0	1	4938987	rs12410393	C	A	0.0862199935445511	0.0857211581489019	0.226676681896608	0.131910414676873
0	1	4940715	rs7539101	T	C	0.432853014982204	0.421538482803198	0.065075	0.0809637264458597
0	1	4941735	rs4654462	G	C	0.21137601517559	0.46247250870518	0.0707067301413526	0.0962282250636287
0	1	4951910	rs1544061	G	A	0.34137854548286	0.235817962615968	0.0988727789156512	0.0834014238840976
0	1	4953528	rs16839786	T	G	0.401828401291495	0.615507409320935	0.0414357896212937	0.0825040024446092
0	1	4955158	rs16839789	T	C	0.376876125027251	0.906520632828754	0.00985087079091621	0.0838883643461376
0	1	4955862	rs6426446	T	C	0.469531295424153	0.690844029638697	-0.0322969529779709	0.0812073120295517
0	1	4956070	rs6426447	C	T	0.825601728096852	0.562316002913162	0.0627084080424561	0.108228992770135
0	1	4958102	rs4654620	C	T	0.907105875833234	0.297863718920756	0.151768108006299	0.145787120189255
0	1	4959786	rs2031246	G	A	0.871839361337836	0.99433179923196	-0.000850535891623069	0.119724719703934
0	1	4963569	rs72634122	T	C	0.146110784269568	0.220052132044864	-0.14617313495425	0.119189811950273
0	1	4965152	rs17345545	C	A	0.181929522312372	0.768412308807346	-0.0311342603863332	0.105736177144599
0	1	4965631	rs4654468	C	T	0.37645987167716	0.0956040941157045	0.136461830696551	0.0818828736672994
0	1	4967739	rs7520488	C	G	0.367058261948454	0.82924348309329	0.0181514525497522	0.0841623319763917
0	1	4968528	rs6678459	T	C	0.342040322590391	0.294549100068642	0.0873853686823089	0.0833675296517188
0	1	4970122	rs10915666	A	G	0.513744917451606	0.470772343303821	-0.0582388327531476	0.080750108383369
0	1	4970486	rs6675549	A	G	0.368552011334347	0.843150021303845	0.0166785177325482	0.0842920467601047
0	1	4971006	rs60530383	G	A	0.144175526211508	0.20473310094001	-0.153682341981269	0.121183228136543
0	1	4982386	rs6698453	A	G	0.176537351447941	0.410894163226743	-0.0884206070257672	0.10752564364141
0	1	4984882	rs2093765	G	A	0.631395738072986	0.486044312682552	-0.05786759090784	0.0830697924259446
0	1	4986470	rs2411956	T	G	0.38304391588984	0.243334803491293	-0.0996669671890708	0.0854269792518556
0	1	4988031	rs61271613	A	G	0.169862453373534	0.302337523205045	-0.113735669663985	0.110269500434082
0	1	4988262	rs11584727	A	G	0.451828700801115	0.854831441648105	0.0150174990820176	0.082081942640516
0	1	4988881	rs6667349	G	A	0.169910502188887	0.425344482677407	-0.0873393220810318	0.109559875458205
0	1	4995026	rs12049256	C	T	0.470398089881797	0.68680591069206	-0.0327007295856396	0.0811043155524499
0	1	4996185	rs10915683	G	A	0.470129819164361	0.648584056641775	-0.0369124451751085	0.0809962808649076
0	1	4996226	rs4654470	G	A	0.145510575144913	0.753564000402027	-0.0362752517008194	0.115547094288299
0	1	4996275	rs12045266	T	G	0.329117884846539	0.844459263695187	-0.0167916253884177	0.085587368292085
0	1	4996661	rs12037632	C	T	0.184564458834721	0.1814555455791	0.133557020371872	0.0999463732101784
0	1	4997363	rs9426467	G	A	0.434114257194936	0.13482938281993	-0.123497859933017	0.082589254756218
0	1	4998385	rs9426468	G	A	0.573649427532299	0.0905525939606775	-0.137203194055251	0.0810658838671329
0	1	5003504	rs9286971	A	G	0.289773303038258	0.191599023427917	-0.118949980501012	0.0910891466541153
0	1	5005775	rs7534281	C	T	0.319892601509651	0.330670183795488	-0.0851358944238718	0.0875195007458321
0	1	5011402	rs9426490	G	A	0.540365822756842	0.105323535429721	-0.130477050152377	0.0805625084600122
0	1	5012101	rs7544541	A	G	0.288384743444547	0.108633301216228	-0.147082869687444	0.0916766051023312
0	1	5012301	rs10915298	A	G	0.243925211405511	0.820854652671223	-0.0215391252265051	0.095118206024908
0	1	5012697	rs12022487	T	G	0.209195126196693	0.758371483042405	-0.030714828062413	0.0998466479670877
0	1	5016062	rs76400676	T	G	0.0267235915938999	0.89843455186484	-0.0330017854090914	0.258555364101944
0	1	5018318	rs9426470	A	C	0.472817505782091	0.379886199155304	-0.0710005987284382	0.0808565241789135
0	1	5021200	rs10799145	G	T	0.335413407562051	0.534755226373305	0.0526512412892213	0.08481690574728
0	1	5023321	rs12754637	A	G	0.394511567572621	0.239446339635834	0.095726926861115	0.0813747215848338
0	1	5023430	rs6702660	G	A	0.729256754507435	0.0612160402892899	0.176837918905554	0.0944681422059721
0	1	5023599	rs12741441	T	A	0.347946090467248	0.202087604706179	0.105312267557536	0.0825572947112847
0	1	5031379	rs10799149	A	G	0.38334586173486	0.132893925599505	-0.126505922348421	0.0841808618396809
0	1	5031561	rs7518523	G	A	0.143158683761017	0.711298132416386	-0.0437949791185573	0.118328599916354
0	1	5036174	rs6689050	C	G	0.353177814618419	0.982500264572328	-0.001860398380609	0.0848163752001105
0	1	5036549	rs11581023	A	G	0.103953898977006	0.506725410390883	-0.0918066134935361	0.13827439206232
0	1	5036622	rs12122541	G	A	0.0391275966338155	0.160917214222559	0.264647223294263	0.188764955080385
0	1	5037812	rs6666330	G	A	0.352041252704011	0.644499289921567	0.0387929935872089	0.0840735689953841
0	1	5038051	rs12739724	A	G	0.0884313273204015	0.425057026305721	-0.118760499847607	0.14888264526246
0	1	5038624	rs12564764	A	G	0.3677626843033	0.0279270097534053	0.181867690218999	0.0827306775095153
0	1	5045030	rs1106586	A	G	0.80100388263498	0.981533843049029	0.00231824085728162	0.10015746368363
0	1	5047010	rs79254893	T	C	0.0782521856820011	0.0741855380440212	-0.303186902030605	0.169808144148144
0	1	5047163	rs7365286	T	C	0.155802988930227	0.677376687901768	-0.04652021629839	0.11181520548482
0	1	5048109	rs716671	T	G	0.354652159595372	0.000777720224137246	-0.298160706448382	0.0887223357595712
0	1	5051232	rs12725971	G	A	0.35673184287935	0.000671028629469431	-0.301531745354731	0.0886558067870812
0	1	5051710	rs6683624	T	C	0.443377702937199	0.000573252113637476	0.278185061915977	0.080774672812441
0	1	5068245	rs10799151	G	A	0.360015120077611	0.0308402036086215	-0.187997222728623	0.08707088426382
0	1	5070407	rs10915312	G	A	0.171651386714598	0.186406287793698	-0.149607453546718	0.113228736574509
0	1	5073092	rs9286975	A	G	0.626403027064085	0.169689242689911	0.116031592031091	0.0844970414201183
0	1	5077552	rs12047764	C	T	0.143916332134432	0.150425637897218	-0.177503726589083	0.123435372136602
0	1	5078939	rs10915316	C	T	0.299095864542117	0.185054777420627	-0.119151225277413	0.0899016409587777
0	1	5079962	rs79751215	G	A	0.119309581280544	0.954102231377515	-0.00716596837567429	0.124504098481135
0	1	5081173	rs898337	A	G	0.525659670080664	0.115685228576207	-0.127083422239348	0.0807830274708121
0	1	5083573	rs76601146	G	A	0.227474563859968	0.547556534531099	-0.058927807757167	0.0979802076582242
0	1	5088062	rs1459765	T	C	0.130732615572962	0.789939964353035	-0.0317694965216102	0.119259982110699
0	1	5090997	rs9439507	G	A	0.398257832767479	0.94885776143806	-0.00525764496424907	0.081969800277268
0	1	5091827	rs4949164	G	A	0.28004979563855	0.700689514649183	-0.0347331948519124	0.0903592899731727
0	1	5094435	rs6693990	A	G	0.128706858357562	0.944054373203918	-0.00852121143630743	0.121428023707769
0	1	5124235	rs10799158	G	A	0.180979410683537	0.886911031846038	-0.0149978577273807	0.105459838549703
0	1	5124859	rs1563792	A	G	0.307436368663582	0.742734120624166	-0.0286790354754682	0.0873735311636869
0	1	5127449	rs6682478	T	C	0.105105638395537	0.59857391371016	-0.0714233164057749	0.135669085954544
0	1	5127543	rs6603832	G	A	0.286649156413616	0.545405842039436	-0.0541574801987359	0.0895670343184322
0	1	5136644	rs922123	C	T	0.396693500279402	0.737474056314191	-0.0277538293140036	0.0827977658818046
0	1	5137666	rs10915336	A	G	0.268840815448889	0.961744050674947	-0.004369304867853	0.0910934027932275
0	1	5138107	rs117944101	A	G	0.102522008192609	0.581774685876338	-0.0751154834606213	0.136376651393046
0	1	5139200	rs56186517	T	C	0.12414670534653	0.152995242731907	0.164738846570397	0.115280084284001
0	1	5141293	rs3128687	T	G	0.571680674821336	0.93892406106687	-0.00624577554682763	0.0815138664867827
0	1	5141640	rs3128689	A	C	0.69440292745291	0.700591869709003	0.0342692881802093	0.0891218745034164
0	1	5141902	rs11579881	T	C	0.523427351929893	0.925239698875096	-0.00767728262949967	0.0818162529580205
0	1	5142552	rs10915341	G	T	0.677247436063472	0.647897540274783	0.040174291108257	0.0879693864067139
0	1	5142629	rs12029437	G	C	0.657220743983188	0.653415629279994	0.0387574766650947	0.0863152760104106
0	1	5142784	rs12047111	G	A	0.68643663661578	0.874730932054101	-0.0137052085277027	0.0869332338575046
0	1	5142818	rs2334263	C	T	0.662090407258475	0.685744662302532	0.0348792664124649	0.0861989936466939
0	1	5145463	rs12120144	T	G	0.192490316363776	0.317404058420522	-0.105680807950439	0.105701239046586
0	1	5152159	rs12121092	T	G	0.627617700479353	0.314204794290995	-0.0830478077583295	0.0825165443446623
0	1	5152362	rs12033342	A	C	0.181886569241475	0.0914999658893313	0.167234601909986	0.09909975975231
0	1	5156245	rs3101225	C	A	0.131562927737429	0.152626475215123	0.163891239086909	0.114583973906166
0	1	5158225	rs4949171	T	C	0.806332753753585	0.0458128186547739	-0.19256490733073	0.096421598119448
0	1	5168663	rs10733013	T	C	0.800373699654429	0.0267772655465581	-0.213599384074298	0.0964440390980711
0	1	5170712	rs7513590	G	A	0.0936348697583776	0.966219695504562	0.00586889339701834	0.138580753582691
0	1	5171959	rs66868114	A	G	0.192740398999176	0.0925809064709189	0.166644939348861	0.0990791346233052
0	1	5179530	rs10799170	C	A	0.881493101645708	0.556627662126866	-0.072211675223675	0.122838652943837
0	1	5180066	rs115200516	A	G	0.0850717506036123	0.377430726143029	0.12470439604866	0.141285659245134
0	1	5183812	rs4949166	T	C	0.122238480238271	0.390521188731605	0.103535708801732	0.120576471852744
0	1	5183873	rs4313443	T	C	0.771303599424334	0.101139869023465	-0.153109051547611	0.0933960523914575
0	1	5190166	rs12083573	G	A	0.236119673908773	0.228417274244748	0.112451548840336	0.0933637180172568
0	1	5192365	rs77348721	C	T	0.0851094642333568	0.281726992232761	0.150945015108044	0.140225101355493
0	1	5193026	rs10492923	G	A	0.374699267829378	0.221365495293042	0.10016599890481	0.0819082271882202
0	1	5194204	rs16840020	T	C	0.464897624197263	0.371710581593611	0.0715580318592895	0.0801076157566468
0	1	5199158	rs79979050	T	C	0.157403451570758	0.161843081433304	0.149649770016031	0.10697677377781
0	1	5200882	rs11576612	G	C	0.150311674826458	0.347497911320314	0.103513334629709	0.110184618056537
0	1	5202617	rs79753066	C	T	0.159421280263488	0.175084864435714	0.144740045620068	0.106736907868446
0	1	5209244	rs12025231	T	C	0.340480026992085	0.323377893515679	0.082379	0.083418377633734
0	1	5209245	rs75570639	A	G	0.164131431222454	0.133545791638829	0.157005000082177	0.104651516951003
0	1	5209712	rs189391360	T	G	0.164234687109921	0.18415491334328	0.13995848657967	0.105384854971888
0	1	5210124	rs12121369	A	C	0.326149101851498	0.00645002438713665	-0.24385	0.0895197184982169
0	1	5211338	rs12027352	T	C	0.501194108413936	0.267659999967841	0.089110234041072	0.0803904851428121
0	1	5211545	rs4314925	A	G	0.82794845743447	0.0602123584705799	-0.191612355184529	0.101962934259288
0	1	5222075	rs6668830	G	C	0.164076246334311	0.793382312919114	0.0283736568457539	0.108329044931341
0	1	5222596	rs10915365	T	C	0.474178261218876	0.219763279202121	-0.0990053256072251	0.0806785597888393
0	1	5223182	rs12026730	A	G	0.362964768813652	0.461053159974658	0.0610569526513723	0.0828324667392419
0	1	5228983	rs61542310	A	C	0.390878164390252	0.527454894113666	0.0521570188433571	0.0825405225218756
0	1	5230746	rs4076635	A	G	0.267876283872657	0.429762598027191	-0.0737948968690047	0.0934588237179487
0	1	5233631	rs4609478	A	G	0.402040004943445	0.526906433985231	0.0517584932258715	0.0818011626978685
0	1	5239931	rs6603818	T	C	0.762880227365002	0.565426351071104	0.0543549240174673	0.0945631417251234
0	1	5243848	rs4641339	A	G	0.376226136968437	0.164744598086497	0.113423137473779	0.0816410838575863
0	1	5243935	rs9439542	A	G	0.22182809833353	0.448083889649616	-0.073812546126074	0.0972992987624738
0	1	5244220	rs12033926	G	A	0.376718416598124	0.194227699553335	0.105944553226681	0.0816104687644918
0	1	5247006	rs16840108	C	T	0.0854858236214994	0.544346502334235	0.0852569942995026	0.140629306588598
0	1	5247355	rs10492931	A	G	0.395453072207683	0.476926184598456	-0.0590165052287541	0.0829751621024275
0	1	5250497	rs10915375	G	A	0.183245237427656	0.229254175146657	-0.130285847155689	0.108365437943759
0	1	5251088	rs11583754	G	A	0.268848448298001	0.492456717183846	-0.0629393440069257	0.0916939612036076
0	1	5251569	rs17375504	T	G	0.0849653287647367	0.688677786653785	0.0581474835408969	0.145132847669183
0	1	5255304	rs2722780	T	G	0.220846475185758	0.0957682659531163	-0.171023002791342	0.102671831580086
0	1	5258556	rs2722782	C	T	0.787167906823766	0.41917807063627	0.0800321319051474	0.0990683008735363
0	1	5262901	rs2679218	C	T	0.210512277850989	0.220236135097779	-0.126243808464149	0.102980472250238
0	1	5264228	rs2722786	G	A	0.782433745002546	0.874673134239486	0.0153234906643014	0.097152928076346
0	1	5264697	rs12043987	G	A	0.153465817957609	0.320370434621969	0.106624923926163	0.10730125051713
0	1	5267850	rs6603821	A	G	0.610327404727996	0.217402737450182	0.10368762903106	0.0840621513722057
0	1	5276014	rs59234006	A	C	0.153345403235753	0.614338659392365	-0.0570968910724022	0.113312207132321
0	1	5277437	rs10915385	T	C	0.232199109456932	0.0700659622184881	-0.179855998073682	0.0992865502518836
0	1	5277746	rs4565728	T	G	0.283974510325825	0.0357469629074221	0.181535800251066	0.0864540983214646
0	1	5281117	rs7549461	A	C	0.237323384012426	0.0561546273465496	-0.188308324160357	0.0985993299312299
0	1	5281236	rs16840186	A	G	0.0919195082347483	0.19710056349398	0.169918894801498	0.131734750328832
0	1	5281421	rs7511995	C	T	0.764352117231309	0.512634177608427	0.0633571212307531	0.0967666135689502
0	1	5283239	rs10753355	C	T	0.764742718129162	0.523608013561812	0.0616716366758258	0.0966952817069453
0	1	5284813	rs7524247	C	T	0.392468338826697	0.0226755931801644	-0.192019680252584	0.0842614156978016
0	1	5284844	rs7552988	A	G	0.758408972756139	0.632128685883497	0.0457980737426872	0.0956651978081783
0	1	5296277	rs76065129	T	G	0.136956941927207	0.284867294260151	0.121962199618118	0.114042065944334
0	1	5296844	rs2353169	C	T	0.236281596932686	0.557599502971913	-0.0566185832917928	0.0965510617960124
0	1	5297845	rs473104	G	A	0.483144913948485	0.00690050491724877	-0.220331394084972	0.0815556467501135
0	1	5298490	rs12026938	A	G	0.155653928387847	0.838789699702597	-0.022577443282847	0.110977384252856
0	1	5299059	rs551536	C	T	0.565699319799292	0.146297493261894	-0.11684426959901	0.0804305757417156
0	1	5300124	rs663142	T	G	0.482616173269498	0.00646868772322808	-0.221622566211715	0.0813883264375111
0	1	5302004	rs10915389	C	G	0.248322649834493	0.0822827503489593	-0.169383761135872	0.0974819014637865
0	1	5302315	rs12125575	A	G	0.133494653018062	0.287342100847456	-0.131906124300127	0.123975368209092
0	1	5302528	rs12066405	G	A	0.574665615687529	0.159426128853538	-0.113162750852517	0.0804281514701476
0	1	5308304	rs572111	G	A	0.370542964578838	0.354611050507124	-0.0785349760023998	0.0848400865627281
0	1	5309255	rs7534404	A	G	0.243289915456432	0.117052579562995	-0.153384967384784	0.0978678721539936
0	1	5310292	rs4465223	C	T	0.791450525862125	0.234904981152068	-0.114846112477432	0.0966865951776183
0	1	5310609	rs6686714	T	G	0.417988872389961	0.921431842010356	0.00800485622192397	0.0811602453999191
0	1	5312165	rs4475768	G	T	0.166473254600927	0.0292895059790308	0.222704698572801	0.102178371218196
0	1	5312308	rs670971	A	G	0.0944482404584697	0.77594753872955	-0.0392791482700705	0.138013333935422
0	1	5312366	rs494046	C	T	0.334699007987037	0.188347068222717	0.109896737732403	0.0835408733828792
0	1	5317486	rs76220290	T	C	0.0971539256938933	0.0374226291778221	0.263372212665989	0.126552916423108
0	1	5319728	rs521758	A	C	0.220353444676409	0.431075043309734	0.0748568719129943	0.095074049398796
0	1	5324231	rs499416	C	T	0.298793764965587	0.271112781313284	0.0943529384506815	0.0857361504881774
0	1	5325924	rs648378	A	G	0.29686246092281	0.194236350323424	0.111207133714761	0.0856659646534191
0	1	5326050	rs536995	C	T	0.59861208724873	0.795343557182504	0.021422271791239	0.0825909172811238
0	1	5326334	rs646542	A	C	0.265237238406335	0.169775965165582	0.12158036989763	0.0885557883763305
0	1	5327281	rs479689	C	T	0.598571184946431	0.820375212154179	0.0187042791838891	0.0823750575082069
0	1	5327828	rs619423	C	T	0.265964007846569	0.116998997916327	0.137560351013466	0.0877580709655365
0	1	5330286	rs494138	T	C	0.297196838274256	0.144362310121439	0.124895	0.0855599205235723
0	1	5330728	rs4847580	A	G	0.299098114302292	0.179307103123936	-0.122739277714884	0.091399250056236
0	1	5335977	rs541414	C	A	0.600481003663846	0.765681982899755	0.0245886476947012	0.0825045572870512
0	1	5343098	rs12094921	C	T	0.301362171529239	0.294295441475575	-0.0947583891707624	0.0903540691502239
0	1	5344728	rs622315	T	G	0.6217746716275	0.492393702237439	0.0571107780814286	0.0831904279905677
0	1	5344881	rs623106	T	C	0.620711460818832	0.58255676520788	0.045838446159192	0.0833951039546749
0	1	5346924	rs561303	C	A	0.179398775562072	0.348990723542131	0.0961495648687531	0.102663705001402
0	1	5347439	rs565941	G	A	0.232197351671072	0.21411653901216	0.115312363463008	0.0928197768192541
0	1	5347540	rs4847574	T	C	0.281824927510503	0.744281223329783	0.0296088831213903	0.0907721177492749
0	1	5347627	rs478357	C	T	0.505971153686148	0.20266422024207	0.103207506843934	0.0810107461873351
0	1	5347979	rs678476	A	C	0.481165521393625	0.0722126188852976	0.146293466649559	0.0813747215848338
0	1	5348270	rs4417082	G	A	0.239827085474231	0.308642671270985	0.0938942008193771	0.0922272621860186
0	1	5353894	rs10753360	T	C	0.427556359765556	0.138435703487889	0.121256565070511	0.0818393403051215
0	1	5354844	rs912988	T	C	0.176436901653612	0.217580133436138	0.125994100079503	0.102185966563683
0	1	5355175	rs4030898	A	G	0.428416724213698	0.127174761912794	0.124887899399349	0.0818755463972551
0	1	5356424	rs12127626	A	C	0.24364477492383	0.273227772099416	0.102850093161238	0.0938704811764939
0	1	5356607	rs10799191	A	C	0.257690317913782	0.815136722060774	0.0219024358670802	0.0936784013313125
0	1	5357171	rs9439550	C	A	0.362050771760939	0.14178070183706	0.122910617043731	0.0836586447350658
0	1	5364634	rs9439519	T	C	0.634484392624087	0.803715078266012	-0.0209640736138885	0.0843482133608619
0	1	5365555	rs76535383	T	C	0.104890364950097	0.225477259708782	-0.171063938543134	0.1411311791487
0	1	5368769	rs9439523	G	A	0.571766972893692	0.191039144581496	-0.106877506472904	0.0817411768953657
0	1	5370012	rs4847572	A	T	0.571772014514011	0.16911054659916	-0.112398114508752	0.0817400758736578
0	1	5377544	rs2031582	G	A	0.575414450344993	0.208953624422029	-0.103057530112603	0.0820229236482397
0	1	5378416	rs2148210	G	A	0.72471102041443	0.224064641952495	-0.108506732699956	0.0892478679965958
0	1	5381412	rs9439566	C	T	0.646144952115122	0.684640066128339	-0.0346425599602038	0.0852971837337357
0	1	5384082	rs10157507	G	A	0.584502090654344	0.13120305967013	-0.124382617385463	0.0824067204592715
0	1	5384158	rs1570964	G	A	0.749214014698827	0.417295331861288	0.0775953481750378	0.0956641557436362
0	1	5384377	rs61763318	T	C	0.0621848714817849	0.0192657825202137	0.343231734677743	0.146658422191205
0	1	5385613	rs16840531	A	G	0.0622085902190777	0.0197355878018268	0.341518642200635	0.146490454852259
0	1	5391497	rs9439531	T	G	0.646309186371893	0.620311966241693	-0.0422239247335846	0.085230562867461
0	1	5395799	rs12065434	T	C	0.102646687312532	0.056809819945259	0.23430089881125	0.123007372011398
0	1	5410542	rs4129058	T	C	0.369397824862	0.26694976689003	0.0910743644942484	0.0820405275236742
0	1	5421533	rs7364349	A	G	0.24111264405778	0.0384839896004795	0.186075264026275	0.0899061038601931
0	1	5424374	rs6681674	C	T	0.128445789839944	0.482345437440276	-0.0874218447515792	0.124437666161294
0	1	5463937	rs11801490	G	A	0.115506273265364	0.927380250593255	-0.0115353277876168	0.126565204629424
0	1	5467532	rs34900182	T	C	0.123336770501218	0.862967162886944	-0.0215256543969104	0.124715309324877
0	1	5473808	rs7366321	C	T	0.18682922883598	0.567702822972536	-0.0608506140157887	0.106486830271034
0	1	5476788	rs7417543	G	A	0.452567675403216	0.950141415474865	-0.00509750235052539	0.0815219608369395
0	1	5482386	rs11260657	A	G	0.174060736077129	0.527468950457868	0.0665940390258065	0.105391259201462
0	1	5485177	rs3922826	G	T	0.181336815895713	0.303596681578443	-0.112326015639722	0.109186782703733
0	1	5486898	rs6603840	C	A	0.642957414405355	0.598146079528596	-0.0443439747323108	0.0841332424240284
0	1	5489136	rs35608111	T	C	0.315432792822357	0.983113709473228	-0.001852554782527	0.0875274829443061
0	1	5491477	chr1:5491477.G.A	A	G	0.197933201856522	0.934888470387101	-0.00830816041512828	0.101696066359787
0	1	5493392	rs12724170	C	G	0.30630248612397	0.667196179269739	-0.0379306817615923	0.0882110395613951
0	1	5524582	rs12079662	A	G	0.122387647118238	0.795927429594582	-0.0324181317801128	0.125349802657311
0	1	5527459	rs6603841	C	T	0.592353462103315	0.805164405954475	0.0203651532228987	0.0825606536954461
0	1	5532101	rs12566922	G	T	0.408059644042637	0.969902427881629	-0.00311155103095038	0.0824674359255346
0	1	5533601	rs7414322	C	T	0.598347157106298	0.936550964836875	0.00659974228725697	0.0829055336712337
0	1	5534441	rs7415896	G	A	0.598502779061071	0.962449541330193	-0.00388315848554251	0.082480164441132
0	1	5534948	rs7366606	G	T	0.326664415479039	0.992189883909517	0.000851484584479145	0.0869866140768796
0	1	5540807	rs1004125	C	A	0.823942859014009	0.757452988280308	-0.0322318836774413	0.104368673461661
0	1	5541205	rs2012852	A	C	0.520466924728565	0.502181064430487	-0.0546664268701192	0.0814625635693328
0	1	5542439	rs9729575	G	A	0.56254207756205	0.122408506260754	0.125940686856955	0.0815285839520016
0	1	5542669	rs10796404	A	G	0.28010643216254	0.356718812340644	0.0801894126574604	0.0870077439393552
0	1	5545279	rs17028069	T	C	0.15106519847126	0.551962119911817	0.0663441739642338	0.111536085071121
0	1	5545452	rs9729637	T	G	0.428641587857751	0.145160532356826	0.117075274661679	0.0803624756965488
0	1	5547562	rs12045091	C	T	0.18874547851439	0.558088899872198	0.0599000066435508	0.102273855179283
0	1	5549525	rs11260698	T	C	0.585845188644728	0.0894924414269329	0.139996933175444	0.0824441934602982
0	1	5555529	rs2071957	C	T	0.864887922705314	0.612451664010424	-0.0587807553946549	0.116035188636471
0	1	5563399	rs9659669	A	G	0.428333434104946	0.138839949387062	-0.121876996760843	0.0823423797328852
0	1	5572076	rs10796398	A	G	0.426918996795886	0.297465406124449	0.0839466896677334	0.0805720020484427
0	1	5575158	rs878141	A	G	0.884512761735073	0.730090799628806	-0.043557096329269	0.126250714833851
0	1	5592422	rs10737109	A	G	0.944319127910361	0.68395231680309	-0.068844475100587	0.169119547535094
0	1	5592799	rs9787199	C	T	0.944382429340095	0.667556626782731	-0.0727049127087362	0.169276528352519
0	1	5603850	rs7515958	G	A	0.350216169143506	0.380882784980029	0.0723393200818594	0.0825536038111107
0	1	5612956	rs1418632	T	C	0.529180536076424	0.548742004450064	-0.0479947825652679	0.0800384911397366
0	1	5617579	rs75786431	T	C	0.0661545424476923	0.334007284902275	-0.168717218607511	0.174642174872897
0	1	5618182	rs11260644	T	C	0.386510573847389	0.808466591418977	0.0197716775085725	0.081564744222004
0	1	5624529	rs6687987	C	T	0.0660007259259351	0.425626742703103	-0.137635783744242	0.172757898284183
0	1	5631545	rs4845837	T	A	0.372207526835986	0.214009757309232	0.103378035491344	0.0831939413716805
0	1	5634851	rs10796403	C	T	0.359233264737378	0.582033203237003	-0.0469045715286597	0.0852163871565441
0	1	5635316	rs7522344	C	A	0.357062665166774	0.60329201013687	-0.0443051847284031	0.0852560092019546
0	1	5636732	rs1775403	A	G	0.618333042041473	0.839339806656924	0.0168719999018329	0.0832207009050707
0	1	5638673	rs12080410	G	C	0.271508351287416	0.117681777238036	0.14042230690079	0.0897508871442196
0	1	5638751	rs1695639	C	G	0.613983344711108	0.975380837839737	0.00258037355416524	0.0836142780997739
0	1	5641785	rs34374334	C	T	0.549278070840209	0.649328351779687	-0.0365804699669559	0.0804504853508502
0	1	5642511	rs1818038	A	G	0.57801470393485	0.509264380514989	-0.0539937748503173	0.0818107878205846
0	1	5643543	rs61762122	A	G	0.138387909346453	0.594933214994006	0.0611129260415654	0.114938556163054
0	1	5643758	rs1695645	T	C	0.734409297245644	0.896403410040393	0.0120134624354002	0.0922650111800134
0	1	5646104	rs76037289	T	G	0.126575061609115	0.234572373000549	0.136508582442518	0.114842139444416
0	1	5646202	rs12036552	A	G	0.311797710574372	0.352623477468085	0.0798870963683157	0.085945142528031
0	1	5647810	rs12041102	T	C	0.309821293313943	0.329699190032314	0.0837009660408825	0.0858718089408658
0	1	5656069	rs13376100	T	C	0.125289693097583	0.868067787868364	0.0204317396836939	0.122998818953226
0	1	5658267	rs10907201	G	A	0.265585098164812	0.861211187864087	0.0159424383172673	0.0911868849896715
0	1	5659587	rs950601	T	G	0.202269120333145	0.847575716290239	0.0194425796467583	0.101151458220084
0	1	5671757	rs707583	C	A	0.450187410777038	0.489417209234654	0.055422154689173	0.0801783331208275
0	1	5675044	rs11260662	T	G	0.10894502923202	0.206053554137328	-0.175740015577717	0.138980745076874
0	1	5676334	rs2011457	T	A	0.371279242872903	0.641797467392465	-0.0385673432181491	0.0829071619474644
0	1	5679441	rs9439603	G	A	0.238441479900391	0.0056723503633438	0.246499709012281	0.0891131194402023
0	1	5680372	rs9329417	C	T	0.284537692868871	0.0064042850996559	0.232182654684765	0.0851630648360848
0	1	5680572	rs10157819	G	A	0.125619055352551	0.00487023480646449	0.310775781238478	0.110380562563473
0	1	5680991	rs9439606	G	C	0.158817368734238	0.409092528540405	0.087581579891387	0.106096265468527
0	1	5681063	rs35683655;rs35683655;rs1695620	T	C	0.881777290312597	0.0448173164643941	-0.235197088859065	0.117225472594432
0	1	5682755	rs1775398	C	T	0.30270796431705	0.164943758339882	-0.124058182094641	0.0893382199265117
0	1	5684110	rs2173541	T	C	0.434785370933684	0.452512182213318	-0.0606607857874559	0.0807482508781104
0	1	5684788	rs12145625	A	G	0.275832580147398	0.116818801710737	-0.145895413074991	0.0930296947041283
0	1	5686915	rs4845793	G	A	0.839334145068708	0.169478499439732	-0.145083067949111	0.105600866341561
0	1	5689408	rs11578045	A	G	0.309538916260858	0.280672018870531	-0.0951534952853329	0.088202197570117
0	1	5689610	rs770682	T	C	0.538876002552853	0.137584595697571	-0.119168590293939	0.0802565262144801
0	1	5689702	rs770683	G	A	0.933544599914733	0.892809782029312	-0.021613407486624	0.160396710281914
0	1	5690136	rs6663290	T	C	0.377303899619125	0.684407543995975	-0.0340760645752851	0.0838370215794793
0	1	5692156	rs4845808	T	C	0.229655833239286	0.227227945327368	0.112141086980526	0.0928681274512431
0	1	5694969	rs6669927	C	T	0.584372695134668	0.93923251496619	0.00622607423798793	0.0816700067418533
0	1	5696625	rs6666290	A	C	0.230018238386439	0.255487932025548	0.105923601447527	0.0931507304654585
0	1	5706244	rs11260670	A	C	0.602871282133765	0.305690076506567	0.0847056903358213	0.0826955712270687
0	1	5709691	rs707585	T	G	0.599047144706329	0.548172311102356	-0.0491934390112843	0.0819206441613913
0	1	5717948	rs1763321	T	C	0.575620938931135	0.57140088730484	0.0459838180768452	0.0812449954757686
0	1	5718016	rs1695629	C	A	0.575864474624108	0.542997174836846	0.0495124162737803	0.0813964795510775
0	1	5718398	rs771072	G	A	0.861855169628375	0.426714124943849	-0.0911971228575436	0.114738325862865
0	1	5719342	rs771073	T	C	0.283909987595453	0.187882676637921	-0.120489662404527	0.0914971040499584
0	1	5724660	rs17028587	C	T	0.102233925152043	0.782838345723879	-0.0376681449168888	0.136665917128773
0	1	5725898	rs1775412	A	C	0.60725566827839	0.306465626454999	0.0856583763585854	0.0837598463205968
0	1	5732473	rs771071	A	G	0.348843459994025	0.482024921714505	-0.0602345038193398	0.0856760534626412
0	1	5738500	rs10492948	A	G	0.115708756501087	0.0385936258044371	0.237464938796714	0.114800902193135
0	1	5739515	rs34972674	C	CA	0.271118298300048	0.0150364936485021	0.21084067256267	0.0867122217784126
0	1	5739638	rs811284	G	T	0.154493749617882	0.259255128721553	0.120873720016761	0.107142979916374
0	1	5742158	rs707595	G	A	0.923284447329272	0.449534699846022	-0.111821601651584	0.147874815445972
0	1	5748611	rs1278832	C	T	0.865639756442085	0.11561271952632	-0.17428328084374	0.110764468697264
0	1	5750013	rs2649069	A	G	0.565648605011945	0.0711768345648678	0.149635637389877	0.0829306053359034
0	1	5750125	rs2649070	T	C	0.540316606236187	0.0580820962944984	0.156038310968382	0.0823387364873081
0	1	5750582	rs770710	T	A	0.306580597189802	0.836953936226824	-0.0180796735657676	0.0878544109485963
0	1	5751020	rs770711	T	C	0.138537972628161	0.89369854462547	0.0155274863425271	0.116201329302011
0	1	5751779	rs2842268	T	C	0.53256436646897	0.202094974937278	0.105062767354027	0.082363049897943
0	1	5751990	rs11581150	T	C	0.105052564416829	0.0197832275984658	0.278678724956369	0.119582331840614
0	1	5753350	rs2649071	A	G	0.530500768723171	0.216432531810745	0.101692454371591	0.082270786802533
0	1	5754088	rs2649072	A	G	0.415647713445194	0.950616823236736	-0.00515635237425883	0.0832580177865669
0	1	5758772	rs7521197	C	T	0.117754801993714	0.022862013530894	0.260884856814764	0.114637741923152
0	1	5770265	rs873982	A	C	0.460888685727817	0.292417408826639	0.0862168182067053	0.0818902857322186
0	1	5771817	rs770695	C	G	0.26992384158371	0.619570722240939	-0.0458002879093344	0.0922539483203198
0	1	5777920	rs904532	A	G	0.225868908643299	0.477082265414171	0.0675762378288987	0.0950435100137075
0	1	5782769	rs2649086	C	T	0.579684545482626	0.720448277133143	0.029589326880443	0.0826841445243789
0	1	5795008	rs17028719	G	A	0.091857692855481	0.730598380591936	0.0475858071124521	0.138198396928649
0	1	5799271	rs57866012	T	C	0.0912838573461469	0.697598850954257	0.0538211414148995	0.138513010277962
0	1	5799631	rs2649063	G	A	0.147870450349829	0.93298406092257	0.00957090665722421	0.113816031312733
0	1	5800904	rs2133496	A	G	0.0495410449027459	0.97445982208005	0.00603719116836943	0.188571860351506
0	1	5801086	rs2173540	G	A	0.147338863187162	0.894115934445163	0.0151714506567741	0.113987129475905
0	1	5820307	rs74426861	G	A	0.130451903523967	0.367351441609172	-0.113679199593382	0.126107663807774
0	1	5835569	rs77306643	A	G	0.172578759222131	0.206517324053017	-0.14173957520683	0.112206759581172
0	1	5836317	rs11260693	G	A	0.195622528140656	0.332144446457482	-0.10236254170898	0.105549775183779
0	1	5847239	rs58269693	T	C	0.240390534946169	0.682146093904825	-0.0393721579587083	0.0961383711579584
0	1	5861497	rs28479388	A	G	0.894084207346766	0.749054994232171	0.0431205504674934	0.134799877775283
0	1	5876249	rs1890190	T	G	0.889023088654335	0.606528546917813	0.0688126281395154	0.133607667733855
0	1	5903233	rs525289	T	C	0.911634784261816	0.0555474366402955	0.314909072333361	0.164480361562914
0	1	5904718	rs1624858	T	C	0.875918888309078	0.0705494423009487	0.245879171682061	0.135967537719655
0	1	5912321	rs1287618	G	T	0.784519163840987	0.341178955204944	0.0969551057616488	0.101860891515855
0	1	5913621	rs548726	C	T	0.875220860155931	0.0230256158553072	0.31584299440248	0.138953670789933
0	1	5929772	rs1287630	A	G	0.283358898034809	0.950437551832823	-0.00558597531082074	0.0898683448399146
0	1	5931205	rs11121790	G	A	0.0984489747178075	0.703570093186798	-0.0527609831300049	0.138660178210265
0	1	5932517	rs472651	T	C	0.177845499983538	0.730774131840103	-0.0369766771616855	0.10746036861885
0	1	5956909	rs12058375	A	C	0.238444024092599	0.22136271755429	-0.119991440853038	0.0981193938729584
0	1	5957342	rs12139627	A	G	0.0768490394684813	0.952775793086845	-0.00908462062988178	0.153401069108013
0	1	5957589	rs7519953	G	A	0.117248972216333	0.849799093735166	0.0236265942091009	0.12476104204577
0	1	5961870	rs2134551	A	G	0.811572946859903	0.234780855688925	0.127608384151347	0.107402404221074
0	1	5971455	rs6694744	G	A	0.852381696847099	0.490866938636186	0.0813022248488568	0.118012212334159
0	1	5973775	rs11120772	A	G	0.732859518221189	0.366558829177962	0.0844772018976371	0.0935581477455567
0	1	5977982	rs7549818	G	A	0.818936941044854	0.323031180511288	0.107542753817305	0.108821619950532
0	1	5982044	rs7549324	A	G	0.731832133553946	0.327382577627127	0.091436172626649	0.093359414465189
0	1	5983190	rs11120786	A	G	0.0768910768941116	0.706430225718064	-0.0582448555574581	0.154637269397468
0	1	6007446	rs551207	T	C	0.67512904024461	0.229225185391735	-0.103364009199896	0.0859678088393215
0	1	6011757	rs6662680	C	T	0.830790478421453	0.306349515970278	0.114204395634365	0.11164636838807
0	1	6080378	rs10399600	G	T	0.580367766668139	0.248079803120128	0.0963308082067766	0.0834014238840976
0	1	6088364	rs11121065	A	G	0.313290821256039	0.925428876880654	0.00819322164052509	0.0875367352424772
0	1	6105109	rs3789559	T	C	0.350137667013779	0.0536479141719182	0.161281049696234	0.083579662599397
0	1	6137403	rs3789543	T	G	0.37560003173076	0.908049557831715	0.00964796004797739	0.0835327944615801
0	1	6141325	rs3789541	A	G	0.292129173981365	0.321851569032179	-0.0901161947182825	0.0909658041330374
0	1	6158562	rs2229002	G	A	0.313758662942525	0.399922233842422	0.0728178834535426	0.0865066911216432
0	1	6165419	rs1883768	T	C	0.429992772587269	0.251013117982493	-0.094113273388238	0.081987910707813
0	1	6175507	rs6670822	C	G	0.291470424495477	0.611739664002739	-0.0456207807160073	0.0898769118754756
0	1	6182321	rs2843495	G	A	0.171502490174033	0.18524508077897	0.137463982030193	0.10376385463823
0	1	6187086	rs6703057	T	C	0.400263877141545	0.118568572587438	-0.130384710513545	0.0835365645492363
0	1	6198745	rs2785585	A	T	0.754206692974312	0.000568957445146507	-0.307241487139332	0.0891589632058233
0	1	6202245	rs2273032	A	G	0.38044568289539	0.00757491777536362	-0.228753763195447	0.0856610620008492
0	1	6247066	rs4908863	T	C	0.178371893433904	0.915391801646756	-0.0112994291864859	0.106357410542724
0	1	6258794	rs3789524	G	A	0.3446120323472	0.326323372890372	0.0817115277690137	0.0832477498322145
0	1	6281667	rs14281	C	A	0.0755929977596866	0.0851232711993668	0.237990645568103	0.138229763184552
0	1	6366471	rs7543514	C	T	0.187170807894759	0.142459795838359	-0.159088247664519	0.108467368778806
0	1	6376222	rs3789491	C	T	0.148245787180514	0.196574754970816	-0.154318994256536	0.119500041848497
0	1	6437542	rs6675376	C	G	0.21203841365819	0.545126623464214	-0.0604428342926738	0.0998924963974981
0	1	6465054	rs17026985	A	G	0.157295244033013	0.304204662452639	-0.118391545652428	0.115227580204226
0	1	6473294	rs7529205	G	A	0.21337575901209	0.499471526287036	-0.0676688551539772	0.100202429545458
0	1	6501796	rs10864548	C	T	0.198455351061762	0.404065544523295	-0.0864250453949369	0.103579662914355
0	1	6550376	rs2986742	C	T	0.29646147421968	0.429228034447817	-0.0712679672746286	0.0901540348941146
0	1	6579607	rs1556035	T	C	0.857383855254001	0.953657096177862	0.00670561683562489	0.115385476312852
0	1	6580397	rs12046229	T	C	0.135164621131832	0.691497719775074	-0.0474534183793147	0.11958322668083
0	1	6581877	rs7540913	A	G	0.840744577663901	0.906164174982183	0.0130309088008554	0.110545545815883
0	1	6601607	rs4908915	C	T	0.851598967260653	0.553936868347836	0.0686628710016469	0.116009827491383
0	1	6606991	rs76310280	T	C	0.11692530388994	0.0606323375230763	-0.258899048000275	0.137993597333249
0	1	6615695	rs925744	T	C	0.843348699425482	0.709776063939067	0.041923325316024	0.112649610621245
0	1	6620545	rs12565181	A	G	0.149544220349935	0.556975194150374	-0.0681145072942984	0.115971115360862
0	1	6623499	rs4908563	T	C	0.393378676802918	0.463255781879195	0.0605994368803701	0.0826172356067389
0	1	6624575	rs117192896	A	G	0.021151606439172	0.855930218039404	0.0506761591511936	0.27911948056481
0	1	6626276	rs76948507	A	C	0.0213878964367911	0.910621179183698	0.0309587218170624	0.275789116464732
0	1	6626615	rs12080675	A	C	0.852411366006256	0.732499280856327	0.0393222795145195	0.115043751077858
0	1	6627148	rs11586033	G	A	0.978827203189088	0.866450457144796	-0.0467133712782704	0.277776622777542
0	1	6627694	rs57065667	A	G	0.15460796109148	0.997824279459877	0.000302834057924988	0.111055769985407
0	1	6629274	rs4908930	G	A	0.694462717617934	0.282887422056023	-0.0932846597997407	0.0868689076599082
0	1	6629994	rs12043532	G	T	0.0287234421065691	0.527851350827613	0.143259770913093	0.22693202647124
0	1	6630622	rs12082471	C	G	0.433924096786735	0.170205983546087	0.111705866876424	0.0814454437796621
0	1	6631431	rs11587438	T	C	0.828916820140187	0.979375738488341	0.00279983396920559	0.108304265596483
0	1	6631615	rs12760552	T	C	0.828617265695544	0.998214566150109	0.000242368675333064	0.10831096469557
0	1	6632951	rs12041318	C	T	0.141947027463339	0.688754165777193	-0.0471463230412466	0.117705042739302
0	1	6633230	rs12132145	A	G	0.40503070362971	0.141845929446367	0.120167331276658	0.0818048293074331
0	1	6635306	rs34160967	A	G	0.389077697320135	0.159029019515525	-0.119197142466316	0.0846363399109002
0	1	6638064	rs11122100	C	T	0.143672476128673	0.688645708631601	-0.0468401950500546	0.116897781034321
0	1	6638556	rs80277780	T	C	0.0141914495843763	0.0310879799495837	0.580747525278473	0.269370319663211
0	1	6681744	rs3747994	T	C	0.588764741602965	0.193923856181015	0.106827086147063	0.0822342386676104
0	1	6683240	rs14057	A	G	0.381400141329931	0.0890358175283774	0.13989911347079	0.0822691164017142
0	1	6685851	rs12127219	A	C	0.589103303601201	0.199088856073099	0.105601243329484	0.0822342386676104
0	1	6701978	rs200448	C	T	0.395877765966288	0.108021606774252	0.131965050817373	0.0821112547415591
0	1	6715390	rs6577584	G	T	0.187524635841655	0.517416277504625	-0.0680958316941134	0.10519439599186
0	1	6724249	rs2039363	A	G	0.178727569696156	0.385150004469179	-0.0940675595487887	0.108317058875151
0	1	6732568	rs3789572	T	G	0.41838432126256	0.0974679319868269	0.135093073235892	0.0815161659545172
0	1	6744709	rs12126058	T	C	0.418875070512946	0.105259132991514	0.132334148111397	0.0816940497341274
0	1	6745444	rs200444	G	A	0.599321624512526	0.352292824644333	0.0768171126123584	0.0825856224484518
0	1	6747897	rs277686	G	C	0.1599016654687	0.318946274316188	-0.114053154402383	0.114439318252884
0	1	6786156	rs12568431	T	C	0.453173486563353	0.20025025460305	0.103379471315503	0.0807123133567482
0	1	6790946	rs11122122	G	A	0.558986815912801	0.256776171516374	0.0928187494319515	0.0818475870139183
0	1	6795230	rs447558	C	T	0.892593378568448	0.683454610237643	0.0543844216008722	0.133375712063636
0	1	6814758	rs277665	T	C	0.587874718621295	0.624451237495918	0.0404292562274241	0.0825842603650718
0	1	6822627	rs376778	G	C	0.883287434698996	0.789119095884581	0.0340786815831291	0.127418523017582
0	1	6831646	rs399951	A	G	0.586714489240612	0.534863505664499	0.0512755525853719	0.0826226815916995
0	1	6832052	rs391674	A	G	0.887615531203494	0.79433948258886	0.0337595347705542	0.12950578105757
0	1	6834346	rs11122143	A	G	0.30136811868507	0.626136286140475	-0.042801476520718	0.0878569718459727
0	1	6886308	rs17441375	C	A	0.0432121409656087	0.257417496045591	0.206320568247337	0.182178918308922
0	1	6893053	rs7522354	A	G	0.320445318977609	0.648943650400358	-0.0394000734592775	0.0865497833620244
0	1	6904879	rs4908570	G	A	0.435795585360423	0.576164002381968	-0.0458890464235877	0.0820918084782465
0	1	6905166	rs75855758	T	G	0.0721523648493897	0.399533895717386	-0.138202712645134	0.164047791267288
0	1	6913887	rs76631326	A	G	0.29814948372357	0.676060223913627	-0.0369730712015897	0.0884850702390022
0	1	6922492	rs11120779	G	A	0.364256316918528	0.998211875869302	0.000187309575020138	0.0835799318019243
0	1	6934286	rs17029982	C	G	0.211888082543681	0.800312318550464	-0.0250196243135912	0.0989141101058466
0	1	6934933	rs76581429	T	C	0.113242498611572	0.288660848367387	-0.14610325991525	0.137695058401738
0	1	6943720	rs58627359	G	A	0.364640605711102	0.961242124533089	0.004065	0.0836507322143686
0	1	6945619	rs10399796	C	T	0.318532247996841	0.684411131480709	-0.035393770091478	0.0870800063164143
0	1	6951887	rs7556557	T	C	0.318553881374916	0.73257896428303	-0.0296098845961648	0.0866553951033644
0	1	6954158	rs78326504	T	C	0.297285733689922	0.762530272166576	-0.0267803361346677	0.0886297216877112
0	1	6960196	rs6691442	A	G	0.389070115908824	0.42735554267961	-0.0665053695787322	0.0837889313600437
0	1	6963269	rs77254260	A	C	0.298635677765145	0.698594234736398	-0.0342648545640913	0.0884896465152931
0	1	6972393	rs11586867	T	C	0.391985531418388	0.277925016827319	-0.0905631247961718	0.0834689016664727
0	1	6977005	rs1892262	T	C	0.396970913058638	0.403646282151	-0.0692647497271032	0.0829391948049824
0	1	6977200	rs1892261	C	A	0.418441608297447	0.642052160881266	-0.0381930822782185	0.0821654428591302
0	1	6985069	rs867389	G	A	0.127925448028674	0.784045390191062	-0.0334342480678213	0.122000072635653
0	1	6985872	rs76066289	G	A	0.300488231558162	0.348776208224119	-0.0835453219400991	0.0891658286576267
0	1	6986109	rs4908574	A	G	0.497951443106679	0.352871156442971	-0.0754144085383481	0.0811750269555189
0	1	6991925	rs6577395	C	T	0.153659303287683	0.960874448952075	-0.00547506877473243	0.111607919254779
0	1	7001555	rs66495811	T	C	0.169593660745385	0.956321668637329	0.00588064180183263	0.107369681103957
0	1	7002266	rs11586158	G	A	0.446510332040086	0.275267232042684	-0.088677584882514	0.0812800560174919
0	1	7004301	rs10864250	G	A	0.543305734412112	0.375411669642077	-0.0715452429712565	0.0807160300069181
0	1	7029814	rs12033659	T	C	0.548631697505335	0.311696178497079	0.0825489949690333	0.0815968137825435
0	1	7048779	rs1317017	A	G	0.360134555309668	0.764457414274745	-0.0253584526547045	0.0846318210815306
0	1	7052566	rs6681529	A	G	0.487186195357599	0.399469682510955	-0.0683304582421216	0.0810977850766432
0	1	7055326	rs10128022	C	T	0.113456938548336	0.482732750632004	-0.091268926926301	0.130028631933983
0	1	7056538	rs12130593	C	T	0.343211975128113	0.796258267242726	-0.0220630941617297	0.0854520772457604
0	1	7068367	rs2275907	T	C	0.371228907267475	0.484747493619394	-0.0586904790205331	0.0840010715310525
0	1	7071415	rs11588097	G	A	0.342542269634759	0.804412556003262	-0.0211285209443217	0.0853193204427769
0	1	7087739	rs11120820	A	G	0.0903773104509508	0.590124942531455	-0.0782836171726895	0.145331649974068
0	1	7088855	rs4243823	A	G	0.437537713458562	0.557993834412321	-0.0478019591797504	0.081597824783423
0	1	7091231	rs66653799	A	G	0.17619066447223	0.277039992593182	-0.119549435708743	0.109981810305598
0	1	7093213	rs12738895	C	T	0.537589270067785	0.278842155743394	-0.0877056372355001	0.0809896509813638
0	1	7095796	rs4908588	C	T	0.701109530730704	0.34822943235211	-0.0815064289282827	0.0868911476131732
0	1	7096308	rs7522254	C	T	0.259481951159321	0.65107111881099	-0.0413349361950479	0.0913934354664265
0	1	7100494	rs7535234	C	T	0.231995672185152	0.465165468758377	-0.0709065469925394	0.0970833580953654
0	1	7102944	rs7524998	G	A	0.701533291792772	0.380678790641626	-0.0765873942998346	0.0873640778244083
0	1	7105935	rs76299678	A	G	0.32498214156717	0.848507122738717	0.0165314103676492	0.0865412048303394
0	1	7106963	rs6577409	G	A	0.701809688145811	0.323600788440364	-0.0859045730848261	0.0870285140029572
0	1	7113247	rs11120823	A	G	0.414682417508868	0.562371685256863	-0.0473342081538788	0.0817061656180299
0	1	7121397	rs7414485	A	G	0.559364562001642	0.985114521413505	0.00150967325884295	0.0809161156199512
0	1	7123189	rs66929565	T	G	0.149670059429317	0.400739634865561	0.0926898297415958	0.110305507856663
0	1	7127737	rs67316652	G	A	0.0926720775625084	0.606234167195281	-0.0734876321521798	0.142568100563867
0	1	7128056	rs7536178	A	G	0.407471911969596	0.53358679119463	-0.0509970824403177	0.0819177483856954
0	1	7130084	rs4908597	T	G	0.255445940199027	0.915409606188501	0.0098488017713397	0.0927227688349857
0	1	7131192	rs11120831	G	A	0.463841677745595	0.749952537243134	-0.0256455182252354	0.0804686584951896
0	1	7135268	rs10864271	G	A	0.477896132848588	0.851390427968346	0.0152332503682241	0.0813113771986448
0	1	7135714	rs61528401	G	T	0.0798457734829429	0.40893156966319	0.117194009468433	0.141919974942918
0	1	7137325	rs4565737	G	A	0.797193853868876	0.801836051143999	-0.0250703187685224	0.0998930428087562
0	1	7137465	rs9434823	C	T	0.738118187896171	0.625346587841686	-0.0446949641876497	0.0915342139243433
0	1	7137637	rs9434824	G	A	0.737089866750541	0.766685578610931	-0.027274233543411	0.0919212411033595
0	1	7139110	rs12044473	A	G	0.279360999599449	0.783963826440696	-0.0247002674349932	0.0900952754286871
0	1	7141327	rs17345754	C	T	0.0899107609718472	0.555339386704703	0.0815260867543819	0.138231783234307
0	1	7141352	rs9434458	T	C	0.36144728233308	0.587798456737897	0.0453514968283667	0.0836698555719918
0	1	7141982	rs9434829	G	T	0.211580557933087	0.550502340223907	0.0581250566782236	0.0973606727882768
0	1	7142771	rs7542716	T	C	0.270215006247453	0.769096730145505	-0.0267179884496784	0.0910147715009897
0	1	7142832	rs9434830	A	G	0.2024850501917	0.78379787298093	0.0274468068431092	0.100034593812693
0	1	7145417	rs7511741	A	G	0.642495804105322	0.715606620180427	0.0307723192631655	0.0844612189873331
0	1	7150527	rs2071917	A	G	0.54321836659503	0.969763716311158	0.00308753682354537	0.0814553866821017
0	1	7153973	rs1010806	G	A	0.39144948406182	0.6686966396286	0.0352625877377813	0.0824012606547165
0	1	7155815	rs10864279	T	G	0.267733051875426	0.807757997507567	-0.0221334616230001	0.0909646499373971
0	1	7156082	rs11120840	T	G	0.354061292172655	0.739530455150071	0.0275607993850884	0.0828958024637134
0	1	7159838	rs2071919	T	C	0.268825387093794	0.656818642907362	-0.0405597751044739	0.091287156819522
0	1	7160542	rs10779674	C	T	0.456329416023481	0.842715272655686	0.0159658267792352	0.0804641848096308
0	1	7161293	rs59622855	T	C	0.162153464939807	0.490856371427833	0.073633837510836	0.10687875139775
0	1	7167031	rs6694886	T	G	0.4818550565529	0.7755827523384	0.0230376324728105	0.0808110773601832
0	1	7169066	rs1005430	C	G	0.652851287318405	0.786435367360842	0.0228843622685068	0.0844621069222631
0	1	7169735	rs4908599	C	G	0.131395858253449	0.312600522056854	0.116332096701956	0.115205344634257
0	1	7170719	rs17349921	G	A	0.174328570538456	0.195613447610884	-0.144312773939294	0.111511587014874
0	1	7173895	rs7527268	C	T	0.308401167012939	0.667945157720593	0.0372736835683903	0.0868911476131732
0	1	7177813	rs9434845	C	T	0.273937943303554	0.547866177412488	0.0536986988817954	0.089354762971757
0	1	7178763	rs6674708	T	C	0.301061933152446	0.820832225061629	0.02007486802846	0.088640660292574
0	1	7179479	rs7532024	T	C	0.366221099389366	0.881407086753715	-0.0126143963378618	0.0845549844733662
0	1	7179721	rs4908443	C	T	0.672688197933207	0.903333538364713	0.0104769658680604	0.0862647058941241
0	1	7186325	rs4460663	A	G	0.526456192130187	0.648182168436747	0.0373092866154182	0.0817667883785588
0	1	7186547	rs6698911	C	T	0.274904054202548	0.413510965234783	0.0727133946345356	0.0889209526874408
0	1	7190806	rs12032971	G	A	0.0730483464066983	0.615253795466819	0.0767146533218099	0.15263917145079
0	1	7196879	rs12090163	T	C	0.477360181241066	0.323611763008373	0.0793230092615353	0.0803626623501298
0	1	7197182	rs9434481	T	C	0.280713660960122	0.277621570048366	0.0958762344514014	0.0883100265092347
0	1	7200575	rs9434855	G	A	0.466196719917929	0.22977463704447	0.0965530780881363	0.0803979477350975
0	1	7209434	rs17030376	T	C	0.0908105122466458	0.154862608539484	-0.218168318345047	0.153362752141716
0	1	7210974	rs17030384	A	G	0.103185377340757	0.908531981874688	0.0151542259434526	0.131901567578731
0	1	7214374	rs13376128	T	G	0.190204203159136	0.727884812920798	0.0351717641047664	0.101085549374085
0	1	7217906	rs10779676	T	C	0.313177993945857	0.899222289127681	-0.0110969108910891	0.0876229749698917
0	1	7220970	rs4908602	G	A	0.561566392140989	0.765114589046263	0.0243680467298886	0.0815608823323464
0	1	7221458	rs6667429	C	T	0.757189943080046	0.330399219390911	0.093447298618491	0.0960097933368159
0	1	7232692	rs6577417	A	G	0.259582138726819	0.124302562081255	0.138203908258322	0.0899201728858619
0	1	7235628	rs6687729	C	G	0.20869115641024	0.0631906063134895	0.17809022071058	0.0958583389258686
0	1	7236810	rs6680365	G	A	0.478082301505552	0.266054501165643	0.0898752681209833	0.080808943300885
0	1	7244883	rs10864286	A	G	0.254666529586418	0.0742774620777347	0.161033885599755	0.0902200924439187
0	1	7245669	rs4908446	C	T	0.210735664637059	0.0433850773406871	0.192037647940021	0.095068909242385
0	1	7247335	rs72641232	A	G	0.116946004195171	0.175014850286988	-0.184617410758138	0.136121925639732
0	1	7247376	rs12125984	C	T	0.673855733370575	0.81150923198633	-0.0206063791765013	0.0864073484305159
0	1	7252366	rs11120876	T	C	0.307800842787405	0.0561354155087123	0.16340124299959	0.0855511550862603
0	1	7252661	rs10489140	C	A	0.128539964918768	0.614478809419871	0.0598338332667836	0.118790845678502
0	1	7253983	rs78437257	G	A	0.127777745234066	0.697734424317106	0.0462882957594053	0.119182832236864
0	1	7254521	rs6659347	C	T	0.128434588447544	0.515870970963123	0.0764280696256924	0.117631720601876
0	1	7255371	rs763195	T	C	0.636214921677988	0.208315999670654	0.107716480808538	0.0856109262320153
0	1	7261498	rs2097524	A	C	0.502721009350779	0.0637626392975171	0.150405714356229	0.0811321614632913
0	1	7263540	rs74517198	C	T	0.115320383929823	0.438072906738796	-0.101702109266662	0.131152119410318
0	1	7267729	rs8179413	G	T	0.782332870798042	0.295670261695108	0.105185750886196	0.100582738145294
0	1	7268991	rs17030564	T	C	0.0918476930811772	0.475953336178558	-0.10241019695878	0.143667843319183
0	1	7269323	rs4908607	C	T	0.674416230657978	0.136148159014475	0.131383236229307	0.0881595456773192
0	1	7272250	rs916393	C	T	0.657620125409984	0.106212032303398	0.140600254886564	0.0870344195891433
0	1	7280190	rs12562461	G	C	0.0982057843024976	0.443384376859107	-0.107728991580693	0.140548332855518
0	1	7282162	rs58566616	A	C	0.114347939704451	0.533218387777709	-0.0814435456837863	0.130706887739773
0	1	7303216	rs2412151	C	G	0.553265207133791	0.100244012062664	0.135343249443888	0.0823420154026856
0	1	7308264	rs4243825	C	T	0.76210911194268	0.323970003729562	0.0965004224028193	0.0978376235590269
0	1	7312670	rs75954372	T	C	0.127966023453348	0.22696476461797	-0.152537410686845	0.126250272868953
0	1	7314231	rs6577427	C	T	0.221826437541636	0.229365463544738	-0.120081107456261	0.0999015029220111
0	1	7314363	rs7551574	T	G	0.536141142478581	0.0702356749597457	0.148559911654671	0.0820597191074947
0	1	7317696	rs6698698	G	A	0.391137554363031	0.0376261577375974	0.170195253428884	0.0818677716984781
0	1	7319151	rs6667599	C	G	0.521947367200186	0.133423741235429	0.120690824345644	0.0804210654637048
0	1	7319392	rs61780031	G	A	0.229351190637519	0.0346271622037429	0.194190745304866	0.0919162711724947
0	1	7321641	rs916394	G	C	0.411405279953583	0.724950900222183	-0.0288225078050519	0.0819170762510335
0	1	7322807	rs7522322	G	A	0.449221335307506	0.976213023090641	-0.00240696779799655	0.0807247563053124
0	1	7323688	rs4140605	G	A	0.810409553236975	0.0747175480753574	0.195689011056812	0.109802286096048
0	1	7323971	rs7556024	C	A	0.805267032719151	0.0660515089895078	0.200623517349593	0.109148773481157
0	1	7324503	rs11120890	C	T	0.415532112647649	0.821006446759225	-0.018565806058053	0.0820585606339892
0	1	7324547	rs11583129	A	G	0.343127599869375	0.614291964661028	0.0427153380751891	0.0847599750755752
0	1	7326747	rs10864291	C	T	0.446858958586934	0.195819256543001	0.104678180524695	0.0809228828320923
0	1	7336103	rs12048158	T	C	0.243625355959847	0.0208698281116014	0.209911925532115	0.090857938836459
0	1	7336706	rs4908614	C	T	0.872941956856345	0.0607944093520743	0.248871078921557	0.13273210955167
0	1	7338813	rs7539551	G	A	0.402471163808961	0.921984041986519	-0.00808918514591617	0.0825976323722168
0	1	7342106	rs12409413	C	T	0.470314972945684	0.417542728387684	0.06535	0.0806101730552664
0	1	7352328	rs6577435	C	A	0.77565212972668	0.474213867347783	0.0695999509378648	0.097255578688813
0	1	7356673	rs6662782	G	A	0.326445297639365	0.149934102392662	0.122350193647217	0.0849793233399475
0	1	7360149	rs77095910	A	G	0.0805833404748843	0.479610266383417	-0.108876461795257	0.15401317365193
0	1	7361090	rs55839439	C	A	0.102593030914472	0.188257185394362	-0.18812963736817	0.142982561164478
0	1	7362992	rs12410983	G	A	0.0992279187424713	0.227143959747678	-0.174714522218599	0.144661327208353
0	1	7363506	rs12404738	A	C	0.0957324500065648	0.259597228367161	-0.165324569565144	0.146649670305741
0	1	7375585	rs12405371	T	C	0.0942626111518913	0.537004413962207	-0.0884651823267463	0.143298445503983
0	1	7378180	rs11120900	G	A	0.882758149838851	0.735289739174039	-0.0421754054256865	0.124743334451407
0	1	7378291	chr1:7378291.G.T	T	G	0.211629966692866	0.580610173683366	-0.0555327801731337	0.100512971844717
0	1	7381141	rs12134803	T	C	0.170387146510974	0.34493286798183	-0.104592458686307	0.1107427270526
0	1	7386456	rs12739426	A	C	0.655357878551394	0.192959767414419	0.112431857858677	0.0863616103046989
0	1	7392594	rs2301462	T	C	0.704840058725019	0.168348353605016	0.125205286198933	0.0908911304725201
0	1	7397400	rs7553372	G	C	0.706061633145008	0.222043802414539	0.110818930912631	0.0907525070640593
0	1	7402502	rs705680	C	T	0.866949790953162	0.699384329286599	0.0467015431994864	0.120940926351995
0	1	7403966	rs7513440	G	C	0.69564360922607	0.719162667894188	0.0318796604078187	0.0886585166176767
0	1	7405293	rs845246	T	C	0.160993673981504	0.923785292946345	-0.0106393171665932	0.111212341430539
0	1	7409156	rs845240	T	C	0.161387289522497	0.746021794480741	-0.0362138426189704	0.111809297643047
0	1	7412088	rs4908624	T	C	0.116334139516023	0.403359894354404	-0.10904424247949	0.130492565283805
0	1	7425417	rs845265	C	T	0.297334743385134	0.565852985395209	-0.0511854245092358	0.0891468609192955
0	1	7426727	rs2071925	T	C	0.0914195354817293	0.792010888383133	-0.0380919200215568	0.144451578276834
0	1	7462478	rs705694	G	A	0.352874706125627	0.632013779929947	-0.040693753004265	0.0849743826142796
0	1	7462976	rs845201	A	G	0.303376230321219	0.663019901790558	-0.0386073553087217	0.0886002807410974
0	1	7469780	rs4908635	G	A	0.149352532723817	0.85694929858363	0.0202780696054699	0.11249412105169
0	1	7471157	rs7535846	T	C	0.19010893522311	0.967154231336326	0.00421182225547642	0.102284057769052
0	1	7478076	rs11120917	T	C	0.147226900873665	0.829436467704724	0.0246478608023369	0.114415375778411
0	1	7480000	rs6677657	T	C	0.553751651131415	0.906671213035504	-0.00949203921203698	0.0809636338118248
0	1	7480054	rs6677745	A	C	0.554376273271099	0.8739348694735	-0.0128402558702785	0.0809281625892822
0	1	7482963	rs845252	C	T	0.161681629417676	0.864317140015534	-0.0190812889873776	0.111664029670143
0	1	7487277	rs10864302	T	C	0.585672498802145	0.537088559363256	0.0508810049525631	0.0824355524334523
0	1	7491320	rs17030828	T	C	0.0805917652778172	0.212884304446997	0.171579049485017	0.137739990687451
0	1	7492265	rs1193220	A	G	0.730556735864488	0.351510953764966	0.0862416974472358	0.0925675275684421
0	1	7501037	rs1193227	T	C	0.305508631146811	0.705352258715069	-0.0332283176826455	0.0878810859536548
0	1	7501823	rs1775047	C	T	0.827318689858454	0.813246009289701	0.0254947438029082	0.107918572566916
0	1	7518513	rs17030898	T	G	0.0612879146369752	0.429881248175508	0.126721733312753	0.160530219697059
0	1	7520601	rs1750837	C	T	0.488926140456287	0.387292568779983	-0.0696597881020053	0.080574608283739
0	1	7524342	rs2693953	A	G	0.0745398979355138	0.607542839535699	-0.0826993578981974	0.161024002435566
0	1	7525525	rs1193242	G	A	0.255514247803739	0.559912103574664	0.053546452656272	0.0918508030991167
0	1	7526371	rs1193238	C	T	0.195718986009872	0.547494366244187	0.0604618079466512	0.100515210291779
0	1	7528669	rs1149331	A	G	0.132228720626632	0.470649612598381	0.0838637588784736	0.116247774174818
0	1	7540699	rs2693957	G	C	0.549660431416666	0.889980209899069	-0.0112183955891776	0.081099229726704
0	1	7540770	rs6678279	T	C	0.127628850664883	0.956746045068364	-0.00657528277463775	0.12123158625633
0	1	7540862	rs2796482	G	C	0.139276856948482	0.292918184341684	0.118397734138228	0.112573040825763
0	1	7541291	rs2693958	C	T	0.60727611474729	0.922747148675747	0.00804188220606382	0.0829283450642858
0	1	7541345	rs2796483	T	C	0.549798871796971	0.888401046460185	-0.0113853264567102	0.0811338251241882
0	1	7551631	rs1193230	C	T	0.732629549937242	0.959657721262715	-0.004585943170405	0.0906615489287263
0	1	7553654	rs2796484	C	T	0.559284486028352	0.437243566054636	0.0637356870022291	0.0820430861998255
0	1	7557152	rs10864304	G	A	0.382924311358712	0.537825724043198	-0.0517104550622643	0.0839313410405885
0	1	7563901	rs2462925	G	A	0.601668022120537	0.51818887926853	0.053818764452528	0.0832927670005217
0	1	7567037	rs11120955	G	T	0.11944512089059	0.484108898651734	-0.0898022596840429	0.128342250295846
0	1	7568982	rs1193180	T	G	0.157114879734316	0.751879108651115	-0.0355777972132258	0.112530069753348
0	1	7569602	rs1193179	T	C	0.459015824386903	0.309566143047528	0.0823029791167585	0.0809962808649076
0	1	7571996	rs6577446	A	G	0.325699707402451	0.289624856426362	0.0905987836901822	0.0855557077195461
0	1	7576979	rs1193172	G	A	0.259474981883518	0.908657172800571	0.0106189167126722	0.092553714547701
0	1	7578776	rs1750817	G	A	0.746095630116239	0.716634282368971	-0.0333792299499414	0.0919637715949762
0	1	7598094	rs6577449	T	C	0.291771627502176	0.625382317484068	-0.0439717196185969	0.0900623315787721
0	1	7600905	rs12407666	A	G	0.35098375287288	0.645202136375691	0.0386737595370767	0.0839934831249318
0	1	7603317	rs1750824	A	G	0.755450846716472	0.677083169138014	-0.0386493766331673	0.0928075010741247
0	1	7613745	rs957856	A	G	0.481488186770614	0.587721399282683	-0.0436245983352123	0.0804672604476721
0	1	7670574	rs17031163	A	C	0.100748131377098	0.525971800297172	0.0809185895044205	0.12759822173001
0	1	7678496	rs6684215	G	T	0.147145418696358	0.96731278191395	-0.00460800390590289	0.112448431980967
0	1	7681549	rs7555169	A	G	0.165807330121147	0.467596262945202	0.0765160758007654	0.105336639608352
0	1	7682794	rs17031185	G	T	0.104227174344698	0.179071281636409	0.166147918628744	0.123656920926609
0	1	7682879	rs61014722	C	T	0.171088332732898	0.233900291075243	0.12201122281543	0.10249841490259
0	1	7688059	rs17031211	T	C	0.169099631761291	0.120936993997535	0.158626112663686	0.102283160275937
0	1	7713021	rs9434879	G	A	0.749835316868736	0.423556092465948	-0.0732892380786657	0.0915809773219815
0	1	7731730	rs4908473	C	T	0.20605877797042	0.543075304307982	0.0598955684888272	0.0984850516368327
0	1	7747366	rs3124794	A	G	0.647103584293924	0.855609736806635	-0.0153332684267627	0.0842646630798075
0	1	7751053	rs3124801	G	T	0.816564689512524	0.809781217177177	0.0253079101586283	0.10513933971562
0	1	7770901	rs2995034	T	C	0.645701332928279	0.441323352313929	-0.064330928435262	0.0835509515349514
0	1	7784438	rs6693805	A	G	0.164905526564349	0.247633923563235	0.12131926553935	0.104936978414651
0	1	7792411	rs2301488	T	C	0.43194316314816	0.450341274184252	0.0611824981202143	0.0810529333541277
0	1	7796641	rs2071985	G	A	0.516304120334026	0.129578469670266	0.122885853385715	0.0810717705530566
0	1	7797734	rs1417986	A	T	0.515704665302755	0.0878225820491022	0.138319551537875	0.0810309211741088
0	1	7798956	rs17031531	A	G	0.244166395663957	0.132054548761481	0.137860083908371	0.0915375710169649
0	1	7801288	rs2032563	A	G	0.184933369316765	0.981503867136716	-0.00241910934860923	0.10434598003926
0	1	7810543	rs2066293	G	A	0.505676741507315	0.614500671113446	-0.0407195787237541	0.0808474346278192
0	1	7811961	rs9919220	G	A	0.206340586016826	0.319614149058937	0.0966913996697458	0.097152767394465
0	1	7812398	rs9919223	G	A	0.505822970296858	0.670519325373077	-0.0344416409580919	0.0809562233561043
0	1	7816543	rs4908481	A	C	0.417580737079125	0.754869477138013	-0.0256066160259073	0.082013323415122
0	1	7818679	rs6577456	C	G	0.400631713532966	0.991730267633006	0.000854755021384678	0.0824674359255346
0	1	7825311	rs707455	A	G	0.646515926908151	0.895380478026212	-0.0111643965266865	0.0849009181843508
0	1	7832212	rs707458	T	C	0.368419470036083	0.970410963851781	-0.0031015327576608	0.0836153544512065
0	1	7833302	rs2239846	A	G	0.130717010018845	0.320436083069635	0.11478289941019	0.115526643590073
0	1	7834026	rs2071987	A	G	0.362100461791138	0.978632610817063	-0.00224179276732229	0.0837012886528092
0	1	7839405	rs697677	T	G	0.550096846759743	0.850429300389826	0.0152575347359382	0.0809114825415775
0	1	7844680	rs172933	C	T	0.594918929110106	0.479691780957857	0.0585775514590409	0.0828773141677545
0	1	7845087	rs697682	A	G	0.0526995526117018	0.315841877464235	-0.201485719627007	0.200875190369668
0	1	7845567	rs2301491	T	C	0.04356152894653	0.175382711522632	-0.310862313721219	0.22940016426679
0	1	7845695	rs228729	C	T	0.736933727604801	0.705949242998523	-0.0342424240395854	0.0907560283138917
0	1	7847225	rs697684	T	C	0.0525962302998257	0.40848991611085	-0.163511264502879	0.197822852995607
0	1	7847614	rs697685	A	G	0.437116315839037	0.14862529044224	-0.11822924579956	0.0818532929410993
0	1	7847836	rs228727	C	T	0.564093390813976	0.16142180868094	0.114279600774111	0.0816104687644918
0	1	7847846	rs7556518	A	G	0.0333623811107791	0.190791838449679	-0.347781033805048	0.265838814608469
0	1	7848557	rs11121023	A	G	0.260500369543011	0.602603848658893	0.0473385272382591	0.0909202818589867
0	1	7849656	rs6699986	G	A	0.263206172282835	0.518845873615915	0.0586157791422377	0.0908595010469803
0	1	7849841	rs75307902	T	C	0.116414889244227	0.526759246045358	-0.0820748982239286	0.129668218047686
0	1	7850062	rs707463	T	C	0.438008016727317	0.131962998070943	-0.123040345870213	0.0816780809309801
0	1	7850081	rs10864315	T	C	0.262064082965388	0.602490134015125	0.0472031223705028	0.0906318067756976
0	1	7850218	rs697686	T	C	0.439331580289338	0.119380025591638	-0.126873416945006	0.0814658757510643
0	1	7852117	rs170631	G	C	0.0803852462041733	0.943112092670831	0.0106167053213593	0.14877892394512
0	1	7852797	rs696305	T	C	0.437136312270845	0.142999368653084	-0.119850976410147	0.08182559722644
0	1	7852919	rs875994	C	T	0.0330202898550725	0.0772754398127199	0.346848422232615	0.196323572859024
0	1	7854209	rs11807683	T	C	0.0331231795764433	0.0777110626707169	0.346339175548861	0.196323572859024
0	1	7855382	rs117562183	A	G	0.0605118279753436	0.641230140981676	-0.0813392093422883	0.174555321029749
0	1	7855494	rs12565104	A	G	0.261634887509915	0.388275163413907	0.0788247811982665	0.0913646121294347
0	1	7855814	rs707464	G	A	0.710606819819755	0.84097368503561	0.0179900756294159	0.0896598014897669
0	1	7856140	rs77772130	T	C	0.201741602985605	0.939439648800431	0.00756583488543768	0.0995843056609459
0	1	7856267	rs7545893	A	C	0.0331678565186543	0.0759456162359322	0.349560757370543	0.196967706372546
0	1	7856346	rs228682	C	T	0.257737441860472	0.451649454747111	-0.0705032810822601	0.093671157495113
0	1	7857309	rs12078018	A	G	0.0333870389762268	0.18985313997008	-0.34786012513972	0.265336761136946
0	1	7857374	rs12723500	C	G	0.033409119106028	0.190871501853784	-0.347061897504676	0.265336761136946
0	1	7857974	rs228685	T	C	0.0807249367534529	0.963597069676337	-0.0067787382726174	0.148525775918616
0	1	7858008	rs2071983	A	G	0.186467114816818	0.558862317665	0.0589823087245062	0.100905151487348
0	1	7858108	rs61773374	G	A	0.0332488054256572	0.0810632898999116	0.342545296337695	0.19635170273765
0	1	7858135	rs1012477	C	G	0.0332901423259797	0.188465113887276	-0.349157401927113	0.265492028446995
0	1	7859191	rs17031578	C	A	0.186684609889341	0.570038047307784	0.0572944768334176	0.100871363179547
0	1	7859317	rs560959	A	G	0.079845724627503	0.851440477883376	-0.0283604667549867	0.151432859712913
0	1	7859320	rs560961	G	C	0.291053656914449	0.868027738618789	-0.0148216759168349	0.0891989770765338
0	1	7860548	rs116886234	A	G	0.0136647978532194	0.292929413403477	0.317698244407546	0.30207579346927
0	1	7861157	chr1:7861157.G.GT	GT	G	0.91981185151441	0.986184791985678	-0.00258440823728269	0.149252648860966
0	1	7861600	rs707466	A	C	0.48846326860595	0.869240071725171	0.0132974361871509	0.080774672812441
0	1	7863293	rs228642	T	C	0.292047098166164	0.849820144851854	-0.0169503084678929	0.0895193833770076
0	1	7863735	rs149164395	C	CTTA	0.186891126281113	0.471839634415233	0.0722065549534895	0.100358098520839
0	1	7865467	rs6657232	T	C	0.177093555464894	0.392664176269565	-0.093431072220015	0.109302206203963
0	1	7865633	rs11121026	G	A	0.176677791306701	0.344491142511355	-0.103575264799135	0.109565356427426
0	1	7865710	rs12092614	T	C	0.0334445256179819	0.185855511579596	-0.351024471353215	0.265336761136946
0	1	7867255	rs60450998	A	G	0.185701378173348	0.540466930313467	0.0618739626106356	0.101083563954273
0	1	7868417	rs12566473	C	T	0.185711815083067	0.60997196453046	0.052044966748553	0.10202625333247
0	1	7868725	rs228666	C	T	0.301192632243407	0.324996337333401	0.0846623416599517	0.0860177743582208
0	1	7869733	rs79898259	T	C	0.186487477170677	0.581035816127324	0.0556477261394704	0.100834416741629
0	1	7869747	rs79126741	T	A	0.0763323915542726	0.500239206118135	-0.107558883430941	0.15955606240624
0	1	7869789	rs117742910	C	G	0.0533771903010316	0.339333927024594	-0.183978510405145	0.192550441741121
0	1	7870418	rs228671	T	C	0.0796295896976265	0.788623319383165	-0.0408708582529566	0.152447038680098
0	1	7870715	rs79372391	C	A	0.188199019863662	0.532655628761641	0.0630467401264154	0.101043357068882
0	1	7871229	rs12137927	C	T	0.176989994906139	0.350403142918635	-0.102381888609505	0.109639167030749
0	1	7872076	rs10864316	G	A	0.0331987372970855	0.0818379093923383	0.34167556937969	0.19635170273765
0	1	7873075	rs61773379	C	T	0.0337300410057619	0.0840314676329921	0.339471732409505	0.196480968552743
0	1	7873855	rs929123	A	T	0.186586963581536	0.563719492696393	0.0582356248275456	0.100871363179547
0	1	7874043	rs2172563	A	G	0.175690024996745	0.393424885195646	-0.0937207420578837	0.109817481624865
0	1	7874246	rs78510193	A	G	0.132321492965385	0.323713135429714	0.11321648441395	0.114724398120181
0	1	7876166	rs7550657	C	T	0.291944786532924	0.835901672947621	-0.0184837684406158	0.0892338501706301
0	1	7876476	rs11121029	A	G	0.176009307685425	0.626986297116991	-0.0530554293396293	0.109173611432857
0	1	7876523	rs77567305	C	T	0.0817942198033208	0.0539796332444722	0.256968087358843	0.133351370472054
0	1	7877008	rs6661252	A	G	0.477087749366613	0.760237961682856	0.024584443463486	0.0805602748009285
0	1	7877488	rs4908482	G	A	0.477957200482765	0.807607120371524	0.0196181112358188	0.0805625084600122
0	1	7878056	rs10746473	G	A	0.477495257420037	0.780853194278336	0.0224130818559325	0.0805625084600122
0	1	7879130	rs228688	G	T	0.477862019204292	0.805118389587621	0.0198855173941946	0.0805967761084662
0	1	7879168	rs228689	A	G	0.0820152435029131	0.888243601988099	-0.0208978047123943	0.148710220028808
0	1	7879322	rs228690	T	C	0.0806421499802798	0.882112865189182	-0.0222465406088817	0.150019168991437
0	1	7879627	rs10462018	T	C	0.033543244530327	0.13766196317957	-0.407577477282894	0.274545372092441
0	1	7879685	rs17374230	C	T	0.0332775569270909	0.0869818785705213	0.336137146548449	0.196394812694779
0	1	7880683	rs10462020	G	T	0.0333754676413661	0.0761447874246394	0.348307510515335	0.196394812694779
0	1	7881234	rs17374292	T	C	0.0333008170679725	0.194123254530415	-0.344862059837116	0.265589524880294
0	1	7881780	rs10127838	T	C	0.176485061638887	0.358166583222045	-0.100706725049151	0.109599133375388
0	1	7883358	rs697688	T	A	0.522376527153076	0.785785336729454	-0.0218958911898844	0.0805625084600122
0	1	7883834	rs228694	G	A	0.477130967741116	0.907272175950585	0.00941570077590211	0.0808353782862603
0	1	7884525	rs61773390	T	G	0.0331082125603865	0.0763590498665146	0.347927373294725	0.196323572859024
0	1	7885354	rs697691	G	A	0.489305648683213	0.774003091512382	0.0231308482713668	0.0805552492440692
0	1	7886424	rs697693	A	G	0.494071355203711	0.83159816493059	0.0169212561306988	0.0795724058710797
0	1	7887248	rs2859387	A	G	0.709539731578369	0.997982372585517	0.000226098123147855	0.0894119539274758
0	1	7887579	rs228697	G	C	0.0800920360987521	0.895688525290564	-0.0196883583766325	0.150167057653552
0	1	7888009	rs118049345	T	C	0.0409889931757603	0.435768356859549	0.147752005155124	0.189581481179039
0	1	7888438	rs17374439	T	C	0.032990774586597	0.0694672797605833	0.356321388368789	0.196280460067839
0	1	7888730	rs12061787	C	G	0.033676815220962	0.175257458136649	-0.359761798095484	0.265408402180379
0	1	7889941	rs2640908	T	C	0.489771854676969	0.858820455565806	0.0143418795393269	0.0806285806066224
0	1	7890064	rs12023156	G	A	0.176892106546243	0.411087729592383	-0.089899329710672	0.109369113592859
0	1	7890117	rs2640909	C	T	0.113839540739488	0.41394433137968	0.0994870733308864	0.12177535144538
0	1	7890264	rs1773135	G	A	0.822462589803642	0.414581301226091	0.0892264347800043	0.109365139887659
0	1	7890801	rs1689904	T	C	0.488820661874638	0.811433446551506	0.0191860987684134	0.0804188278783291
0	1	7890956	rs228665	C	G	0.822749072298844	0.410591100859858	0.0898717086788641	0.109219525466202
0	1	7891797	rs1773138	T	C	0.488608812327205	0.805401450651292	0.0198122023665781	0.0804188278783291
0	1	7891862	rs12027673	A	G	0.0223381225720415	0.115525651432771	-0.60098815905619	0.38186229410425
0	1	7892109	rs228663	A	T	0.113945635291625	0.418301659034688	0.0985042041705928	0.121704606432416
0	1	7895015	rs34020118	T	C	0.033369422686394	0.193437288668137	-0.345124005873327	0.265382483215457
0	1	7895069	rs56204811	G	A	0.194581923657037	0.220443982239977	-0.129145404293504	0.105394845261444
0	1	7895278	rs228657	A	G	0.0803838252298573	0.984756447730337	-0.00284498811584114	0.148904530527353
0	1	7895418	rs61773392	T	G	0.0330626133406283	0.0780554732614989	0.34593819995109	0.196323572859024
0	1	7897133	rs10462021	G	A	0.0316189374093949	0.0392607664717419	0.420400449555863	0.203935003836388
0	1	7897228	rs228654	A	G	0.0808332074740919	0.955147556177377	-0.00835366015699424	0.148525775918616
0	1	7901038	rs77209938	T	G	0.186284143982405	0.563843838882017	0.0583004572935032	0.101015872845572
0	1	7901429	rs12563789	G	A	0.184482363050946	0.689611683599869	0.0411178173656762	0.102953581785265
0	1	7901886	rs61595437	G	A	0.186558035269225	0.585041386023361	0.0551162466734782	0.100938903783434
0	1	7901888	rs61071946	C	T	0.187880813774093	0.560445540223459	0.058630440573135	0.100708466537734
0	1	7902231	rs12029963	G	A	0.172803216196898	0.465276383947274	-0.0815893077507324	0.111737676057931
0	1	7905274	rs4908699	A	G	0.0327279546916301	0.224090563053303	-0.325475760672315	0.267722033227264
0	1	7906008	rs707472	T	G	0.487099411552378	0.743832663861036	0.0262920662579671	0.0804574746439821
0	1	7906888	rs74373240	T	C	0.018866829471862	0.0975736216150532	-0.679695188246046	0.410262546640154
0	1	7906914	rs10864317	C	T	0.176167606731431	0.363021652582045	-0.0998195348520329	0.109737324958192
0	1	7907007	rs697694	A	G	0.520342271243647	0.796347194867256	-0.0208742642470103	0.0808837446759702
0	1	7908888	rs228652	A	G	0.298925629939942	0.2889394926111	0.0916296205607815	0.0864062787554855
0	1	7910391	rs170629	A	G	0.356341911354926	0.733091283580865	0.0282850079146296	0.0829432637423472
0	1	7911099	rs228651	T	C	0.24574432356638	0.957279647599686	-0.00501421064219598	0.0936052372372703
0	1	7911302	rs3753500	T	C	0.493393781552803	0.0900054605992148	0.1376103391465	0.0811683749964299
0	1	7911437	rs3753499	C	T	0.133776656678963	0.50000712512433	-0.0818605965115838	0.121368719295611
0	1	7911782	rs3753498	C	A	0.0407617146394305	0.249759354797281	-0.272639189523009	0.236885147094465
0	1	7912870	rs13306062	A	G	0.0230986437595527	0.186751289101364	0.317843769640836	0.240744989134845
0	1	7913029	rs34305100	G	A	0.0560023190332507	0.112457922019409	-0.317498404775729	0.200031546652176
0	1	7913430	rs228648	A	G	0.363286998311779	0.23692464928934	-0.101004842629466	0.085401291128655
0	1	7913445	rs13306061	T	C	0.0545902834644978	0.148873060882236	-0.289972845928155	0.200878508992764
0	1	7918110	rs2000237	T	G	0.0483959870099745	0.349038524214795	-0.198812256202144	0.212302856762836
0	1	7918435	rs61773396	A	G	0.240526066493977	0.968179859660575	-0.00376992655522061	0.0945051965523088
0	1	7923501	rs2797682	A	G	0.763106864399968	0.441103443152798	0.0748698835940496	0.0971918077823469
0	1	7923576	rs17031661	C	T	0.13959779671827	0.956462152358781	-0.00641912707855629	0.117579981826631
0	1	7926542	rs504560	G	A	0.710688712028605	0.104272875426963	0.148902477522828	0.0916614853423179
0	1	7927456	rs500508	G	T	0.71134671964699	0.110798938341344	0.146390089839526	0.0918029296588282
0	1	7928181	rs2066980	A	G	0.489089280226806	0.170997449864359	-0.111700852524822	0.0815926779713016
0	1	7928365	rs743999	A	G	0.238904251022517	0.16999019590599	-0.134999366810837	0.0983791669144193
0	1	7929819	rs228725	C	T	0.700793361102761	0.720425873090997	0.0317330208035916	0.0886670459107334
0	1	7929863	rs74055806	A	G	0.138328975607276	0.955008940212143	0.00664274293558706	0.117741873491047
0	1	7952203	rs1040395	G	A	0.591893741256615	0.340195913355023	0.079132144888906	0.0829670281135112
0	1	7953944	rs9803665	C	T	0.20949070895863	0.195427438252002	-0.133314515749309	0.102970278229678
0	1	7955089	rs227147	A	G	0.200028738825882	0.35795229519383	-0.0957161426104338	0.104121455521908
0	1	7961206	rs227163	T	C	0.563985391038831	0.562762996655034	0.0475272746548528	0.0821216382483252
0	1	7961801	rs10489448	T	C	0.408744490857393	0.0354024321747427	0.171508504751983	0.0815261002348135
0	1	7971301	rs680522	A	G	0.886389067238	0.588133694306841	-0.068642658726346	0.126753958239658
0	1	7982034	rs161827	C	T	0.428981309862714	0.236094543805089	0.096039813920495	0.0810595934169916
0	1	7989566	rs2453021	T	C	0.396171354462016	0.689347038112753	-0.0332200881089305	0.0831039588749367
0	1	7996894	rs2300428	G	A	0.482090099621076	0.17810884599712	-0.109420478370336	0.0812568066173693
0	1	8002431	rs76413824	T	C	0.341056270258849	0.651739049868398	0.0382501505321099	0.0847465486027041
0	1	8030300	rs178932	A	G	0.635147130225783	0.0675937135098318	0.156966966096116	0.0858819641436222
0	1	8044361	rs225119	C	T	0.565207087359503	0.0352672671351271	0.174088498774228	0.0826915221803604
0	1	8046672	rs12727642	A	C	0.0611050937818966	0.920452161629875	-0.017570494805956	0.175943931200628
0	1	8100639	rs9434586	A	G	0.503908651261964	0.027538570567075	0.178731668800651	0.0811016657143743
0	1	8106201	rs12757968	G	A	0.0610211388100114	0.812644356280434	0.0407455950529631	0.171910716208254
0	1	8121822	rs225106	C	T	0.565126203363348	0.0321733672609516	0.177145916174277	0.0826915221803604
0	1	8123684	rs225110	G	A	0.565697983960878	0.0306485603517052	0.178456341708285	0.0825572947112847
0	1	8136468	rs4500345	A	G	0.014025563717041	0.653756380078533	0.14777677549698	0.329454481525104
0	1	8137400	rs60074929	A	G	0.154956930120069	0.0140843510296992	0.251469206850397	0.102427075198928
0	1	8163122	rs4908727	C	T	0.399417353341744	0.0224471297383259	-0.192675301589058	0.0844061811958982
0	1	8165745	rs79778556	T	C	0.116142351879002	0.813313447391895	0.0294776205656798	0.124823906228437
0	1	8168634	rs11121090	T	C	0.399264447425595	0.0131539136745565	-0.209945000095667	0.0846697587011058
0	1	8180383	rs72634282	A	G	0.109613367490068	0.748917817876749	-0.0421862990953749	0.131804738495151
0	1	8185985	rs9434608	C	T	0.761338860326775	0.0179110661346386	0.238292283835154	0.100653500680202
0	1	8186775	rs56296862	T	C	0.166849299609052	0.997750293227222	0.000309277609723136	0.109688740690435
0	1	8187211	rs4908736	G	A	0.666724584650918	0.0330601085399032	0.189599465579684	0.0889573455393018
0	1	8191792	rs12136685	T	G	0.494928569778409	0.0891227980259204	-0.137619157484657	0.0809503879934982
0	1	8191820	rs12133365	C	A	0.494497093898861	0.0962226872896019	-0.134838460830422	0.0810595934169916
0	1	8192898	rs7545284	A	G	0.37052304186671	0.427599526828615	-0.0669304407830481	0.0843690022489898
0	1	8193432	rs6677033	A	G	0.426042014544129	0.348567501215563	-0.076486526860857	0.0815968137825435
0	1	8195226	rs7529511	C	T	0.602621266419339	0.00268268287308164	-0.241548358843728	0.0804641848096308
0	1	8200328	rs9434617	C	T	0.147817778116659	0.631463851836785	0.0532534555500563	0.111021608171227
0	1	8200578	rs9434618	G	A	0.83905769096586	0.697701806363517	-0.0419854365876002	0.108091586697167
0	1	8206343	rs61391705	G	A	0.0858405475708301	0.538761132517165	0.0869835864206094	0.141508636284459
0	1	8207789	rs6683857	T	C	0.820115588194537	0.898041823309027	0.0134620746729811	0.105061324768753
0	1	8207838	rs77321792	T	C	0.121028344085571	0.652859190229532	0.0547861865610475	0.121802917110593
0	1	8213010	rs1455701	C	T	0.833362756765947	0.537750626789144	0.0678771150504069	0.110151133483657
0	1	8213427	rs4908739	C	T	0.833318308076926	0.48222113219636	0.0777669147033009	0.11066327119261
0	1	8214803	rs2100516	T	G	0.764779114853393	0.243745783839951	0.113284187295119	0.0971833197038902
0	1	8218115	rs17509146	G	C	0.469612010510676	0.768850638592552	-0.0238451281679353	0.0811393708521286
0	1	8218206	rs7524007	C	T	0.859070500066044	0.255502392291797	0.13636261007074	0.119922878524626
0	1	8222156	rs17032281	A	G	0.374536250762738	0.195140565891308	0.107928405904822	0.0833088825949323
0	1	8260756	rs11588420	A	G	0.19312642801328	0.211326616209631	-0.13225555196398	0.105810713805046
0	1	8261393	rs12138839	G	T	0.213759256030224	0.141931136314097	-0.150324897456228	0.102356706039606
0	1	8264457	rs12745477	G	A	0.190745662683219	0.204724552533331	-0.136038065660139	0.107268151243824
0	1	8272526	rs425371	A	G	0.483151818458905	0.540188558623721	-0.049873378171135	0.081422217497827
0	1	8273392	rs12041676	A	G	0.42376527029744	0.257802418589189	-0.0935787624663448	0.0826959339996473
0	1	8273851	rs448202	T	C	0.125802692937293	0.373544435432938	0.105852707545004	0.118955177500517
0	1	8273940	rs395847	C	T	0.916469699374996	0.434186143159056	-0.109336601847207	0.139807977370069
0	1	8274807	rs411654	G	A	0.1036760548149	0.403267356074672	0.108162322818309	0.129411709284665
0	1	8276909	rs478128	G	A	0.112803694806582	0.398278431917422	0.105846400423416	0.125306519091111
0	1	8278899	rs428180	C	A	0.451239399869537	0.968008616202799	-0.00328526125150829	0.0819144524891655
0	1	8281564	rs506403	T	C	0.634270906839988	0.261955225377101	0.0958903988661776	0.0854804371585651
0	1	8287391	rs11121137	A	G	0.453300392841776	0.738829976009365	0.0270990277518682	0.0812800560174919
0	1	8292195	rs299501	A	G	0.856319550768489	0.659396841023823	-0.0496460977296058	0.112641044925984
0	1	8295130	rs7528376	C	T	0.695990763727519	0.578295047192267	-0.0486913390036064	0.0875937526335689
0	1	8301494	rs17032328	A	G	0.0982805268721558	0.673975015617766	0.0558704972047706	0.132804023257435
0	1	8302619	rs7513908	A	G	0.0531423406726585	0.943474847061144	-0.012936342304215	0.182450917337763
0	1	8306031	rs12403649	C	T	0.128640686615634	0.9745915066275	0.00381650969978601	0.11982683705326
0	1	8310158	rs72861200	G	C	0.153237506788383	0.929890718322028	0.00973274216963289	0.110621552028368
0	1	8319635	rs401691	T	C	0.578635829541807	0.565064962935216	0.047613934506213	0.0827586709589521
0	1	8336374	rs72862657	T	C	0.218512743504134	0.562504566645631	-0.0577556666133064	0.0997291212343954
0	1	8357221	rs11121152	T	C	0.796444305289809	0.874433344802909	-0.0157884551705262	0.0999081105418224
0	1	8357338	rs6577481	C	T	0.181760069280672	0.603402004028945	0.0536506513038242	0.103270748562116
0	1	8362754	rs4908748	C	T	0.678438977907848	0.908265510964907	0.00990569593847119	0.0859670897468219
0	1	8370088	rs11121157	A	G	0.17159635901797	0.554097389582335	0.0627701634000885	0.106096726790875
0	1	8370729	rs72864229	G	A	0.199164661379485	0.610858147616671	0.0502543626767382	0.0987608771517987
0	1	8372536	rs1107284	T	C	0.776801065006646	0.804814112427066	-0.0237371501724035	0.0960545315409402
0	1	8374297	rs78641116	C	G	0.134558176356674	0.881807068908449	-0.0176302557759759	0.118579464867204
0	1	8388571	rs1473309	A	G	0.058141457659236	0.846477489104307	0.0335441923670113	0.173252189497352
0	1	8399193	rs12039434	G	A	0.648440852044328	0.42462036186173	0.0689263431261159	0.0863272274337401
0	1	8433747	rs754346	C	T	0.839952288431048	0.65316599640525	-0.0489739457996918	0.108983980408887
0	1	8490320	rs302719	G	T	0.118612275697092	0.88715886029194	-0.0178468357832522	0.125770362530387
0	1	8495590	rs172531	G	A	0.119079531632793	0.896256501351544	-0.0164013384237453	0.125785102859761
0	1	8520108	rs80296853	A	G	0.116870241928494	0.557902073279549	-0.0759241263119402	0.129572094019157
0	1	8526142	rs4908760	A	G	0.839955053401135	0.94294393746957	0.00801754936647009	0.112023533969597
0	1	8564301	rs6669503	G	C	0.839737859007833	0.949831309300242	-0.00702872832781373	0.111711422877102
0	1	8596335	rs55860300	A	G	0.103544250246974	0.179331061323231	-0.191163935383828	0.142360320152031
0	1	8596742	rs17032657	G	T	0.323209568824423	0.105234656373725	0.137282880513921	0.0847430982723831
0	1	8598127	rs10492965	A	G	0.104369201400004	0.21046982497464	-0.177230623946037	0.141526966617435
0	1	8613418	rs2016084	A	C	0.840146259252817	0.984003768676173	0.00224821835177962	0.112132570527113
0	1	8638666	rs12029303	C	T	0.730074996318246	0.906758367722671	0.010909261817366	0.0931394027996699
0	1	8645816	rs1934138	A	G	0.84032839759557	0.799611695194692	0.0286949873465784	0.113039291385763
0	1	8654642	rs76545421	G	A	0.0681231486252777	0.802300996791765	0.0407151009284987	0.162619532758671
0	1	8656227	rs12134896	A	G	0.10515752330362	0.136213065016767	-0.212742500691379	0.142776130625145
0	1	8658527	rs6681362	G	T	0.839541004771345	0.836743603859208	0.023237864186064	0.112772011555999
0	1	8701231	rs1463052	G	A	0.838523566719864	0.647335226478344	0.0518307926567965	0.11329945703518
0	1	8725420	rs56305243	C	T	0.107369003189525	0.142049484079965	-0.207438581878399	0.141287537972192
0	1	8751897	rs56163601	A	G	0.101417260167587	0.0677943617929184	-0.271176468151372	0.148478284726592
0	1	8759554	rs12025126	C	T	0.73165306491365	0.879589816836139	0.0139731599503456	0.0922386444012431
0	1	8788636	rs7518204	C	T	0.951114414676448	0.491638599552478	-0.123978976603631	0.180279312871773
0	1	8794410	rs4908775	A	G	0.0972867920041835	0.135018087206391	-0.221922994579487	0.148482906240701
0	1	8804997	rs3938719	G	A	0.128078334710894	0.486470065189754	-0.086999062875489	0.125010479816618
0	1	8879610	rs4908516	C	G	0.103975433077166	0.0795346604012254	-0.255803982554149	0.145890885822782
0	1	8898807	rs11582339	T	G	0.132623040214203	0.214353723545762	-0.157105068114914	0.12652595665488
0	1	8918795	rs11121247	C	T	0.936160459084041	0.918607513395846	0.0171735718273589	0.168058722354643
0	1	8926868	rs2781064	T	C	0.162651214794181	0.374160034339679	-0.100876255390799	0.113508887284728
0	1	8930369	rs2781060	C	T	0.936025031025594	0.918958932851662	0.0170797976488606	0.167868356915967
0	1	8931149	rs2274971	T	C	0.77565321720527	0.261901357195575	0.113749774429449	0.101389531359665
0	1	8949480	rs7539600	G	A	0.895479179237459	0.267697098815121	-0.141168133982184	0.127364211920734
0	1	8969219	rs7534552	A	G	0.255133855068593	0.425283491742398	-0.0749242094267516	0.0939737729418012
0	1	8978514	rs6665631	G	A	0.156397910106372	0.856499409275891	-0.0202344575459861	0.111896414810136
0	1	8981748	rs4908795	G	C	0.153129926725055	0.378870729388378	-0.102532696052485	0.11651721847479
0	1	8982305	rs12137125	C	G	0.248803452893964	0.423988323391604	-0.0762696566014129	0.0953941774301071
0	1	8982906	rs4908796	A	G	0.249855628023978	0.360505040337899	-0.0868331852041792	0.094961597576971
0	1	8983655	rs11806366	C	G	0.181794074008185	0.690999944508685	-0.0421735484421555	0.106097396424726
0	1	8985036	rs10864370	T	C	0.279906879929886	0.510807070085057	0.0586951382081945	0.0892591048930723
0	1	8987259	rs2765512	T	C	0.638085919740199	0.222498780015419	0.103674601219181	0.084985411326989
0	1	8991116	rs2781079	A	G	0.186749583867367	0.910334770128292	-0.0116817729822863	0.103730757279643
0	1	8994112	rs4418632	C	T	0.727600494324277	0.562984091996437	-0.0516972946570237	0.0893775419275668
0	1	8998059	rs914997	T	C	0.834209543712992	0.237524352861173	-0.125535129678315	0.106277866934474
0	1	8999843	rs2781087	T	G	0.445724034129248	0.867247782709588	-0.0135798145826785	0.0812406613836209
0	1	9000628	rs1475734	T	G	0.193936231884058	0.472969103766765	0.0722249193062256	0.100639955341327
0	1	9000882	rs6692694	T	C	0.354252302808102	0.0997911500905696	-0.142654426876839	0.0866743359426448
0	1	9001562	rs17032875	C	T	0.666849661141615	0.813329020405345	0.0201272641392458	0.085236773422881
0	1	9007556	rs942969	C	G	0.859010642136061	0.604823014276642	-0.0596223771478337	0.115217377978467
0	1	9008370	rs6577541	G	C	0.858889083323755	0.722812374818187	-0.0412911682048784	0.11641066019509
0	1	9008739	rs12070475	G	C	0.858969680645552	0.675856216431604	-0.0484269040573059	0.115819387815218
0	1	9009214	rs2274326	T	C	0.237409801719964	0.835892051715667	-0.0196202010878395	0.094714558068967
0	1	9009406	rs2274327	T	C	0.241908961753159	0.820877027449294	-0.0212769802577868	0.0939724960138714
0	1	9009444	rs2274328	C	A	0.452287269170689	0.943815022828909	-0.0057304780865047	0.0813113771986448
0	1	9009470	rs2274330	C	G	0.209643219122188	0.782017615779334	0.0278955410585339	0.100818500065002
0	1	9009547	rs2274331	A	C	0.209000412567301	0.695374184786678	0.0395262553188069	0.100942393783846
0	1	9009706	rs12738365	T	C	0.200457269166876	0.565231469520354	-0.0587712751442383	0.102195190542073
0	1	9010405	rs17032907	T	C	0.388789422430503	0.985015972852744	0.0015610568122237	0.083119838188999
0	1	9010569	rs11121273	C	T	0.398572350158952	0.948893948561029	-0.00530273518683968	0.0827314027441492
0	1	9010592	rs17032909	C	T	0.0720479438216883	0.660447462778919	0.0665021220082475	0.151383585613567
0	1	9010984	rs11576766	C	A	0.380455456152278	0.943525073905972	0.00592747305839695	0.0836740640278082
0	1	9011586	rs3765968	G	T	0.772313071264707	0.552866506325053	-0.0566456063718422	0.0954481022731074
0	1	9011627	rs3765967	A	G	0.21900803602293	0.999609980698064	-4.84863255551671e-05	0.0991912165317314
0	1	9011722	rs3765966	T	G	0.845071237167218	0.583203638931081	-0.0608598038615801	0.11091408495665
0	1	9013585	rs72641561	T	C	0.215341806160505	0.906355843437558	0.0117003961076085	0.0994624649471193
0	1	9015550	rs17032912	C	G	0.264180196450071	0.369430043087897	-0.0827864933680995	0.0922369540168097
0	1	9015575	rs61784252	G	A	0.165925953717452	0.468724396942999	0.0772972379732435	0.106682198395606
0	1	9015675	rs12741044	C	G	0.535368405467632	0.490276769973661	-0.0558199601156151	0.0809138917165859
0	1	9015954	rs12059715	C	T	0.171239554317549	0.823520072144353	0.0237519942304473	0.106501713804692
0	1	9016007	rs6661729	A	C	0.0110357559100991	0.795221153729341	0.0949257984541329	0.365750936430795
0	1	9016302	rs17389460	G	T	0.192742578572897	0.636510003401282	-0.0497634667161386	0.10530078728304
0	1	9016390	rs17032921	T	C	0.189913192786253	0.704960117668376	-0.0400314441180741	0.105726130726971
0	1	9017091	rs2274332	T	C	0.143746660768715	0.780838753314768	-0.0327774890234808	0.11780879566228
0	1	9017204	rs2274333	G	A	0.510378949664749	0.358050661627453	0.0749974348003367	0.0816000306373412
0	1	9018034	rs7545200	A	G	0.269660899130137	0.691195075201238	-0.0364446513626076	0.0917461034692086
0	1	9019221	rs41278984	C	T	0.0122617196556361	0.966467569642309	0.0153520403720185	0.365185250934377
0	1	9019338	rs11805912	T	C	0.144135564998103	0.829171762321003	-0.025294113800245	0.117230499494426
0	1	9021301	rs12735688	T	C	0.517047182913547	0.366850135635093	0.0730287030248897	0.0809281625892822
0	1	9021998	rs3765965	C	T	0.137020782504868	0.736071446557488	-0.0406514237778407	0.12060579124781
0	1	9023572	rs6577545	G	C	0.150464605909063	0.664568603950652	-0.0502938031866473	0.115987438608549
0	1	9026751	rs12126080	A	G	0.123283434528403	0.921984872155349	0.0119544532499785	0.122066692472376
0	1	9027391	rs4466678	T	C	0.123953747467165	0.969446754191311	0.00467710449231849	0.122110666405858
0	1	9027899	rs2274334	T	G	0.0124917629881506	0.994856436226914	0.0023535	0.365079231126614
0	1	9029539	rs78726732	A	G	0.0226295835200781	0.901173520843357	0.0345641704126592	0.278341430343533
0	1	9030372	rs10864376	T	C	0.622381646111687	0.578749197283891	0.0467467142278436	0.0841960494861014
0	1	9030964	rs3737665	T	C	0.475892750637048	0.528115851255547	0.0510531905172503	0.080923158294203
0	1	9031903	rs12138897	G	C	0.781947368773038	0.76474326167571	0.0293228900493732	0.0979853444725311
0	1	9033404	rs4908800	G	A	0.628591669752263	0.566089356852171	0.0484096734706755	0.0843638100827785
0	1	9033552	rs61785762	T	G	0.179924966393872	0.855130728277365	0.0194052254212687	0.106285749203834
0	1	9034301	rs72641578	C	T	0.175862047117547	0.872111830423214	-0.0171016123208034	0.106236634863902
0	1	9034421	rs3765964	A	G	0.660950374558094	0.637475653865932	0.0402425516259458	0.085398745270267
0	1	9034483	rs74050967	T	C	0.0244437349248562	0.821938067158063	0.0584991238920558	0.259934912051909
0	1	9034598	rs3765963	G	A	0.781273585975458	0.488385294435847	0.0687384818000315	0.099207005801053
0	1	9035013	rs3737663	C	T	0.0383185827380619	0.922593458030379	-0.0209069589863481	0.215164338967659
0	1	9035059	rs12071042	C	A	0.0257715470731722	0.618367795602889	0.123600455913653	0.24811151361416
0	1	9036614	rs12127547	G	A	0.133425200949852	0.708725538200152	-0.044821922148475	0.119983212582139
0	1	9037273	rs6697763	T	C	0.75924100924225	0.93567140761105	0.00759591935584017	0.0941120078794693
0	1	9039022	rs6577546	A	G	0.803655870275683	0.954067636145887	-0.00576869047613144	0.100151719915797
0	1	9049032	rs875148	T	G	0.64147550261342	0.859326355859214	-0.0149005059392235	0.0840735689953841
0	1	9058028	rs10779707	G	A	0.853711151048308	0.235304680734662	-0.130152489043373	0.109666311187991
0	1	9060789	rs17033008	A	G	0.227403098953981	0.907713143641185	0.0112117778730725	0.096717012001564
0	1	9061382	rs12047015	C	T	0.151106213246673	0.143723545272352	0.156866434152965	0.107291051730959
0	1	9062952	rs17389948	T	C	0.147018201700374	0.122401795983314	0.167234295929857	0.108258346952574
0	1	9063265	rs12402611	T	C	0.0979745764677683	0.161451025452035	0.177679038153393	0.12689474106775
0	1	9063602	rs4908804	C	G	0.626463098472351	0.441839299688399	-0.0643613711403246	0.083684989706295
0	1	9066132	rs17033013	T	C	0.257908403541438	0.449425610083778	-0.0709097604704572	0.0937497285001288
0	1	9066695	rs10864377	T	C	0.542692630845679	0.72248627505163	0.0289269805179148	0.0814528088019402
0	1	9066967	rs12164533	A	C	0.307139554438018	0.249732143106558	-0.103377141852272	0.0898150492374006
0	1	9068020	rs2039631	T	C	0.124702988105599	0.998905070793541	-0.000168845876869708	0.123039439656269
0	1	9068213	rs17027186	C	T	0.170747402379182	0.275483692153102	0.114975739075593	0.105431931432377
0	1	9068386	rs7530465	A	G	0.162111277753726	0.62178896093692	-0.0553024966442953	0.112103477098509
0	1	9069001	rs769901	A	G	0.532721421352447	0.145466556911354	0.117880622914858	0.0809768385379659
0	1	9069412	rs66463959	A	G	0.154880592925582	0.0320167513601774	0.224050142078181	0.104491182584577
0	1	9074465	rs12063980	T	C	0.222736013242267	0.420685317926079	0.0760223551566571	0.0944103985365005
0	1	9074932	rs1556757	A	G	0.507579371117943	0.383189732839526	0.0706294258613128	0.0809938735227816
0	1	9079365	rs10864379	A	G	0.1835785709315	0.301512730582431	0.104035134517164	0.100692658561414
0	1	9080411	rs9803660	C	T	0.465246159038129	0.883055894552178	-0.0120329435166712	0.0818030876519536
0	1	9103420	rs34605482	T	C	0.219682920820024	0.460032673267225	-0.0733430079365281	0.0992740903980489
0	1	9107849	rs3737661	T	G	0.249129529668969	0.0378124601631443	-0.206342678228945	0.0993521478765633
0	1	9108622	rs7368193	T	C	0.582311047032863	0.811267447692459	0.0195930353009667	0.082050889541579
0	1	9111626	rs3004245	C	A	0.677072036796558	0.785045643088132	0.0237719380060876	0.0871566119919858
0	1	9115700	rs4908809	C	T	0.475387130469542	0.176601093914288	-0.11040884905247	0.0817059820336053
0	1	9116899	rs2505972	C	A	0.364023625495456	0.0446605833666667	0.165379383149175	0.0823669242823223
0	1	9129620	rs5438	T	C	0.0981218751760992	0.644503367938062	-0.063713448930884	0.138083776194021
0	1	9129867	rs3820034	A	G	0.241287347701049	0.283083491391204	-0.103374610106609	0.0963041277717913
0	1	9130650	rs12736085	G	A	0.384215508730814	0.107496164836394	-0.135340734216258	0.0840860782026269
0	1	9138890	rs1327257	G	A	0.334050257878972	0.575617039479349	0.0476779817380711	0.0851699330871443
0	1	9140078	rs12726360	C	T	0.505340744628554	0.0447789655766135	-0.163465017425147	0.0814586091215353
0	1	9140327	rs12127491	T	C	0.206361318216449	0.404095752886003	-0.084828797880428	0.101673108432769
0	1	9143220	rs75856734	A	G	0.227612334938035	0.736355537840643	0.0324267478225382	0.0963122703423168
0	1	9148184	rs12755780	T	C	0.423180038257781	0.0577924244663809	-0.158297125783422	0.0834341958341183
0	1	9149450	rs12711519	G	A	0.529924467616638	0.0946506658368751	-0.135141260061862	0.0808570807078605
0	1	9151948	rs76799504	C	A	0.16466296520646	0.00585611054814375	-0.336722482244919	0.122189887521035
0	1	9153629	rs12061999	C	T	0.317277333864507	0.0158199389652358	-0.218321839532002	0.0904757230429293
0	1	9155701	rs12239636	T	C	0.14933032994508	0.0344820042949498	-0.262684336374916	0.124236486534045
0	1	9155711	rs12239637	T	C	0.175285689034596	0.0178782263944154	-0.276374625427826	0.116705823524638
0	1	9159671	rs17033261	T	C	0.339057992377182	0.481273556763394	-0.0613731155526664	0.0871460701446527
0	1	9160365	rs7555576	G	A	0.492029756658632	0.0292483547573432	-0.178050649683591	0.0816700067418533
0	1	9161550	rs1061907	A	G	0.457926373258061	0.00688576658822171	0.220603550366444	0.0816349036906772
0	1	9180726	rs78794533	A	G	0.165982833831603	0.0608877389965937	-0.220722340797805	0.117761931363618
0	1	9185660	rs4908812	A	G	0.246975380859127	0.00416852521748067	0.256880413555428	0.0896578504933243
0	1	9213177	rs2666433	G	A	0.758321798074221	0.208156125229135	0.122065200481809	0.0969809121774071
0	1	9219383	rs6577556	C	T	0.240849002954464	0.784195431268648	0.0255648739372446	0.0933515846143191
0	1	9234363	rs809972	T	G	0.154424117714955	0.846671365111416	0.0213090538764783	0.110199913906351
0	1	9238095	rs6577559	T	C	0.140557246160094	0.927570974843109	-0.0106816943282026	0.117508639163812
0	1	9250059	rs6673205	T	C	0.22270047723918	0.874552012451907	0.0151090346286114	0.095699987961027
0	1	9250991	rs10864392	T	C	0.26254537274789	0.581352101224181	-0.0512410728163837	0.0929272207578624
0	1	9275194	rs1009941	A	G	0.479900764568898	0.987404023007371	-0.00127539566013964	0.0807858125062764
0	1	9278142	rs1009940	A	G	0.534503477246719	0.605607577032265	-0.0415684645241476	0.0805038974216659
0	1	9280094	rs10779715	T	C	0.534680120486664	0.596335942921087	-0.0426598461908455	0.0805393692551377
0	1	9286018	rs12072683	T	C	0.354572563403225	0.524239130417987	0.0529777072032122	0.0831904279905677
0	1	9297871	rs4908830	G	A	0.382449981193015	0.85593056004181	0.0152884458236787	0.0842075123785637
0	1	9307138	rs11121350	C	T	0.401362753230877	0.673133094822425	0.0351968769807727	0.0834341958341183
0	1	9315847	rs2268170	T	C	0.0980290403588805	0.250393262175871	0.147191556722565	0.128060061527603
0	1	9317936	rs3753164	G	A	0.484001641570462	0.412494018818195	0.0663079790468012	0.0809114825415775
0	1	9321241	rs2268169	A	G	0.472299972928027	0.378108831029448	0.0710900441850589	0.0806570890039522
0	1	9323910	rs6688832	A	G	0.460259838132402	0.825014535068861	0.0179003462577256	0.0809603916725348
0	1	9324213	rs17368528	T	C	0.0581696636967987	0.255374026883594	0.182579837605835	0.160524845446629
0	1	9334714	rs12093524	A	G	0.12304143463522	0.296068576054879	0.123264294468325	0.117967401503777
0	1	9341038	rs916380	T	C	0.694434780297498	0.293199416151337	-0.0908482426243312	0.0864292163252908
0	1	9357724	rs11121365	G	C	0.123052023160822	0.747564340191335	-0.0401309419186978	0.124687319778692
0	1	9358243	rs621846	T	C	0.161392061025825	0.974369216505977	0.00351171617074495	0.109300682502957
0	1	9364634	rs1294028	G	A	0.823737782640002	0.686631840780712	-0.0423558396245664	0.104989287353949
0	1	9366852	rs581587	C	T	0.760910453147701	0.4936225588806	-0.0641844515415734	0.0937603594655499
0	1	9367908	rs9442562	G	A	0.289567171142109	0.689541656598558	-0.0358529308390005	0.0897496409380237
0	1	9371099	rs629524	T	G	0.31303647171627	0.541392126194115	0.0537179221335177	0.0879599058152576
0	1	9387444	rs1569422	T	C	0.7946902437698	0.743072667801068	-0.0321562246723024	0.0981009565788617
0	1	9389218	rs732591	C	T	0.285501463094418	0.850874646716929	0.0170110021138398	0.0904828231278841
0	1	9390616	rs34817952	T	TG	0.81746478107326	0.597619540595487	0.0557713364600767	0.105662187634906
0	1	9393082	rs1294022	G	C	0.171746032270087	0.942570262600942	0.00762667342900934	0.105867550913168
0	1	9416151	rs9435243	A	G	0.251009256582751	0.645969274247324	0.042214830756707	0.0918974495950862
0	1	9422875	rs552230	A	C	0.288600308358229	0.75841812884255	-0.0275232699703141	0.0894894777381405
0	1	9427869	rs2275457	A	G	0.723014773198042	0.772988514586294	-0.0260654515261065	0.0903582048254041
0	1	9431223	rs10492967	A	G	0.321380321194252	0.318583319949064	0.085793040328702	0.086018981706681
0	1	9448852	rs9943073	C	A	0.352236220669034	0.659972248422226	0.0373726489323349	0.0849472056178965
0	1	9466803	rs12044809	G	A	0.442410757093235	0.369908150988278	0.0725316042812007	0.0808921813356385
0	1	9474990	rs72645555	A	G	0.38170846568205	0.371559058118923	-0.074200722023427	0.0830397355259303
0	1	9489972	rs10864418	G	A	0.419290663540688	0.85518617896685	-0.014918199724621	0.0817411768953657
0	1	9497668	rs9660668	C	T	0.196584708202808	0.162109689857335	0.136849865345017	0.0978889588013469
0	1	9498113	rs9660890	C	T	0.195191459824849	0.135547153628233	0.146645623083077	0.0982497554626168
0	1	9499246	rs9787285	A	G	0.207707478704308	0.40037831097757	-0.0854029117728932	0.101555788699048
0	1	9503008	rs4926481	C	T	0.680348678052913	0.795762590542142	-0.0223636329778455	0.0864011332351947
0	1	9514846	rs4926491	C	T	0.281972522135476	0.460676003867019	-0.0671968869797358	0.0910855017531454
0	1	9525235	rs7544834	A	G	0.70990685615809	0.083934164618551	0.160112556839269	0.0926415597451828
0	1	9525697	rs10746490	A	G	0.903401647197225	0.539823899795844	0.0864509088060782	0.141010970928569
0	1	9525764	rs12042017	T	G	0.645712322378012	0.303262888078763	0.0880360952179472	0.0855166510765529
0	1	9526979	rs10864425	G	A	0.706820639808229	0.0951030001188026	0.153423724955483	0.0919215427746104
0	1	9533238	rs6679380	T	C	0.909535280312419	0.43260916820322	0.115348906586714	0.146990970762532
0	1	9535303	rs7418365	G	A	0.576201574903998	0.707400027496201	-0.0305618466029822	0.081422217497827
0	1	9535619	rs6541069	G	A	0.900650091126979	0.203833159935508	-0.166379564887086	0.130934715014641
0	1	9538654	rs12561781	C	G	0.711120870686552	0.507181541827299	-0.0583328941463501	0.0879523816443991
0	1	9555888	rs7417127	C	G	0.206997285604364	0.901254085137029	0.0124925779132882	0.100683845325661
0	1	9563315	rs7533271	G	C	0.811059034211922	0.840855797787284	0.0212039402901325	0.105597873662933
0	1	9567789	rs12755956	A	G	0.526968325665768	0.357661744766633	0.0743025316560907	0.0807785715693873
0	1	9576675	rs7525571	G	A	0.166467014201541	0.991381894213455	0.00118475745213067	0.109685506500185
0	1	9576789	rs75100051	G	A	0.137563048016701	0.741842298335099	-0.0392915063215037	0.119276743398153
0	1	9600774	rs12140494	C	T	0.860548327307254	0.841037393188038	0.0235426721275183	0.117380758293401
0	1	9617682	rs72646718	A	G	0.262830589668396	0.766974012484033	0.0269783611743446	0.0910399774824267
0	1	9619380	rs58670998	T	C	0.502247975621078	0.85782928749524	0.0144268667134279	0.0805348994971332
0	1	9627521	rs6698575	G	A	0.287224539983709	0.800699158328115	0.0223894005028741	0.0886911377876013
0	1	9632102	rs56053581	T	C	0.262725152306353	0.765471974579751	0.0271574912715632	0.0910399774824267
0	1	9637227	rs9430153	G	A	0.321506611176462	0.911564814659743	-0.00958885839505362	0.0863355663002472
0	1	9691975	rs4926485	G	C	0.221261765078378	0.341353287962952	0.0902812415573348	0.0948835951083004
0	1	9704925	rs4129341	G	T	0.67717051786457	0.580860088086396	-0.0472205663479256	0.0855245432609894
0	1	9713386	rs4240895	T	C	0.883543360235659	0.0686056137615967	-0.215487735281962	0.118334303986631
0	1	9718087	rs6540991	C	T	0.848539120205961	0.786073088233804	-0.0304298476482983	0.11211622701459
0	1	9720526	rs58784124	G	A	0.633573890731508	0.882745952290362	-0.0124063191247818	0.0841168323361503
0	1	9725525	rs4300218	A	G	0.092783895931589	0.986823366868185	0.00232406398304748	0.140722630708572
0	1	9734287	rs12568084	A	G	0.49691852192725	0.769873076660475	0.0236022153330927	0.0806800471073508
0	1	9741792	rs4333853	G	A	0.512784407805786	0.569213915985057	0.0457833408274233	0.0804331865592695
0	1	9746248	rs6677649	G	A	0.196137228252668	0.720701748771885	-0.03735308459081	0.104477992440018
0	1	9760651	rs12566637	T	C	0.16802055061096	0.776382055180326	-0.0304830544657047	0.107320731321085
0	1	9795719	rs12569008	T	C	0.260389231387417	0.329620416137274	0.0888082446406053	0.0910967093338184
0	1	9799496	rs11588785	C	G	0.486705540637004	0.473185284469156	-0.05767	0.0803980410209105
0	1	9804693	rs7550295	T	C	0.205703107128489	0.870429093987539	0.0163608201414805	0.100303304814105
0	1	9836556	rs72855716	G	A	0.255488122773408	0.304055382040849	0.0950242467153604	0.0924562169901708
0	1	9846341	rs17034340	C	T	0.206272838002436	0.813963542947781	0.0235390717268511	0.100031787706072
0	1	9866437	rs61479984	T	G	0.429526841628902	0.360629384754216	-0.0752858455109132	0.0823546353616669
0	1	9875633	rs946277	T	C	0.905910678681278	0.455293623839927	0.110549489290545	0.14806681987776
0	1	9877988	rs117550213	T	C	0.139341403604012	0.317542406198114	-0.122642961076212	0.122701744046803
0	1	9885290	rs12078414	T	C	0.149159296688365	0.784018895766628	0.0309376783101613	0.112876001263601
0	1	9888202	rs1767277	T	C	0.850105880224622	0.828621598876276	-0.0244187486523313	0.11280443653698
0	1	9923741	rs935073	G	A	0.195768415543829	0.223083712742483	0.119966048345112	0.0984644478989864
0	1	9926924	rs6695334	C	T	0.140074132774395	0.40421466539051	0.0950047760169267	0.113898526213534
0	1	9938165	rs17034420	G	A	0.140386387292743	0.418731461985956	0.0921685302229782	0.113981939061753
0	1	9975201	rs2033960	T	C	0.184929439312126	0.633193658166602	0.0491858599653925	0.103063891021771
0	1	10008191	rs12064822	A	G	0.152233817342932	0.0377286862445188	0.21658425557762	0.104237788250483
0	1	10008221	rs1220421	A	G	0.670699125396241	0.0282563475990112	-0.181950990937138	0.0829421786772031
0	1	10029913	rs6683452	G	A	0.826169828269348	0.319850245920437	-0.101787560407017	0.102323153406731
0	1	10093457	rs7528979	T	C	0.313405885584631	0.0685546399085954	0.153385575026965	0.0842156161358573
0	1	10155283	rs9430244	G	A	0.916164224299624	0.49587177553156	-0.0951619657575371	0.139738661849442
0	1	10159832	rs76154155	T	C	0.106963230371438	0.394277298478611	0.107391682594029	0.126063424951163
0	1	10174189	rs4543799	A	G	0.205785740320488	0.24811447293488	0.111375751580595	0.0964341247324911
0	1	10177790	rs3762290	G	A	0.207253406184876	0.273624945904905	0.105469519189048	0.0963409440988527
0	1	10190884	rs2295294	T	A	0.344246374296052	0.400751312869433	0.0704135363512337	0.083797688228844
0	1	10195940	rs6671289	A	G	0.186092249586926	0.0808937406472825	0.171435538757213	0.0982143829254887
0	1	10195970	rs6685910	T	A	0.104638767065011	0.025348664542141	0.269659880209156	0.12059667284079
0	1	10197932	rs118126602	C	T	0.101237081219031	0.590346379304576	0.0702758093189773	0.130543101145529
0	1	10203988	rs35316894	C	T	0.29272359294134	0.51871843231025	0.056262341750504	0.0871848897651866
0	1	10204186	rs12144133	G	T	0.547552009788096	0.229821491112152	-0.0963985894945896	0.0802773808656867
0	1	10209557	rs6696978	G	A	0.0946621436548817	0.173432004812617	0.177190876580781	0.130166954535108
0	1	10219202	rs6659436	T	C	0.167530916058362	0.0878125467771034	0.175326265138877	0.102707095665528
0	1	10235946	rs2180184	C	T	0.313885143597274	0.0104059073448969	0.215750613162989	0.0842104495731616
0	1	10237960	rs12733312	C	T	0.282422070446953	0.066746686399678	0.159662966436513	0.0870868679346578
0	1	10239647	rs41310363	G	A	0.0908321908600461	0.299636362831484	0.138579862515927	0.133607845520316
0	1	10240094	rs1046277	T	C	0.0915414364024001	0.296521573851617	0.139281664494018	0.133421550584652
0	1	10246129	rs2180185	C	G	0.373928394905623	0.04751769473683	0.163168415302356	0.0823394025233332
0	1	10246471	rs6667639	A	C	0.373672769819134	0.0665008080871683	0.151275700761453	0.0824375938961517
0	1	10247313	rs56221672	G	A	0.35521741812917	0.177582677770644	0.112510950629501	0.0834505231748541
0	1	10290268	rs17396382	C	T	0.0947095163758327	0.17757654931597	0.176773675855732	0.131112990354348
0	1	10323921	rs12757288	C	T	0.321481853012887	0.102409372838908	0.13776523040428	0.0843486298417484
0	1	10338598	rs10492970	G	A	0.0929616534737716	0.144477772076889	0.189296065262069	0.129715486811727
0	1	10353112	rs10492972	C	T	0.322043675273278	0.107543870986093	0.13556972463899	0.0842397748255549
0	1	10359944	rs12130220	G	T	0.228652034807339	0.306014298484551	0.0957874685010862	0.0935770795754399
0	1	10362071	rs76058266	G	A	0.112638635170376	0.791493227765135	0.0333874951172063	0.1262897952153
0	1	10366487	rs8019	G	T	0.325657420471936	0.154406925840983	0.120914772711554	0.0849039133659409
0	1	10384439	rs17401924	G	A	0.226032519920035	0.667059667143233	0.0413185758494447	0.0960479567457181
0	1	10385471	rs17401966	G	A	0.22837833012088	0.277309833647285	0.101318151974795	0.0932619578525612
0	1	10391536	rs12734551	G	T	0.228557706394411	0.282302789319852	0.100337453729926	0.0933232159483184
0	1	10407360	rs59211028	C	T	0.0989843973945801	0.401325244780429	0.108450930719466	0.129222588979078
0	1	10414470	rs17402762	C	T	0.33939389263289	0.166616420223301	0.116341528884261	0.0841129702085786
0	1	10420918	rs3748578	A	G	0.222299218180897	0.389815224460265	0.0823754064756593	0.0957906466624307
0	1	10420937	rs3748579	T	C	0.320403858866783	0.100103603321873	0.138985352916231	0.0845228938307678
0	1	10431329	rs72867431	T	C	0.0958916976168369	0.266861553212922	0.143276879883509	0.129041175831775
0	1	10484416	rs663364	G	T	0.348540349269089	0.0697365753802125	-0.159725250721585	0.0880699579883247
0	1	10484880	rs79763829	A	G	0.0973077822614902	0.896056223422602	-0.0179243852412836	0.137199274380044
0	1	10507236	rs1307489	G	A	0.835009155878837	0.52729125073736	-0.0688121508690755	0.108854778476782
0	1	10537090	rs684016	A	C	0.664173408348317	0.433467534258699	-0.0670498318943038	0.0856022571625122
0	1	10539833	rs6680568	G	A	0.117799866857232	0.801022078446988	0.031073154953414	0.123294153018719
0	1	10543836	rs9970001	G	A	0.186250336222679	0.952610385319256	-0.0062496118537178	0.105160913135041
0	1	10549380	rs670666	G	A	0.54572351530956	0.389254271254941	-0.069973356472943	0.0812726494051214
0	1	10550352	rs673254	T	C	0.372683906711577	0.962444221482085	0.00394187270774365	0.08371541402205
0	1	10556097	rs636291	A	G	0.747565833438395	0.214702807781187	-0.113226994400861	0.091257830148979
0	1	10556386	rs10127643	T	C	0.0659613560929351	0.997393275888705	0.000540664659565632	0.165490170271417
0	1	10557544	rs660725	G	A	0.848729640334472	0.222964712626398	-0.134733717963288	0.110556863715552
0	1	10562163	rs76282123	T	C	0.18380338273072	0.695689840217851	-0.0419967893120769	0.10736876970104
0	1	10563609	rs10864459	G	A	0.563687617753018	0.953481806290321	0.00477015270848122	0.0817717405178058
0	1	10563671	rs10864460	C	G	0.609014768956571	0.683197258066961	0.0336763404393737	0.0825189978140487
0	1	10563681	rs2506902	T	C	0.256703960376884	0.711855200676749	-0.0344953315540439	0.0933907414048137
0	1	10566148	rs7543322	C	T	0.515980619929074	0.985488783761434	-0.00146576640124632	0.0805892410868288
0	1	10566215	rs616488	G	A	0.294565806746345	0.653841712133749	0.0396820892718451	0.0884908329873408
0	1	10567122	rs604814	A	G	0.583219011142061	0.425650641037518	-0.0648059622582499	0.081347449547027
0	1	10567658	rs2480786	T	C	0.875395943769142	0.735239180960289	-0.040469329556314	0.119673479408431
0	1	10569930	rs6540934	T	C	0.140665113856486	0.738984339202432	0.0386168598864818	0.115897408972685
0	1	10573867	rs2274985	A	G	0.57332119230537	0.185509565398027	-0.106559926102627	0.0804845213812591
0	1	10578606	rs7419116	A	G	0.653231066960872	0.268467408289988	-0.0927831528754784	0.0838453370566926
0	1	10578791	rs11584327	C	T	0.572628274153566	0.150903668085895	-0.115918866604075	0.0807039513805027
0	1	10580891	rs2483677	T	C	0.164251310166758	0.18413054572353	0.140659042134156	0.105906470926153
0	1	10582047	rs2483678	C	T	0.818072790535839	0.852408253731337	-0.0192582160486445	0.103512887657005
0	1	10596624	rs10864461	T	C	0.275360278966418	0.852248353294937	0.0167880291088496	0.0901368454841873
0	1	10597217	rs4240914	C	A	0.275408726439654	0.857263147665472	0.0162062188397362	0.0901050575587018
0	1	10598216	rs2506892	A	G	0.165208659867317	0.141610810219144	0.154544100617133	0.105144995152661
0	1	10609505	rs12120962	A	G	0.350067450100704	0.30360886865921	-0.0885906151423811	0.0861168980793261
0	1	10613660	rs12127400	T	C	0.476984311097364	0.176452203932499	-0.109724133546492	0.0811713313703508
0	1	10615775	rs11121584	C	T	0.644464599345535	0.695261421362972	-0.0329065723619192	0.084004270774748
0	1	10621363	rs7519424	A	G	0.646237466667413	0.692801260279363	-0.0332119338895584	0.0840688401983457
0	1	10633245	rs6687430	A	G	0.755020078922934	0.109394837896451	-0.145859259807817	0.0911097003716274
0	1	10643197	rs12038548	A	G	0.240640484355935	0.224910583894848	0.11116127455113	0.091598294727887
0	1	10643829	rs12045923	T	C	0.234914494750727	0.477903404988866	0.065386041850603	0.0921347111734531
0	1	10644149	rs72857041	A	G	0.246258272725147	0.251638679367316	0.105000098511954	0.0915928915959498
0	1	10649223	rs12090714	A	G	0.253734769662165	0.0752482013287114	0.160632304406882	0.0902962070252105
0	1	10651603	rs6540941	C	T	0.206436577080239	0.775870570978798	-0.0287982716127511	0.101151458220084
0	1	10652605	rs6668131	A	G	0.534296986915599	0.484532151979188	-0.0560771992101566	0.0802212409527612
0	1	10652977	rs284273	C	T	0.670707463953504	0.167952232062524	-0.117085917481533	0.084917872422663
0	1	10653628	rs284272	T	G	0.121142981399888	0.376702784854259	-0.114487038952318	0.129512008690739
0	1	10655913	rs2387230	A	G	0.0207969174330618	0.130316583533105	0.361850807926478	0.239184119884638
0	1	10663573	rs284283	T	C	0.132227199188548	0.856530272378243	-0.0217407552101632	0.120252377520056
0	1	10666517	rs284281	G	T	0.724064138250986	0.370486973377749	-0.0799329609347874	0.0892545688164066
0	1	10666735	rs11121599	G	A	0.601211263810503	0.732130751691669	-0.0279188143489042	0.0815641925147743
0	1	10672429	rs488854	G	C	0.132594838186943	0.81752867337929	-0.0277624092060647	0.120326985623321
0	1	10673194	rs479407	A	G	0.712218925929237	0.677339602319557	-0.0370672374387811	0.0890833332402914
0	1	10767379	rs4845952	A	G	0.394476619987821	0.481601336935452	-0.0586180994895845	0.0832963684752667
0	1	10771380	rs78100955	G	T	0.114662171447248	0.00716635953288103	0.307585504488857	0.114386017070525
0	1	10780727	rs706007	G	A	0.214879641241425	0.973574576754709	-0.00326951695263114	0.0987011662179855
0	1	10801989	rs4845953	A	G	0.120329564561953	0.000395408762126031	0.385296458435934	0.108744678599849
0	1	10807369	rs205490	A	G	0.304901387643288	0.705683670368725	-0.033684922441324	0.0891939325422914
0	1	10808499	rs2076491	T	C	0.123072663330031	0.405298851452484	-0.107372667807685	0.129023437997338
0	1	10827135	rs205488	C	T	0.36189355791453	0.761857223990728	-0.0255069078019182	0.0841693171183677
0	1	10832322	rs205472	A	G	0.465684751036939	0.83175671151567	-0.0172217815736293	0.0810631086217442
0	1	10834579	rs12031981	C	T	0.523760454730004	0.64532542825221	0.0374573961648923	0.0813820930047435
0	1	10840905	rs17035713	G	A	0.458803410002009	0.785778158141079	-0.0221593446618921	0.0815290439060873
0	1	10841333	rs710135	C	T	0.853034855239876	0.471817170051429	0.0838350157015367	0.116514301070822
0	1	10842769	rs61227177	A	G	0.150928859692321	0.649197500443051	0.0515014311415985	0.113220485837513
0	1	10844558	rs710139	C	T	0.830582222435759	0.960986936931002	0.00523468220128298	0.107015619860391
0	1	10845821	rs776909	C	A	0.677032390122535	0.977099714036695	-0.00249554434588297	0.0869370318415876
0	1	10849645	rs10864471	G	A	0.534219615826882	0.448986504641514	0.0619129107038518	0.0817757757666897
0	1	10854389	rs117360158	A	C	0.104724776821977	0.733030051674084	-0.0456482136935347	0.133827396301851
0	1	10854478	rs117927896	A	C	0.105412761971348	0.624296420213496	-0.0659580216196504	0.134671326678463
0	1	10855315	rs11577258	T	C	0.513582487415432	0.429896171655304	0.0645224577222771	0.0817392501149464
0	1	10860379	rs10779746	A	G	0.45469820826576	0.0532767342816922	0.157289801273666	0.0813846731243953
0	1	10862362	rs55752650	T	C	0.100567027004867	0.425275538577542	-0.112553816302842	0.141168323929199
0	1	10864224	rs80073687	C	T	0.100954620044758	0.402179245218108	-0.118059047583829	0.140926391613895
0	1	10876600	rs6688450	T	C	0.396182900121988	0.333182364809249	-0.0806876099080664	0.0833787656740721
0	1	10883600	rs10864474	G	A	0.546448729709599	0.607033209273198	0.0421098911837579	0.0818760079818307
0	1	10888791	rs634478	C	T	0.839679317131915	0.367007904584956	-0.095933034651836	0.106345046740973
0	1	10894724	rs541695	T	C	0.733425052361825	0.985116524299863	0.00170548568615712	0.0914236569439101
0	1	10900348	rs72643268	T	C	0.158141743128311	0.229554967694298	0.127629395073726	0.106224514548912
0	1	10901000	rs35154018	C	CT	0.44241133320603	0.915488411018126	-0.00861711978804413	0.0812028794039365
0	1	10901994	rs946684	T	C	0.254848235391901	0.870278774870887	0.0151155	0.0925602776573191
0	1	10910576	rs607715	G	C	0.220572928880943	0.43330361300124	0.0756058619955001	0.096491308550223
0	1	10912551	rs637037	T	C	0.876074675487591	0.808681735436099	-0.0294700039270065	0.121712987196248
0	1	10913147	rs12085982	G	A	0.1674477261746	0.619535219354924	0.0530549165309113	0.106855864415079
0	1	10919094	rs1292646	C	T	0.867990169925727	0.883379702019937	0.017557465074835	0.119694038196482
0	1	10922290	rs1280992	G	A	0.59459266810653	0.649665879402128	0.0376269143323682	0.0828373557042581
0	1	10926966	rs36047809	T	G	0.0938726773278107	0.51650032846609	0.0875084452126071	0.134887888764547
0	1	10934874	rs12065037	A	G	0.373316325389706	0.733529615283523	0.0283910998585847	0.08339674798839
0	1	10935423	rs1280995	A	G	0.473399412524055	0.80227241106908	0.0202727687987101	0.0809591874750881
0	1	10935437	rs6667663	T	C	0.395006893765092	0.907880783726618	-0.00957970071533523	0.0827891617448178
0	1	10935519	rs12756252	A	G	0.415143207687992	0.944649287035427	0.00570698713383219	0.0822005930670704
0	1	10936544	rs7537363	G	A	0.356971991131474	0.662505888486868	-0.0367211950218222	0.0841349226347865
0	1	10937920	rs11121639	G	A	0.349122104361515	0.970617716050152	-0.00309622607133511	0.0840599215084452
0	1	10939080	rs6686445	T	G	0.303658403389306	0.909732318642043	0.00992906609222539	0.0875762929335515
0	1	10940287	rs77331515	A	G	0.304454519630118	0.977949961217581	0.00242462354056239	0.0877242632512023
0	1	10978062	rs1280972	G	A	0.423056592305186	0.505185968666107	0.0542771835425154	0.0814541898012786
0	1	10980544	rs4845964	A	G	0.492155391656299	0.880402375589799	-0.012237720733552	0.0813358346720656
0	1	11002488	rs6656310	T	C	0.930912737141012	0.486964589929813	0.116195901581722	0.167153532867504
0	1	11010551	rs10864484	T	C	0.173708930167116	0.2349783199438	0.122560068209158	0.103196984205013
0	1	11013286	rs11121657	G	A	0.433536021867537	0.0553627936658808	0.154957666097246	0.080874845205307
0	1	11019245	rs12033594	G	T	0.456169469174175	0.0305595171214261	0.174237503219832	0.0805625084600122
0	1	11024381	rs6659326	G	A	0.413437912031327	0.131444348595447	0.122434215267935	0.081166619689036
0	1	11024637	rs11121664	C	T	0.413842818093114	0.137934036442001	0.120412997745075	0.081166619689036
0	1	11028631	rs74052098	T	G	0.268811192718812	0.171265854779259	0.122686909969743	0.0896737331725946
0	1	11030861	rs78234331	T	C	0.26863695967508	0.111339403147669	0.141841712366341	0.0890852691775013
0	1	11032827	rs2003046	A	C	0.183254632409463	0.608350578688973	0.053062517278193	0.103550901015319
0	1	11033082	rs12565727	G	A	0.289657432952126	0.969841658009159	0.00336520965147453	0.089010507022117
0	1	11037736	rs11576658	T	C	0.179908941518098	0.657789737812606	0.04664331255552	0.105297532353178
0	1	11038476	rs11121667	T	C	0.283388937175072	0.998832116011097	-0.000131500995456859	0.0898398963734535
0	1	11046855	rs9430161	T	G	0.0733361762615494	0.872219066816775	-0.0249852621307273	0.155341908051014
0	1	11046868	rs9430162	G	C	0.07330555691569	0.878181106410347	-0.0238281901077623	0.155459985704952
0	1	11053101	rs6704113	G	A	0.35804866914268	0.672367602325388	-0.0355499553033705	0.0840621513722057
0	1	11060075	rs11121675	T	G	0.564324681582854	0.78733557275559	-0.0218988837460582	0.0811754889128659
0	1	11063043	rs11121676	C	T	0.676773762828455	0.842033467557304	0.0172735980714069	0.0866743359426448
0	1	11074582	rs3765897	G	A	0.176176767878342	0.517986137413249	0.0667835207656955	0.103307647348872
0	1	11086717	rs1033638	G	A	0.872400052265914	0.670504949129131	0.0522427759167394	0.122792690433463
0	1	11090916	rs12711521	A	C	0.698248251745436	0.788870999642301	-0.0234797794468044	0.0876840885152146
0	1	11126569	rs2791659	A	C	0.826519567753703	0.827876973050086	-0.0228348766073995	0.105024043969757
0	1	11132965	rs7533211	C	G	0.792839458389515	0.964568935409789	0.00438726396530916	0.0987658527378854
0	1	11147241	rs12136825	T	C	0.145767981483914	0.718227243284857	-0.0414389813836147	0.11484380518895
0	1	11153241	rs12127428	C	T	0.110880936177749	0.820400761393386	-0.0293167223183861	0.12913174434372
0	1	11153331	rs12126654	G	A	0.111418428845149	0.792490460278747	-0.0339586868336566	0.129082199304844
0	1	11166713	rs2536	C	T	0.0510910631383473	0.142932150781974	-0.304438320313604	0.20781356736382
0	1	11171226	rs17036350	T	C	0.0864797022001836	0.166527097686424	-0.215047025105924	0.155442633252114
0	1	11212458	rs11581010	G	A	0.113146123963588	0.378442456945856	0.108186346433037	0.122831587612318
0	1	11216665	rs4282823	T	C	0.0860710869481189	0.180124411970828	-0.209019223646335	0.15594119619207
0	1	11248216	rs3806317	G	A	0.149781649642705	0.0151110004447595	-0.300883777505665	0.12383537609192
0	1	11249132	rs1034528	C	G	0.163643052363101	0.850703873687062	-0.020502549106982	0.108928405402153
0	1	11256034	chr1:11256034.T.C	C	T	0.0865400835073069	0.165006629296691	-0.215960709354959	0.15554327992014
0	1	11269796	rs1010447	C	T	0.880500771082613	0.330498139887741	-0.116483907092406	0.119702590612234
0	1	11275588	rs2746637	G	A	0.880661137740361	0.383924974479062	-0.104758132189155	0.120316611204415
0	1	11289161	rs2076655	A	G	0.793208871000572	0.719537296816371	0.0360424070433667	0.100375076952768
0	1	11293792	rs11121703	C	A	0.844941067269486	0.53734549359908	-0.0674126250597664	0.109288456055875
0	1	11322156	rs1883965	G	A	0.873954240747725	0.181314382071482	-0.154936446791237	0.115908016855792
0	1	11340472	rs6685950	T	G	0.0731931837491118	0.0785952100024329	-0.310642292430973	0.176612107319371
0	1	11345339	rs11121715	C	T	0.0728226047643888	0.163189681849734	-0.240420731707317	0.172415833125021
0	1	11353244	rs77768358	A	G	0.0707606855462705	0.264299925419472	-0.190017988495484	0.170223460028518
0	1	11355449	rs11121717	C	T	0.0741960862568362	0.432334934136551	-0.127529186193877	0.162415694708341
0	1	11390336	rs2982376	C	T	0.107821196808598	0.668268483529887	0.0551540529970628	0.128706546748068
0	1	11402749	rs3124632	C	T	0.172288888888889	0.878091183751161	0.0162094855834041	0.105675378683937
0	1	11404558	rs3120815	G	A	0.172539441597623	0.903304043615424	0.0128989156892233	0.106173877033555
0	1	11411432	rs2788558	A	G	0.849862666852273	0.402985772086591	-0.0908520100765445	0.108635581095786
0	1	11432744	rs2982364	C	T	0.260157172213132	0.347158301333567	0.0854399513579071	0.0908823950069311
0	1	11435942	rs2335404	C	T	0.304740702501793	0.743620523467514	0.0284566894620802	0.0870068535579097
0	1	11444975	rs3010208	T	C	0.42563440458751	0.936295745935572	-0.00654458617953598	0.0818825988854692
0	1	11447805	rs6660541	A	G	0.799442798715322	0.671591812384793	-0.0422098724320584	0.0995599568140583
0	1	11461601	rs6671983	A	G	0.46295963182117	0.919720514938157	0.00813785427201177	0.0807440716127812
0	1	11472413	chr1:11472413.A.C	C	A	0.311178880569582	0.899758621510438	-0.0109690354241993	0.0870791450462103
0	1	11476541	rs2890085	C	T	0.406220415918692	0.957144283695528	0.00440119138764714	0.0819016360941348
0	1	11477192	rs2379143	T	C	0.764352604270206	0.743159723588654	-0.0306067866430267	0.0934067985061208
0	1	11485666	rs6661145	C	T	0.694563963941622	0.400048122048668	-0.0719410059916659	0.0854878061684986
0	1	11489255	rs877307	T	C	0.425235210892441	0.859748176463173	0.0143859006677478	0.0814166910328129
0	1	11490744	rs10864508	G	T	0.478974468093549	0.713869128039477	0.029659764850114	0.0808906979173194
0	1	11496333	rs12036240	A	G	0.480196608747412	0.657958037778849	-0.036032875672738	0.0813871611571679
0	1	11498824	rs2379155	A	G	0.147421414089599	0.702392665616144	-0.0440342564929243	0.115244980350116
0	1	11503870	rs76779637	A	G	0.0959859190307767	0.12327485264043	0.198153697051796	0.128573355906497
0	1	11518397	rs12026602	T	C	0.252417204725996	0.68205673890229	0.0381889018359581	0.0932213907920282
0	1	11531918	rs17036930	T	C	0.527700171211522	0.759960967700714	-0.0245910026566053	0.080485837962443
0	1	11532525	rs6674181	G	C	0.527730016954444	0.949704315035284	-0.00510470099319442	0.0809266794085473
0	1	11534053	rs10159458	C	A	0.852959891103491	0.13983392186269	-0.161707449123758	0.109527485226371
0	1	11537359	rs12027766	A	G	0.84332459516384	0.140067768060726	-0.158662242254507	0.107528349319629
0	1	11556348	rs10864512	G	A	0.792791749892199	0.0978630397119861	-0.16177484931461	0.097731257668606
0	1	11564507	rs2817614	A	G	0.72688745479283	0.223751226452854	0.112931595420272	0.0928245301728329
0	1	11567190	rs2817637	T	C	0.220882771176423	0.563894058808907	0.0562421019983536	0.0974619623593945
0	1	11574366	rs10864515	G	C	0.457988497789926	0.766095351772238	0.0240692766530251	0.0809088881077959
0	1	11586677	rs2745260	C	T	0.411642849263247	0.949837233586667	0.00514115820041135	0.081720901595254
0	1	11607932	rs2745291	A	G	0.506647895629502	0.8577872775624	0.0144058326601269	0.0803934701150763
0	1	11613163	rs2817611	T	C	0.103248445288054	0.955572406244148	0.00731525581344096	0.131308301350771
0	1	11617025	rs2817606	T	C	0.419507211437101	0.597854196149368	0.0427963060166846	0.0811321614632913
0	1	11618451	rs2594292	G	A	0.688445850176204	0.367761082231008	-0.0778576075010614	0.0864436087866983
0	1	11619933	rs12086490	T	C	0.273836398962548	0.450608028142251	-0.0690891611713666	0.0915813918073951
0	1	11636479	rs2745278	C	T	0.472500206914172	0.657498601695834	0.035535043874686	0.0801477230758545
0	1	11645598	rs2745275	A	G	0.459555764541971	0.702506973150291	-0.0307575659173083	0.0805301505906451
0	1	11647129	rs2745274	T	C	0.434131540584615	0.446022342691387	-0.0618576766925679	0.0811713313703508
0	1	11654491	rs7530509	G	A	0.581224601731165	0.201833100276781	0.104375620394133	0.0817768763159913
0	1	11656684	rs761087	G	A	0.274166384782558	0.581549131636815	0.0490343632690617	0.0889716699749604
0	1	11665198	rs11121778	C	T	0.573213494950898	0.810207653111015	0.0196626621249993	0.0818738062455589
0	1	11675059	rs734737	G	T	0.221567389853749	0.808392519299857	0.0235232309501424	0.0970028915773752
0	1	11676100	rs7554745	A	C	0.281131192755488	0.785407417575519	-0.0247351786351053	0.0908449372026534
0	1	11678938	rs4845872	A	G	0.220845178911512	0.706394295390446	0.0365427216431067	0.0970067047898514
0	1	11686768	rs10779761	G	T	0.593113902273299	0.992192066548127	0.000809872180302966	0.0827586709589521
0	1	11689296	rs115723174	T	C	0.183281287191456	0.960147391280138	-0.00525534511602435	0.105172899850503
0	1	11693090	rs80032347	A	G	0.162514325542784	0.453300772121402	0.0811134623200916	0.108162313738449
0	1	11695180	rs10864529	G	C	0.601457015254336	0.972712083336322	0.00283823875442074	0.082972450703883
0	1	11697411	rs74782931	T	C	0.136094927731459	0.166041806608951	0.157063225763698	0.113400196397844
0	1	11722688	rs3125815	A	G	0.153634801920467	0.921755768367433	0.0109562955730176	0.111545897491417
0	1	11725908	rs3117066	G	A	0.412289564246524	0.560063860713535	-0.0474989315255175	0.0815087158620951
0	1	11733075	rs747862	C	T	0.153554880261686	0.28166142560621	0.115623803443509	0.10739771993644
0	1	11745459	rs2336031	G	A	0.859299409348528	0.90388360528321	0.0139318090987467	0.115370728028875
0	1	11749957	rs6658345	C	A	0.312424435013685	0.331736642255797	-0.0861247158521682	0.0887314865268821
0	1	11751135	rs12088541	T	C	0.118812080228761	0.174669080264168	-0.180240329161016	0.132788104182691
0	1	11760782	rs1555079	T	C	0.877603396640739	0.57280374983833	0.0709484566140073	0.125811398896536
0	1	11770653	rs12731150	A	G	0.8023872022257	0.385363102664225	-0.0848171488380409	0.0977091873830373
0	1	11773462	rs12565097	G	A	0.522077565089896	0.192643868597	-0.10560424417824	0.0810595934169916
0	1	11782814	rs7414943	A	G	0.415999188635507	0.211873837210598	-0.102090369114307	0.0817750420735552
0	1	11790687	rs10864532	G	A	0.183256153541694	0.798068974473792	-0.0270007670433031	0.105534816536285
0	1	11790925	rs74541046	T	C	0.39678342174778	0.574493311346305	-0.0462650089271222	0.0824032625503883
0	1	11797186	rs12095517	C	T	0.629549684984298	0.277196076506443	0.0924727664000425	0.0850997502965748
0	1	11800478	rs11121816	G	T	0.509617789042959	0.937875580100762	0.00633234931696214	0.081246199912626
0	1	11800703	rs4073395	T	C	0.322736735285213	0.926831080502539	-0.00793162037909848	0.0863704666669429
0	1	11811234	rs4075033	G	A	0.42606362606345	0.548309368028443	0.0487930426816463	0.0812817168868659
0	1	11824303	rs4845877	C	T	0.851758530549542	0.596824520732258	-0.0592258090390771	0.111963869676541
0	1	11828319	rs4845881	A	G	0.789901048678773	0.255824006366423	-0.110447757501034	0.0971980335700613
0	1	11831615	rs6667720	T	C	0.889162564206367	0.930014488495159	-0.0113720252156404	0.129482685659599
0	1	11843167	rs4845882	G	A	0.809091368700031	0.585180446087875	-0.055701561095344	0.102048644740537
0	1	11846252	rs4846048	A	G	0.901700950083182	0.968499956686523	0.00542166492922641	0.137293102812389
0	1	11848972	rs72640221	A	G	0.0902021331129578	0.430271499189311	0.10776978423634	0.136637600187333
0	1	11850365	rs4846049	G	T	0.812563266135488	0.575367820161647	-0.0576369856286108	0.102893120385936
0	1	11850927	rs2274976	T	C	0.0897254851547033	0.486755516540032	0.0957354071170641	0.137654025322537
0	1	11852110	rs13306556	T	C	0.0894279584855337	0.475359624575332	0.0982295040064076	0.13761761610768
0	1	11852300	rs1476413	T	C	0.189641859134456	0.398334943280265	0.0855904275233632	0.1013385753504
0	1	11854476	rs1801131	G	T	0.187158627264102	0.359039885274027	0.0936473623667994	0.102101787637573
0	1	11856378	rs1801133	A	G	0.399815426787781	0.719461266203144	0.0295360165841354	0.0822320499288539
0	1	11857788	rs17421511	A	G	0.0904570345880943	0.524190721201197	0.0876825647199993	0.137671095588783
0	1	11862214	rs9651118	C	T	0.365854670459934	0.453960471162074	-0.0635484772572773	0.0848638399635306
0	1	11862778	rs17367504	G	A	0.101485136042996	0.412694340785917	0.106744964817073	0.130310053979588
0	1	11864586	rs3753584	C	T	0.101304190575552	0.438660248242188	0.10078433203865	0.130135381827004
0	1	11881320	rs198396	C	G	0.0938795019193182	0.554563831050801	0.0799642200040713	0.135318082664034
0	1	11886813	rs2076004	A	G	0.0901334261192299	0.349475010369034	0.127485262081262	0.136259256566613
0	1	11898789	rs2272803	T	G	0.0889259581954852	0.361580551092866	0.125087475005333	0.137103574114247
0	1	11899033	rs1023252	T	G	0.179376364184476	0.25483646490536	0.117574889441517	0.103255387161093
0	1	11904092	rs7552330	A	G	0.100793398847729	0.200526514703701	0.163044066890302	0.127372908314127
0	1	11907648	rs5063	T	C	0.0891017879868337	0.338470955589428	0.129896465380816	0.135705926394395
0	1	11910677	rs632793	G	A	0.130489476430684	0.246267292731619	0.134122319640319	0.115676186290532
0	1	11913757	rs198375	C	T	0.152810798531819	0.129847990094255	0.163180073405011	0.107730838764975
0	1	11914829	rs6668352	A	G	0.118457654230371	0.286474579704873	0.12861452235828	0.120664276079251
0	1	11918444	rs61761991	T	C	0.0114598512860658	0.449053523914801	0.263389132161462	0.347940896443611
0	1	11919271	rs198389	G	A	0.134049688672313	0.205783713939602	0.143948262593973	0.113771107975672
0	1	11922298	rs6668659	G	T	0.133174991701208	0.239896881626221	0.135039386135989	0.114903220166946
0	1	11922812	rs79990227	G	A	0.0646179934331945	0.256506177925572	-0.206792398154006	0.182246085616438
0	1	11925300	rs6676300	G	A	0.14491243512217	0.256724949127542	0.12565673249288	0.110792193915518
0	1	11925781	rs1318408	G	A	0.092449970643676	0.0516291596668842	0.248884089967869	0.12788121891155
0	1	11927878	rs79653311	C	T	0.0878617378520582	0.0982761139549838	0.217750231014545	0.131708887781111
0	1	11934378	rs198384	A	G	0.600799656582308	0.677766404862516	0.034195142179028	0.0822962041415071
0	1	11941936	rs11588551	T	C	0.551564238779407	0.666033137110592	0.035012861887628	0.0811236587219071
0	1	11959362	rs17037526	T	C	0.404140863981515	0.47796852749336	-0.0583581515001235	0.0822439595673957
0	1	11973888	rs7554547	G	A	0.448456738093381	0.681409611041884	0.033046732558162	0.0804956994234412
0	1	11979909	rs3209284	C	T	0.614971642614426	0.340286565684503	0.0792912456355181	0.083149447300746
0	1	11982544	rs2639453	C	T	0.652813151057994	0.298878429764999	0.0888747989983788	0.0855518324746851
0	1	12009955	rs7529452	T	C	0.320839459206324	0.847886797580339	0.0163777987560839	0.0853831218684399
0	1	12009956	rs7551175	A	G	0.225436523837546	0.746805161889078	0.031025	0.0960958115632518
0	1	12042261	rs2236055	G	A	0.609403053098074	0.823624025490222	0.0183200411379093	0.0821945714585194
0	1	12042755	rs4240897	A	G	0.528896920955928	0.903148994685769	0.0097822652836756	0.0803904851428121
0	1	12044164	rs1474868	T	C	0.608591412286273	0.785506123925992	0.0223504647558423	0.0821253161144901
0	1	12046063	rs2336384	T	G	0.581485159818411	0.79158705943825	0.021477010789509	0.0812752580986779
0	1	12046089	rs873458	A	G	0.374336379240039	0.706067860643268	0.0313347490962453	0.0830846857142264
0	1	12046334	rs873457	G	C	0.581755374889875	0.797515622958614	0.0208522785558744	0.0812752580986779
0	1	12050634	rs4846085	C	T	0.58168085657409	0.795142630359159	0.0211021866700469	0.0812752580986779
0	1	12054911	rs6672267	G	A	0.610018181818182	0.818498365985509	0.0188692787555566	0.0822273990094289
0	1	12056440	rs2236056	T	C	0.581509556947344	0.786536982161765	0.0220101723143052	0.0812752580986779
0	1	12059412	rs2295281	T	C	0.373954031790231	0.442938998097144	0.0634476056538833	0.0826959339996473
0	1	12065841	rs1042837	T	C	0.0804903825437039	0.936948678960166	0.0116761214040103	0.147601821060143
0	1	12072534	rs14305	T	C	0.153961262881117	0.454154785910806	-0.0859687167966036	0.114853688029601
0	1	12128498	rs12029016	A	G	0.44544667661106	0.847095302296915	0.0156049760185329	0.0809277918925039
0	1	12135526	rs6690493	G	A	0.224838320888214	0.888086098293749	-0.0136931856924586	0.0973036111535819
0	1	12141461	rs2297875	G	A	0.238988475457487	0.325169448715347	-0.0964280440688763	0.0980069049456808
0	1	12142243	rs59346161	A	T	0.124731992470763	0.800830033598085	-0.0312616036565999	0.123919722001694
0	1	12147753	rs12133231	A	G	0.122886673330147	0.789973570700626	-0.0333442662010811	0.125192042489195
0	1	12153413	rs17037598	T	G	0.0866402005125331	0.411645386952898	0.112992018537736	0.137627047026059
0	1	12164071	rs562844	C	T	0.410459065854366	0.312349385149337	-0.0837265200191033	0.0828725527556197
0	1	12164437	rs2230622	T	C	0.27546590091658	0.951564787933341	-0.00551486147883287	0.0907917672533287
0	1	12165037	rs10864549	C	T	0.303274692401174	0.955885616534582	0.00487750779880968	0.0881731536050987
0	1	12165130	rs11569859	A	G	0.112639143119965	0.159418516733216	-0.19747766673551	0.14035072308456
0	1	12174100	rs72641094	A	G	0.134494141902072	0.284803977116715	-0.13447470837709	0.125725493292652
0	1	12181401	rs3753577	T	C	0.196595730033701	0.190066006254685	-0.138568354899006	0.105746382934202
0	1	12185335	rs488733	C	T	0.671240222960095	0.535937840491628	0.0536256311990991	0.0866372476084622
0	1	12186933	rs1148475	G	A	0.659198513029158	0.445552462380451	0.0655902926966873	0.0859805147168375
0	1	12187130	rs6668157	T	C	0.215083231450573	0.307150276348124	-0.102679833166859	0.100546253878882
0	1	12206866	rs630542	T	G	0.30890114705151	0.309630413044359	-0.0907359740448215	0.0893072505466415
0	1	12213337	rs1148461	G	A	0.305016712729506	0.134487969784273	-0.134612288696552	0.0899432321022613
0	1	12223451	rs590368	A	G	0.302189392873991	0.120886018171541	-0.140353511951258	0.0904884567217002
0	1	12233754	rs976881	C	T	0.856004680041105	0.22157675314849	-0.136169003664864	0.111399707371118
0	1	12240676	rs3766730	A	G	0.173627936832011	0.21886656588602	-0.138192876377309	0.112393271610208
0	1	12249770	rs548580	A	G	0.133910472593311	0.922529876808033	0.0114870358272859	0.118121702121236
0	1	12251808	rs653667	G	T	0.306054040911842	0.20606904188281	0.110215732102676	0.0871650520853581
0	1	12252955	rs1061622	G	T	0.129936518989323	0.994465233695931	0.000834832161941977	0.120347330709691
0	1	12262792	rs5746059	G	A	0.1273106246463	0.761993262694223	-0.0373168881274745	0.123213219664261
0	1	12271503	rs235214	C	T	0.559670689899619	0.929720885346446	0.00717973409936926	0.0814065599379468
0	1	12278932	rs7550488	G	A	0.625531247688076	0.317573246162219	-0.0829926788916212	0.0830377489672973
0	1	12305286	rs374450	A	G	0.193867847062763	0.413020680715381	-0.0864793158168615	0.105644306107539
0	1	12306734	rs6541016	G	T	0.126714975845411	0.857162639465941	-0.0224204070559582	0.124566694843547
0	1	12319994	rs235243	T	G	0.125748621117754	0.740967907683539	-0.0416377473300234	0.125956721857402
0	1	12329295	rs3765339	T	C	0.240760023694867	0.14909793931263	0.132679830717237	0.0919647375439641
0	1	12363811	rs7523900	T	C	0.126320502931662	0.872127454176099	-0.0200369948757084	0.124486815122402
0	1	12368336	rs115361959	C	A	0.0766560390037209	0.269550409605109	-0.179079274280526	0.162195015593377
0	1	12401868	rs28551666	C	A	0.927747173951677	0.0403484994615771	-0.290812232868405	0.14184832739229
0	1	12486792	rs580233	A	G	0.190728327334972	0.799534513856896	-0.0262950748059423	0.103544472221581
0	1	12488475	rs11121906	A	C	0.124814761250035	0.935638168623834	0.0100290617101533	0.124193871258822
0	1	12519105	rs117618373	T	C	0.0698719089130048	0.841321155793661	-0.0323175807261115	0.161423372370316
0	1	12537010	rs75965755	A	G	0.0691165519592852	0.947221595596796	0.0105624891311544	0.159563295461504
0	1	12587927	rs74638742	A	G	0.0761660585070196	0.442237170324604	0.11313399720449	0.147229204581793
0	1	12590762	rs10864555	C	T	0.809506165099269	0.794546307666656	-0.0267972515555933	0.102903454017768
0	1	12592294	rs7543599	T	C	0.845076259791984	0.433570979593484	-0.0861419878422776	0.110001880664683
0	1	12593561	rs4846107	G	A	0.167745555770089	0.60939359319578	-0.0567142851537952	0.111000054667053
0	1	12595464	rs56060440	A	G	0.0914838135863435	0.215272565556135	-0.186464151493564	0.150471762991648
0	1	12596355	rs56089820	G	T	0.278113195351711	0.969295103968116	-0.00348822699276409	0.0906212259105147
0	1	12597926	rs74054806	C	T	0.421129448716663	0.444064378462301	-0.0625059722180994	0.0816700067418533
0	1	12599005	rs11121923	A	C	0.414447096303147	0.417438135920721	-0.066481256984493	0.0819871789129254
0	1	12605011	rs6541027	T	C	0.687498446419239	0.699809420747033	-0.0332834501436192	0.0863209842831737
0	1	12606725	rs10779770	C	A	0.496788958457979	0.388960392353421	0.0695364008051974	0.0807151008318969
0	1	12619096	rs4845904	A	G	0.196844128993669	0.176788138491912	-0.143335120675189	0.106118301784584
0	1	12625101	rs10864570	C	T	0.271263120152101	0.355947253838603	-0.0851446289809128	0.0922362052631602
0	1	12626182	rs7517059	C	G	0.22474463266691	0.556442342461609	-0.0575525734237159	0.0978562229655293
0	1	12626549	rs4846118	C	T	0.67869149019214	0.932634847286082	-0.00730339470625104	0.0863997692932338
0	1	12628459	rs11121940	A	G	0.182870186348982	0.235029510124396	-0.129038374565859	0.10866367467327
0	1	12630700	rs4846121	T	C	0.589919634588641	0.655307503026425	-0.0361697344329596	0.0810251822106848
0	1	12637160	rs4845907	A	G	0.376633874880703	0.841452904924144	0.0166095852047556	0.0830332341987589
0	1	12640127	rs3128458	A	G	0.72926387435316	0.405731349119182	-0.0741923751796513	0.0892347746556714
0	1	12642243	rs12029485	G	T	0.166716768921224	0.940873437125434	-0.00797195276348502	0.107479114260474
0	1	12663774	rs4846127	T	C	0.616125485346801	0.328280271672244	-0.0802154494119532	0.082054816340664
0	1	12664209	rs6662695	C	T	0.385164242686787	0.478682088566565	0.0581610335628262	0.0820992036263102
0	1	12668321	rs6541043	G	C	0.38887885237165	0.537937329373083	0.0506226524612408	0.0821882846657633
0	1	12669280	rs6541044	G	A	0.313545029004697	0.521143361496474	0.0552677482815107	0.086142661297254
0	1	12669341	rs12027375	T	C	0.271615705922184	0.381202159532756	0.0779527709894048	0.0890193521189624
0	1	12669452	rs7548227	T	C	0.375407290049208	0.765105805480746	0.0247268641739417	0.0827586709589521
0	1	12671324	rs4618985	C	A	0.289226839170621	0.184197435959737	0.11510154850673	0.0866766714865729
0	1	12671703	rs5022242	C	T	0.441165607669613	0.643952079852103	0.0370400983024136	0.0801421089489167
0	1	12682574	rs3000896	C	T	0.725040619001753	0.849595915405333	-0.016785234960055	0.0885138313986747
0	1	12682662	rs4846130	A	G	0.235273889737692	0.58312781731229	0.0507327125249201	0.0924393342907272
0	1	12684504	rs6680343	T	C	0.477011685871079	0.558738099750024	0.0465060053967193	0.0795359373342813
0	1	12684837	rs12402628	T	G	0.476868613045687	0.557991574926909	0.0466156878124057	0.0795724058710797
0	1	12693125	rs4845911	A	G	0.29589686564953	0.289573392908365	0.0925868263223706	0.0874237591069168
0	1	12699337	rs3000891	C	T	0.581324979637483	0.67607621988842	-0.0342062730766094	0.0818677716984781
0	1	12709554	rs17458785	A	G	0.344106629842163	0.258153067156954	0.0945869064676315	0.0836484310733536
0	1	12724931	rs2027589	A	G	0.107359274092131	0.565627927076544	-0.077038040078323	0.134095262292398
0	1	12728153	rs2245926	T	G	0.122226998002068	0.551302516414943	-0.0752788269002025	0.12634714729126
0	1	12739778	rs2799845	A	G	0.115828224476093	0.551734592305719	-0.0763154046175418	0.128226080055337
0	1	12739867	rs2255773	G	A	0.128977173545677	0.430124574739573	-0.0981053042365406	0.124344712392608
0	1	12743160	rs2489262	T	G	0.259063836015665	0.292573500689657	-0.100007536074645	0.0950196844096058
0	1	12746537	rs7524074	C	T	0.738768482286484	0.287007835319457	0.100163600332489	0.0940760731309844
0	1	12750723	rs3128450	A	T	0.750651935716106	0.182391987774066	0.128274956921713	0.0961995192809573
0	1	12757671	rs3010951	T	C	0.728945553404405	0.465884981837529	0.0670556921337253	0.0919590533882329
0	1	12762562	rs3000875	G	T	0.730151701458358	0.476894048549516	0.0655118234147644	0.0921006378913889
0	1	12763781	rs10779772	T	G	0.60584030870985	0.527176841057958	0.0527935999425072	0.0834917094733603
0	1	12769239	rs3010872	T	C	0.69676683500112	0.545817480656976	0.0536661258768481	0.0888454135653142
0	1	12769379	rs3010873	C	G	0.710536072847608	0.649200062795844	0.0407328150986917	0.0895475158871103
0	1	12771713	rs3000868	G	A	0.760336967004433	0.875122984951429	-0.0147683255975773	0.0939732142841713
0	1	12775851	rs3000861	G	A	0.615200509637227	0.47024703366529	-0.0599426916360064	0.0830142457654981
0	1	12776218	rs3000860	C	A	0.755778197167862	0.834618897706109	0.0195389240662746	0.0935855624549039
0	1	12777049	rs79983604	T	C	0.0808083637117725	0.979951885546494	0.0037136555377651	0.147782306508218
0	1	12795653	rs3010902	C	T	0.827564684394776	0.852284380849956	-0.0200541329011345	0.107699496694881
0	1	12796044	rs3010903	T	G	0.827262519414826	0.882657813385186	-0.0158872429652631	0.107636554526757
0	1	12803975	rs6662299	T	C	0.7590201915949	0.153093713529256	-0.132359995322495	0.0926443884910652
0	1	12823636	rs72862122	A	G	0.136414085655016	0.512430878303102	0.0749720996746497	0.114451212821634
0	1	12829572	rs2009740	T	C	0.843682715917901	0.499993314549351	0.0779786026200874	0.115609446229733
0	1	12833428	rs11121976	C	T	0.819135421968946	0.0864450507741084	0.192134567195199	0.112067379555598
0	1	12835868	rs1812242	C	T	0.727379835067151	0.766350486697492	0.0271847670485072	0.0914843902456132
0	1	12837840	rs848577	C	G	0.726343612432987	0.724453683525617	0.0322358257682542	0.0914458176453192
0	1	12866852	chr1:12866852.T.G	G	T	0.091127132754621	0.038783003789658	0.26210815919347	0.126837870996676
0	1	12866899	rs9308457	T	G	0.39805248864348	0.104616123596467	0.130098038193184	0.0801651613611934
0	1	12867513	rs116786716	A	G	0.09319356187226	0.0541027370585793	0.239445404722892	0.124321793886029
0	1	12868019	rs1416906	T	C	0.320700146250751	0.899942509242443	0.0106399063574878	0.0846223670649998
0	1	12868237	rs703804	A	C	0.418971699593602	0.189006918646372	-0.10662195389775	0.0811725324211772
0	1	13176463	rs28488227	A	G	0.305000024132914	0.699152008283131	0.0337098141508499	0.0872259520512148
0	1	13775026	rs10927559	T	G	0.301984009833996	0.902859993985328	-0.0107784402647326	0.0883122021722402
0	1	13783354	rs11580598	T	C	0.432490940766551	0.584892447437709	-0.0447811967642718	0.0819789465704753
0	1	13785062	rs2999877	G	A	0.180599445465725	0.526820836855866	0.0650934067086201	0.102854880833481
0	1	13785485	rs10754872	C	T	0.432471548335252	0.73141923686998	-0.0281507680017835	0.0820152433918326
0	1	13785516	rs10927575	C	G	0.220036437481868	0.43155310595645	-0.0781582383235579	0.0993701053448711
0	1	13793697	rs12564562	A	G	0.368493194817554	0.820248030916049	0.0189913683593473	0.0835792139300168
0	1	13795449	rs3013090	C	T	0.389049033602745	0.326086850485299	-0.0829801544051276	0.0844989053196791
0	1	13801089	rs2359535	A	G	0.125032454078793	0.132572207745976	0.174304681594482	0.11589132918491
0	1	13802224	rs3795750	A	G	0.571238451198474	0.799743618614128	-0.0208526967829443	0.0822011405030425
0	1	13802325	rs3013105	C	T	0.572585188221357	0.613935864131557	-0.041735	0.0827314933988261
0	1	13802437	rs3013106	A	G	0.377902900048312	0.647439105153136	0.0383621741858753	0.0838842526747769
0	1	13804575	rs16850548	T	C	0.249479440770656	0.377752648229208	-0.0844156731973521	0.0957045323377624
0	1	13804751	rs55957512	T	G	0.124816464396878	0.122345777442681	0.179057132931314	0.115894433726406
0	1	13805706	rs2940310	T	C	0.194840543054829	0.533171905502466	-0.0656276919946286	0.105312429086356
0	1	13806431	rs6666545	A	C	0.253093108972691	0.320977767134509	-0.0946290978018524	0.0953489251895292
0	1	13806900	rs61781238	A	G	0.195050320812052	0.357003841861244	-0.0971324198121254	0.105453865360541
0	1	13815792	rs375996	G	A	0.213654004090368	0.227249338649962	0.116287065540419	0.0963059967330087
0	1	13816076	rs2924851	A	G	0.359501804210819	0.583307141352808	0.0458843347590266	0.0836449942228044
0	1	13817381	rs6690828	G	A	0.143199088293123	0.422346430573806	-0.0946559584245757	0.117972359583277
0	1	13819261	rs164951	A	G	0.506763363437001	0.403101661488425	-0.0673957891699529	0.0806078470722185
0	1	13822035	rs354590	A	G	0.466574718696438	0.205057107928022	-0.102422175389314	0.0808208203615812
0	1	13827439	rs10803381	A	G	0.140867013178435	0.532054073524253	0.0713789318197101	0.11422940744067
0	1	13828957	rs12046672	A	G	0.268967045518095	0.976716314924006	0.0026675248042883	0.0913976771178174
0	1	13830815	rs2999900	C	T	0.347934458820425	0.895246926585682	-0.0112257262120912	0.085257840607252
0	1	13833861	rs76079754	C	T	0.175476580391003	0.235503732406698	0.121780146726796	0.102655413487237
0	1	13837213	rs2990678	C	T	0.29276468034144	0.683769540512195	0.0363195997075592	0.0891662148863525
0	1	13842586	rs2282189	G	A	0.322671703368039	0.176702599264309	0.113794911409796	0.0842315291087459
0	1	13844562	rs45223	G	A	0.376356318837815	0.610615229148372	0.0421263157095019	0.082731130780582
0	1	13844765	rs16851109	A	G	0.445026000539868	0.572949047556017	-0.0455605817597306	0.0808222122934983
0	1	13845251	rs35530871	T	C	0.0803335755997177	0.115539319211486	-0.257253577123342	0.163462671941124
0	1	13851036	rs4345799	G	T	0.754095659057489	0.0212980895217828	-0.207829114658908	0.0902561774288527
0	1	13852232	rs16851217	T	C	0.276704390481619	0.649780973309805	-0.0414016705100129	0.0911797538104381
0	1	13852683	rs2168201	G	A	0.901385681200347	0.159561640431198	-0.178538176623446	0.126933636860831
0	1	13852955	rs12750399	A	G	0.552274967780228	0.374651333023263	-0.0709035880217949	0.0798648703394986
0	1	13854682	rs10927814	G	C	0.760543394645664	0.0511335176982785	-0.176999837352577	0.0907525070640593
0	1	13855608	rs12072110	T	C	0.0754878643668985	0.17638057608301	-0.226716198192392	0.167691535401346
0	1	13855662	rs76062973	G	A	0.117311959909317	0.404337480041271	-0.108534514441007	0.130152952895717
0	1	13855758	rs12124179	T	G	0.140233312644185	0.190036936939075	0.147042247079161	0.112205745872173
0	1	13859570	rs3856278	G	A	0.274623862550158	0.0773367676337139	-0.16514127160066	0.0934928295691126
0	1	13859697	rs75931286	A	G	0.198930932415276	0.288305402120799	-0.110515112871691	0.104078243751942
0	1	13863307	rs12564444	A	G	0.242356501092256	0.934272190749972	-0.0078269801085992	0.0949058648723837
0	1	13863608	rs6678308	A	G	0.18241452991453	0.17903638597667	0.137522511925593	0.102344016273247
0	1	13867459	rs183052	G	A	0.184715685312819	0.188912491533407	-0.142340981306693	0.108342708967794
0	1	13872988	rs10927854	T	C	0.131309955354554	0.00830692855776654	0.289148076218707	0.109553456159749
0	1	13874853	rs1610562	C	T	0.702735512723373	0.0636280937155931	-0.160883114973253	0.0867398747431438
0	1	13875610	rs17391912	T	C	0.199089698304195	0.143432718176251	-0.154861998126301	0.105843191892117
0	1	13875896	rs13375580	C	G	0.340878968197225	0.452751569735156	0.0637254243206926	0.084872666969368
0	1	13876130	rs76996492	A	G	0.197373693989843	0.165453303005995	-0.147187870882663	0.10612248523986
0	1	13876264	rs354581	G	C	0.760980733438087	0.00441256111640849	-0.254561069954631	0.0894120373887152
0	1	13880522	rs6684199	G	A	0.114341177969877	0.00400303173439284	0.32937215399444	0.114447879450257
0	1	13885203	rs10927872	T	C	0.179575931731104	0.214105438158152	0.126114665575782	0.101512545137499
0	1	13885279	rs12042662	A	G	0.757580299480344	0.0688133687510478	-0.164042266998792	0.0901507906254346
0	1	13900468	rs655839	T	A	0.550845056226661	0.658362134273793	-0.0356066568693568	0.0805260536698445
0	1	13901884	rs12404716	C	T	0.123843248739057	0.337539986312557	0.114315149803723	0.119197821869816
0	1	13903098	rs355013	C	T	0.670524788673329	0.782078060769292	0.0239212378608971	0.0864793976259533
0	1	13908031	rs1261015	A	G	0.692154986548995	0.551232868829106	-0.0515043555992929	0.0864292163252908
0	1	13908105	rs1262461	G	A	0.719980017497718	0.968248323927539	-0.00358702596179401	0.090114204017245
0	1	13912977	rs355027	C	T	0.543027069419464	0.777677000868597	-0.0227978937009534	0.0807440716127812
0	1	13913180	rs355028	T	C	0.522115349199662	0.835954920569819	-0.0166327120908276	0.0803239691504643
0	1	13914230	rs1148455	T	C	0.646239986842074	0.0631154938002327	-0.154686290330431	0.083237302749147
0	1	13914909	rs10927904	T	C	0.195456435854277	0.635477450904801	-0.0489851012347873	0.103337229997624
0	1	13916809	rs434651	C	T	0.737369545032498	0.503249983193609	-0.060893058642124	0.0909686772104115
0	1	13917411	rs11804743	T	C	0.0557329017106086	0.899130990073953	0.0222332842857126	0.175397797991381
0	1	13920193	rs1261025	G	A	0.685787938550066	0.109076788709257	-0.136229653155474	0.0850183148851274
0	1	13920807	rs1261026	T	G	0.684999143474316	0.116659047464068	-0.133494192217306	0.0850849256661532
0	1	13922117	rs12566684	G	A	0.169100937078179	0.356063904266354	0.096644248799814	0.104719005065427
0	1	13922799	rs7514217	G	A	0.717874874545304	0.538578261813844	-0.0547989280751992	0.0891091130236346
0	1	13923443	rs16852007	A	G	0.124634165851088	0.170885060926646	-0.177346606059707	0.12951006097159
0	1	13923574	rs10927907	C	T	0.168092222592057	0.709682823968205	-0.0407299385289152	0.109406115546387
0	1	13924863	rs1262460	G	A	0.302211511362858	0.667297827563767	-0.0382489424606162	0.0889800969513944
0	1	13932007	rs2788749	G	C	0.599551104114645	0.121523261191096	-0.126718135816672	0.0818375077909277
0	1	13932427	rs442112	T	C	0.646502371426915	0.413440626819437	0.0691365100843008	0.0845340611856938
0	1	13934056	rs2483133	C	T	0.306820957588979	0.276916863252021	-0.0966402068542135	0.088883238014896
0	1	13935402	rs92406	A	C	0.621554489448823	0.586342675024597	0.0455296277881268	0.0836720852409335
0	1	13937281	rs4391657	C	T	0.776463655514969	0.660337158275489	-0.0421499490988295	0.0959157313447666
0	1	13938377	rs1412838	C	A	0.41263767780812	0.335689871167304	-0.0788980586354913	0.0819535844244466
0	1	13938925	rs79769438	A	G	0.105424638454932	0.313645644674573	-0.142332527905493	0.141258701684258
0	1	13943528	rs1539114	C	A	0.136008299721713	0.22059610361608	-0.153056598179655	0.124949815007121
0	1	13943724	rs1061615	C	T	0.182912130902374	0.062952894518565	0.182872305107239	0.0983436088266482
0	1	13944568	rs876931	C	T	0.550115882911798	0.147203781346026	-0.117405652288393	0.080998503076263
0	1	13945379	rs1106669	T	C	0.210095263999723	0.0655355329965635	0.173304917361016	0.0941062705948863
0	1	13946586	rs6703700	A	G	0.414012627482896	0.535612918408059	-0.0506130744368321	0.0817050641162946
0	1	13947519	rs1772636	G	A	0.185057705574658	0.0449834437441991	0.195728027366379	0.0976292521518762
0	1	13947905	rs11588651	G	A	0.0555970619726002	0.640407045429378	0.0816744723581947	0.174843223133174
0	1	13948225	rs1772635	A	C	0.688398120758657	0.734193702513371	-0.0295921098539395	0.0871503729224052
0	1	13948765	rs10927910	A	G	0.113733464825773	0.837806883925378	0.0258095421528293	0.126085006417514
0	1	13949397	rs75737744	C	A	0.135384500434366	0.32839028825363	-0.121752554899117	0.124572712405971
0	1	13952864	rs7515525	T	G	0.264122036336654	0.716410968335084	0.0331348913777645	0.0912154592329431
0	1	13956484	rs10803421	C	T	0.247356079729771	0.857985809199182	0.0166666728511648	0.0931417842861311
[truncated: 579,674 more rows]
