# Supplementary material for: Genome-wide association study of self-reported food reactions in Japanese identifies shrimp and peach specific loci in the HLA-DR/DQ gene region
Source: Sci Rep. 2018 Jan 18;8:1069. doi: 10.1038/s41598-017-18241-w (PMC5773682; doi:10.1038/s41598-017-18241-w)
Supplement: Supplementary file 4 — Dataset S2 [file 41598_2017_18241_MOESM4_ESM.txt]

regional.analysis	CHR	BP	rsid	A1	A2	A1.AF	P	BETA	SE
0	1	564621	chr1:564621.C.T	T	C	0.026666662219512	0.717572688651511	-0.0739312750130957	0.204396757787212
0	1	565374	chr1:565374.A.G	G	A	0.035721507945162	0.338275561962777	-0.179453042123954	0.18740304085219
0	1	752566	rs3094315	A	G	0.844845482616862	0.848630410080514	0.0166125035454421	0.0870374233008788
0	1	990417	rs2465136	C	T	0.162531933332127	0.341116738610128	0.0793768307280917	0.0833824358501147
0	1	1018704	rs9442372	G	A	0.811955093020658	0.708020047414074	-0.0296702391545786	0.0792227721664591
0	1	1036959	rs11579015	C	T	0.203956833597016	0.183303884046097	0.100676431310261	0.0756595334469818
0	1	1046164	rs6666280	T	C	0.203331467204766	0.166527395131148	0.104866717774995	0.0758009564676442
0	1	1062638	rs9442373	A	C	0.539650235363657	0.50398831080866	-0.0420596314232746	0.0629420731856805
0	1	1216195	rs55834051	A	C	0.644120647219885	0.687420206060097	-0.0261346951655367	0.064953754071399
0	1	1217011	rs1262894	C	A	0.121998571152218	0.737787752269436	-0.0325619192760052	0.0972623642528471
0	1	1217058	rs3753340	A	G	0.0144224634853546	0.957952588501163	-0.0141503084496611	0.26838951015095
0	1	1218086	rs6603788	T	C	0.632695236229452	0.975191848190401	0.00201915228233674	0.064929899700045
0	1	1220136	rs2144440	G	A	0.652452234593044	0.973900136171789	-0.00214328370375808	0.0655094583112333
0	1	1220954	rs12751100	A	G	0.63732023944962	0.971946059396231	-0.0022829933056874	0.0649174293264138
0	1	1221138	rs11260578	A	G	0.622697465688105	0.852994308836847	-0.0119976107602677	0.064747209296144
0	1	1222958	rs111819661	T	C	0.0144933948501963	0.662600250112929	-0.126282969354613	0.289423461368913
0	1	1223529	rs78481580	C	G	0.182144772274009	0.505340504972438	0.0539004282107389	0.0809181542397923
0	1	1225959	rs1570867	G	C	0.922551287601294	0.381019799236097	0.107604666231282	0.12283373712756
0	1	1227244	rs2239609	A	G	0.274785430061188	0.0815074643611249	0.120528315241853	0.0691893959693295
0	1	1278237	rs307361	C	T	0.869289889321488	0.175284349595637	0.132636107022436	0.0978562229655293
0	1	1287040	rs182532	C	T	0.869055990742389	0.174121206124945	0.13309855310498	0.0979328242153727
0	1	1295323	rs34389364	A	G	0.80813120759208	0.0495900953148979	0.164839594678866	0.0839526531505858
0	1	1314015	rs2649588	T	C	0.826185321680322	0.107301776964944	0.140130437375719	0.0870137444291977
0	1	1335218	rs2291889	A	G	0.121076782317708	0.271143999160372	-0.110502964932957	0.100417815945373
0	1	1487059	rs1887284	A	G	0.262416700018423	0.0589112879586018	-0.140058984846883	0.0741502126680798
0	1	1489928	rs7366884	C	T	0.716753858246401	0.478541290833491	-0.0493406275038787	0.0696261646843445
0	1	1500941	rs6603791	G	A	0.824428729545335	0.687647727709943	-0.0331394513809759	0.0824263330937214
0	1	1599161	rs6604981	G	A	0.621014096136347	0.432670890680018	-0.0507017878094744	0.0646187718473391
0	1	1647686	rs909823	C	A	0.869063392361448	0.3721950372612	0.0834781837112114	0.0935466814163558
0	1	1687625	rs34306661	C	T	0.332064106797263	0.141576968645357	-0.0990180378112016	0.0673617835464488
0	1	1706160	rs7531583	G	A	0.700110326433443	0.769662891287725	-0.0199057165160748	0.0679803181187792
0	1	1721479	rs2272908	T	C	0.502984155840491	0.323678878640076	0.0619858025870228	0.0628069355332058
0	1	1722585	rs3737626	A	C	0.03810042697029	0.805431541345855	0.0403394109984228	0.163765747334599
0	1	1722932	rs3737628	T	C	0.502720632228769	0.281793198216056	0.0675378523746221	0.0627500371119603
0	1	1723031	rs9660180	A	G	0.504401032585213	0.20070571267506	0.0806265828822164	0.0630119878749
0	1	1725016	rs80220232	A	G	0.0662230271886063	0.626626438336962	-0.0625071326633576	0.128488431637655
0	1	1725626	rs9970652	T	C	0.206242502904208	0.900821536632946	-0.00964933252573541	0.0774278050849104
0	1	1733219	rs10907185	G	A	0.71032695702947	0.37379976602042	0.0623942542451738	0.0701549041468883
0	1	1734337	rs75622028	C	T	0.103286436386755	0.174665125058934	-0.147367306911045	0.108568630842901
0	1	1737900	rs17363334	T	C	0.0685096148634582	0.154552011332398	-0.190345718408433	0.133703969348487
0	1	1738984	rs76117314	A	C	0.059859441413314	0.49589910240703	-0.0943579027683934	0.1385667392249
0	1	1745726	rs16825336	A	G	0.266626571095558	0.72574471907123	0.0246473485770792	0.0702620884063513
0	1	1746694	rs12742323	T	G	0.207487664111048	0.801441619480075	-0.019454	0.0773574818618083
0	1	1747318	rs59787372	C	T	0.0356951409632043	0.502823760145593	0.109758263659442	0.163805252462747
0	1	1748734	rs2180311	C	T	0.505353400785302	0.31649319726826	0.0627367804693092	0.0626309159893264
0	1	1752955	rs4648726	T	C	0.843102860429493	0.588545253295593	-0.046044397728809	0.0851183912556186
0	1	1759026	rs9786963	C	T	0.908969082125604	0.244787011678132	-0.122772487634284	0.105555831778478
0	1	1759054	rs10907187	A	G	0.128450539955461	0.116085575288309	-0.15745130559941	0.100196956041638
0	1	1759213	rs9786942	G	A	0.505091283075934	0.305871997895543	0.0642644734419313	0.0627630400337868
0	1	1760937	rs77726987	A	G	0.0353723470097471	0.539554809783706	0.103013992959135	0.167915706704923
0	1	1765583	rs6603797	C	T	0.908316229411299	0.282030201211352	-0.113261072751948	0.10528373998479
0	1	1766094	rs6663586	C	A	0.195171753588269	0.0698390981964136	-0.150629106361897	0.0830849565205067
0	1	1770406	rs117025906	A	G	0.0553356313834726	0.75334568320996	-0.0438753044711132	0.139627598278318
0	1	1770789	rs6665287	A	T	0.127944266775846	0.0623264076733738	-0.189728604047986	0.101787560636735
0	1	1775039	rs75473107	T	C	0.0163390183015403	0.0979983458849109	-0.510123685334515	0.308299631663812
0	1	1775175	rs11260622	G	A	0.907967715171599	0.249211626488511	-0.119910341349066	0.104064774518094
0	1	1776269	rs4648727	A	C	0.337854556087905	0.14792933729366	-0.0972457569677218	0.0672104593794959
0	1	1777450	chr1:1777450.G.C	C	G	0.505136630360815	0.310485739056313	0.0636179580610923	0.0627270252983292
0	1	1779036	rs6692959	C	T	0.908957183549938	0.269869045373559	-0.116637162254339	0.105710484641778
0	1	1779230	rs12403351	A	G	0.0842154589371981	0.171093834020186	-0.167194173825073	0.122155674834701
0	1	1779476	chr1:1779476.C.A	A	C	0.338114328077594	0.112612403124991	-0.107173766251708	0.0675510457746205
0	1	1780878	rs6603801	C	T	0.908828156321628	0.387957076584104	-0.0921113027100436	0.106693270416678
0	1	1781220	rs6681938	C	T	0.167486664204053	0.0679854936111895	0.148283855786032	0.081246844171883
0	1	1781345	rs6664578	A	G	0.90844603384035	0.28184869439885	-0.113387666000077	0.105361669239391
0	1	1787378	rs12125422	A	G	0.210722495510906	0.809016040071328	-0.0185598615411748	0.0767902337823056
0	1	1793003	rs1889678	G	A	0.909019677093328	0.248272213948788	-0.121637773666863	0.105354571932288
0	1	1793071	rs12076620	G	A	0.909234665960245	0.198791840502771	-0.135150327205759	0.10517524802674
0	1	1793111	rs10907192	G	A	0.909147780678851	0.241329299372272	-0.123395145524339	0.105315553033696
0	1	1793692	rs77270684	G	A	0.0514983629397423	0.083012799753914	-0.2741977685589	0.158178874587313
0	1	1793786	rs7511905	C	A	0.909092704025	0.243765889676096	-0.122803976514126	0.105354571932288
0	1	1795789	rs12036384	T	C	0.173962210780605	0.104533398462752	-0.140828485022181	0.0867564698129797
0	1	1797947	rs9660106	G	A	0.527147414578223	0.346449504177539	0.0591866180148374	0.0628642783095696
0	1	1801034	rs4648592	A	G	0.108857272949992	0.109131104487075	-0.173178812615876	0.108094152931298
0	1	1804302	rs3855951	T	C	0.842289562412026	0.676505647194859	-0.0355287054131529	0.0851524991370892
0	1	1805391	rs10907193	A	G	0.172472845521187	0.128176557956945	-0.133526309532884	0.0877693458647209
0	1	1806560	rs118184145	A	G	0.055053160955446	0.770385789826082	-0.0407957490031157	0.139773551928248
0	1	1809509	rs11260624	T	C	0.173887468030691	0.101395353024485	-0.142118053517783	0.0867564698129797
0	1	1809654	rs78934919	A	C	0.0600882468963917	0.847591159189643	-0.0254540561835386	0.132440194055504
0	1	1810090	rs7525092	T	C	0.177422848515724	0.0834615005127898	-0.146502878364373	0.0846374917993786
0	1	1810842	rs76973525	A	T	0.0459629005375594	0.79387582896126	0.0389528146869459	0.149084001063601
0	1	1812366	chr1:1812366.AA.A	A	AA	0.908865975132537	0.351198677875147	-0.0990506060632836	0.106247063132699
0	1	1812504	rs36072213	A	G	0.208695550009856	0.754973112966642	-0.0241754300790128	0.077463330034826
0	1	1812521	rs6603802	T	C	0.523753308275314	0.355977774909486	0.0578762862266137	0.0627006989942989
0	1	1812688	rs6603803	G	A	0.524519117778697	0.355580279521333	0.0579832234505631	0.0627646644072593
0	1	1812828	rs6670776	A	G	0.908346147885897	0.290865243030387	-0.111218214829466	0.105297802410923
0	1	1813237	rs33976483	T	C	0.208035879227517	0.856633604198559	-0.0140074190611842	0.0775342343742494
0	1	1814909	rs76616586	G	A	0.0309592276587923	0.247088731078094	-0.235428627640915	0.203402924363963
0	1	1818129	rs16824526	C	A	0.212742034832327	0.734925202999168	-0.0259751302514905	0.0767175665803941
0	1	1821625	rs6603805	A	G	0.169365989207811	0.100047984286361	-0.14523507862632	0.0883091452126949
0	1	1865298	rs2803316	G	A	0.599659232688709	0.279353963174868	0.0695198547645811	0.0642648089985534
0	1	1871337	rs16824543	A	G	0.127252651465824	0.156683877542333	0.129028429796864	0.091101633610031
0	1	1887019	rs28548017	G	A	0.866734948898392	0.465458799362981	-0.0659934265087902	0.0904158568234741
0	1	1903712	rs13303201	A	C	0.336525475612981	0.582334987513172	-0.0366456271862729	0.0666311709209232
0	1	1930754	rs6605081	T	C	0.233477860661166	0.70155093502524	-0.0289686170835254	0.0755911340535849
0	1	1933267	rs28706276	A	G	0.0934635296609023	0.15901214953348	0.144757162684666	0.102781159944073
0	1	1934647	rs6682175	G	C	0.665289470455445	0.233566558048112	0.0806665233331042	0.0677174723256327
0	1	1939826	rs28550169	T	C	0.335226355002044	0.0195760753014727	0.151231239565218	0.0647844564752262
0	1	1948400	rs13303344	A	C	0.400176322570078	0.291787442277313	-0.0677704851090843	0.064285652518668
0	1	1951827	rs3121819	G	A	0.793569179760212	0.289064142117658	0.0856575101206209	0.0807954904577778
0	1	1992626	rs13303273	G	A	0.15307167013588	0.494340596031437	-0.0610053722953595	0.0892646492302342
0	1	1993860	rs60959039	T	C	0.250162953866754	0.973573824217801	-0.00243581254037758	0.0735309506093972
0	1	1994299	rs59095280	T	C	0.247615432214741	0.813026307773753	0.0174131794786697	0.0736212836841325
0	1	2010669	rs2803342	G	A	0.0744120225873605	0.0394639213686169	0.22920235160853	0.111300202229521
0	1	2010994	rs16824727	A	G	0.238217444406095	0.78311422931121	0.020338122950602	0.0738861629468753
0	1	2016802	rs16824749	C	T	0.523670616713603	0.308396831184848	0.0644685916304958	0.0632918858589309
0	1	2036263	rs10797413	A	G	0.75555788000136	0.32809164158302	0.0730525940760456	0.0746985782563988
0	1	2040898	rs4648807	C	T	0.585663960126325	0.136855185833148	0.0960017336487729	0.0645344403197936
0	1	2051513	rs3107151	G	T	0.756067303797349	0.318560818585104	0.0745793718237204	0.0747723045781203
0	1	2071556	rs436045	G	A	0.83398959260284	0.322205322320564	0.0859869779031931	0.0868611342028701
0	1	2071765	rs364677	G	A	0.789494432765152	0.0169650355358918	0.194892692361671	0.0816316567059213
0	1	2082566	rs2257182	C	T	0.297497986857487	0.0158244283361851	-0.171853632688683	0.0712216794687232
0	1	2088754	rs262656	C	A	0.166244229187073	0.316305289923033	-0.0870417453940934	0.0868611342028701
0	1	2103506	rs2280272	G	C	0.0862149617258177	0.854433517703142	-0.0205611653528164	0.112071587458235
0	1	2167149	rs262680	T	C	0.64146515148784	0.557208305791199	0.0387942178898208	0.0660897282109716
0	1	2173504	rs263526	C	T	0.18324521347151	0.0328181457080192	0.166292063441611	0.077914061724977
0	1	2185886	rs16824947	T	C	0.0878121085594989	0.117260923552979	-0.185559332088446	0.11846420445273
0	1	2186220	rs16824948	T	C	0.093885960729176	0.359140722461789	-0.103194726835031	0.112534694664525
0	1	2192433	rs10797417	G	A	0.459582565992546	0.359946176705878	-0.0580971975949555	0.0634617700037679
0	1	2281726	rs7527871	C	A	0.435596469755552	0.984893824636644	0.00121177494203473	0.0640002335933237
0	1	2289321	rs903914	A	G	0.104403837890806	0.266677071831808	0.112067378639715	0.100893662797869
0	1	2291680	rs2840542	C	T	0.895841409044332	0.235357063555939	-0.116857900970349	0.0984753250582008
0	1	2292409	rs2645090	C	T	0.416289438561471	0.597281824266637	-0.0340241838054172	0.0644015143888514
0	1	2292688	rs2840540	G	C	0.209028692707324	0.770275581251128	-0.0228650373891444	0.0783010496640095
0	1	2301471	rs2840536	G	C	0.199488243365996	0.000527131620711124	0.25396238297809	0.0732602842302688
0	1	2301691	rs6665546	A	G	0.2866584666187	0.0357031683862422	0.144501134671866	0.0688004997476379
0	1	2302911	rs10910060	A	G	0.533625193558649	0.375792694216672	0.0562887707967747	0.0635546583539405
0	1	2303512	rs10910061	A	G	0.0797498486359648	0.864921302886882	0.0199911056687175	0.117516654118814
0	1	2314319	rs2643901	C	T	0.877732905525136	0.19311378303269	0.129472174123219	0.0994850995947621
0	1	2335676	rs1129333	G	A	0.868137374611663	0.178431334745788	-0.120727043784403	0.0897198153002406
0	1	2353869	rs35799953	T	G	0.53636549578664	0.741711456693564	0.0209278285520355	0.0634969794761971
0	1	2390588	rs10910078	C	T	0.88334522734915	0.194764784630799	-0.122541641737016	0.0945091199830801
0	1	2392648	rs2477686	C	G	0.883776316654104	0.177527727542785	-0.127460179193964	0.0945265354249067
0	1	2397174	rs1998759	A	G	0.251525937334236	0.35444424316961	-0.0679941747961194	0.073427569503421
0	1	2488608	rs1886730	C	T	0.559146977288334	0.654080307711655	0.0285293831734345	0.0636673055644279
0	1	2494330	rs2234167	A	G	0.0365862457930296	0.180064802177026	-0.247306703426935	0.184480759665187
0	1	2505713	rs10910093	T	C	0.0402846069088694	0.210266878810002	-0.218308064818406	0.174251677046587
0	1	2511280	rs10797434	T	C	0.521894645176817	0.795669641018956	0.0164414794687649	0.0634915453306022
0	1	2513216	rs734999	T	C	0.520946564226934	0.519315423948487	0.0406739403390994	0.0631189882399542
0	1	2526746	rs3748816	G	A	0.499574117237781	0.403364093117259	0.0526088538218472	0.0629572495825541
0	1	2533767	rs76202520	T	C	0.104441296908532	0.602431309984164	-0.0538855127771828	0.10344548226162
0	1	2551785	rs12117343	T	C	0.0480745018457316	0.815347055876876	0.0340382797414994	0.145753223061069
0	1	2551900	rs11590198	A	G	0.462775391367527	0.708832229173817	0.0235240724528778	0.0629954573825448
0	1	2553624	rs3890745	C	T	0.491734276049747	0.475150489025777	0.045191533338263	0.0632824713092374
0	1	2709164	rs4648356	A	C	0.502779741063996	0.996263202512497	-0.000296191338824275	0.0632428257471971
0	1	2745883	rs4609377	T	C	0.520501633326018	0.563651290229692	-0.036535968566807	0.0632737854029041
0	1	2747638	rs10909929	A	G	0.0680866628541399	0.735470702068427	-0.0433689914146436	0.128364807197003
0	1	2749921	rs4648482	C	T	0.40269297259742	0.961978218405802	0.00307015281968838	0.0644025590120086
0	1	2752265	rs7511879	G	A	0.483931322776317	0.343858843518531	0.0597813667724384	0.0631558987597219
0	1	2754512	rs6680471	T	C	0.462499523825537	0.431794279412666	0.0505038376211791	0.0642440322134467
0	1	2789108	rs10910019	C	T	0.564152269577791	0.680407102449978	-0.0265355466194506	0.0644211042321228
0	1	2792801	rs16823103	T	C	0.0795628160519601	0.275112850085847	0.122429328528395	0.112180129565959
0	1	2797856	rs10797342	T	C	0.578423667725095	0.58062476234834	-0.0354228064299869	0.0641168836968937
0	1	2811814	rs1456465	A	G	0.274251242687215	0.498371013125404	0.0474294140108864	0.0700525200517421
0	1	2842319	rs2045332	A	G	0.523392613986382	0.800287202841031	0.0158338446066942	0.0625904454565911
0	1	2852707	rs10797368	T	C	0.237643283537958	0.807764877589416	0.0179096438395603	0.0736081857181969
0	1	2957600	rs12409277	C	T	0.371780413985041	0.286137269066926	0.0688869064501886	0.0645834698280384
0	1	3037613	rs876740	T	C	0.580258585807512	0.628726358778953	-0.0306120553385976	0.0633107982495885
0	1	3072692	rs731031	C	T	0.616517280300276	0.907796243521309	-0.00743853823197172	0.064225719545271
0	1	3083712	rs2651899	C	T	0.38787075232019	0.974813818271548	-0.0020408449852509	0.0646421220182749
0	1	3096355	rs868718	A	G	0.2830656674954	0.93669387620492	0.00551624567701315	0.0694514805687215
0	1	3105276	rs2817138	G	T	0.667569187411319	0.816421741537478	-0.0154128513050536	0.0663918630375414
0	1	3106397	rs2651916	T	C	0.858243018271459	0.662862526966496	0.0399760745272393	0.0916957221285681
0	1	3133307	rs16823514	G	T	0.186232398457314	0.678722270539357	-0.0337087305223484	0.0813812979268791
0	1	3137199	rs2817147	C	T	0.484212061344234	0.789095089964472	-0.0168444942714613	0.0629733978087895
0	1	3146497	rs10157420	C	T	0.203003146965273	0.639519606535929	-0.0371012716411906	0.0792134980404034
0	1	3157614	rs905138	T	G	0.198067020374462	0.0739505674295598	0.138202284493381	0.077341098241541
0	1	3168280	rs10797386	G	A	0.826924329371623	0.299799557283353	-0.0848187410578121	0.0818032028451631
0	1	3178111	rs3002686	A	C	0.184704945436273	0.855406878842395	-0.0147852437619918	0.0811377071027917
0	1	3209767	rs2500294	T	C	0.572025056565046	0.477989094505457	0.0453943282998529	0.0639770736687069
0	1	3217151	rs2455137	T	C	0.323460139879259	0.83110877954474	-0.0143591535399674	0.0673254474123518
0	1	3217525	rs12036358	T	C	0.265210062233435	0.724758756713279	0.0250312403665043	0.0710900672464841
0	1	3232378	rs2483264	G	A	0.638712767834245	0.872675395753645	0.0105232388439697	0.0656630863751745
0	1	3235556	rs12043519	T	C	0.252832729218973	0.72348539667334	-0.025914013095563	0.0732438753261486
0	1	3250423	rs1889121	G	A	0.390995546381276	0.399589676234884	-0.0545620086159235	0.0647732312711621
0	1	3252104	rs2483278	T	C	0.879657286895048	0.273716573570807	-0.102877947473452	0.0939916272480992
0	1	3254100	rs16824328	G	C	0.095251051250076	0.75747607094281	-0.0335885394846458	0.10877228918857
0	1	3255539	rs2483280	A	G	0.296056529957742	0.437813773035904	-0.0536287451867254	0.0691189806928068
0	1	3257059	rs2255212	A	G	0.29637787731407	0.353641974595966	-0.064293945479729	0.0693160150515359
0	1	3259113	rs882430	A	G	0.0887082197870161	0.840182854411092	-0.0225352846594128	0.111749133432864
0	1	3285628	rs6424073	A	G	0.570349778083371	0.432117992306205	-0.0499306370892094	0.0635595547911464
0	1	3300807	rs868688	T	C	0.502085824969658	0.253619888291992	-0.0717578670422492	0.0628572189721811
0	1	3312914	rs871822	G	T	0.578033261033493	0.0625609662875906	-0.118650651108343	0.0637119257410056
0	1	3325037	rs2483225	C	T	0.381669098273169	0.121359603749945	0.100669123255014	0.0649858902591915
0	1	3352872	rs2236518	C	A	0.492492282712639	0.374376052001051	0.0559123491435583	0.0629426514836737
0	1	3353949	rs2493264	G	A	0.821179223806628	0.486634137774447	0.0579018829591771	0.0832315604525918
0	1	3362256	rs867814	T	C	0.63735307274061	0.568326254976943	0.0376917052966165	0.0660657323557533
0	1	3375181	rs947352	T	C	0.179980442204003	0.564353173158074	-0.0477627016026469	0.0828655845060268
0	1	3424388	rs947345	A	G	0.0655028616487461	0.372992898240502	-0.118323935194977	0.132816735847868
0	1	3441382	rs1896	T	C	0.114895672079205	0.408773472968749	0.079614586541499	0.0963793997861855
0	1	3543951	rs16823922	A	G	0.176148103531118	0.717061623307124	0.0296969591765332	0.0819478191349965
0	1	3545612	rs1128474	G	A	0.322292483866121	0.0764936272313564	-0.121717021927939	0.0687121946102148
0	1	3586700	rs6657895	A	G	0.408446906240552	0.183256294313613	-0.0865578497478496	0.0650421847959127
0	1	3601490	rs3753205	C	G	0.241104650713563	0.488699596177466	0.0509303555146327	0.0735585341815932
0	1	3601798	rs3765715	T	A	0.240680969124272	0.546404292436375	0.0444981364046455	0.0737753869744711
0	1	3601940	rs3765716	A	G	0.241101653438299	0.487812554138947	0.0510343350020064	0.0735585341815932
0	1	3602555	rs3765717	A	G	0.241671356773766	0.489552364879622	0.0508793625461284	0.0736292601489327
0	1	3603036	rs12033056	C	T	0.249407129573672	0.394780613316231	0.0619501669016155	0.0727986399487982
0	1	3651126	rs1181868	T	G	0.34748280076375	0.820350032250737	-0.0151274242585409	0.0666128183989765
0	1	3659742	rs2298223	T	C	0.113216225054817	0.299514822902134	-0.105910312552253	0.102084748403967
0	1	3665867	rs12120656	T	G	0.21015055947532	0.802437181675896	-0.0193258425504229	0.0772433720619257
0	1	3671791	rs1181888	G	A	0.0931120785719509	0.743525013137696	0.0352544188667678	0.107749433087962
0	1	3679477	rs6699377	T	G	0.113413867131266	0.376448459046569	-0.0900468849809348	0.101810123426024
0	1	3680729	rs1181877	T	C	0.153727068432406	0.177370753458142	0.113355550061253	0.0840358704677585
0	1	3682070	rs1181874	A	C	0.597549531157116	0.658952146099773	-0.0283048916514455	0.0641310258377409
0	1	3730435	rs6695834	C	T	0.453329302709511	0.429581726671711	0.0498300779035831	0.0630834255345606
0	1	3740426	rs79797528	C	T	0.118440991610393	0.355731898559444	-0.0934964204077901	0.101238271292477
0	1	3743319	rs6663840	A	G	0.453160617054133	0.458380933234188	0.0467801840644721	0.0630872633829376
0	1	3745193	rs6659702	C	T	0.170845400924956	0.427712503390997	-0.0680246862230322	0.0857693189961938
0	1	3745721	rs2275833	T	C	0.118476561292914	0.353115340524506	-0.0940292384498401	0.101263120465117
0	1	3745787	rs2275832	C	T	0.572042737807037	0.878228840886589	-0.00979057893465063	0.0639009757368695
0	1	3745924	rs2275831	A	G	0.401125117232401	0.585307648050168	0.0351029436593389	0.0643325329829561
0	1	3746484	rs2275829	C	T	0.148519399686012	0.336564620316394	0.0840111337931035	0.0874227875961128
0	1	3796948	rs4074709	T	G	0.152618010423399	0.856721657712482	0.0157977782791235	0.0874986060996879
0	1	3800242	rs3205087	G	A	0.426692368008364	0.553956328253785	0.0376200090110335	0.0635642665114738
0	1	3801828	rs10909818	A	G	0.303020057303213	0.534750345642834	0.0421537787053552	0.0679055283378967
0	1	3803755	rs7367066	C	T	0.672101504428201	0.450611013009256	0.0509405117959133	0.0675248279188458
0	1	3806358	rs10909819	C	T	0.301395780485721	0.516337615729874	0.0441369974638905	0.068007576965323
0	1	3809423	rs11807227	A	G	0.300971828398632	0.503748870772751	0.0455237469165571	0.0680878771273936
0	1	3814660	rs10909823	G	A	0.113718736633574	0.722856496266883	0.0344728748277975	0.0972042362409524
0	1	3818871	rs10797356	A	G	0.371778977877409	0.779877068717647	0.0182667313464096	0.0653598866213408
0	1	3821782	rs11589102	A	G	0.109131269845433	0.966684931494495	0.00419782280122248	0.100507206315196
0	1	3995644	rs80309618	T	C	0.0971999027303406	0.735083872945498	0.0353042475584902	0.10433601537166
0	1	3996075	rs34770924	T	C	0.0792912829384588	0.382814827236181	-0.106318522522498	0.121824095286611
0	1	4000957	rs61156287	A	C	0.247153216646992	0.571120404567111	-0.0422113681239154	0.0745254320573275
0	1	4002954	rs72640991	T	C	0.0810674071457946	0.170790378700399	0.148471991421804	0.108399939074579
0	1	4002958	rs10915568	A	G	0.194237190654874	0.939822019173361	0.00597716592874649	0.0791745112817993
0	1	4003276	rs75558957	A	G	0.0612169269637685	0.66385433141071	0.0551225774411161	0.126835816524325
0	1	4004250	rs11583257	T	C	0.272460707008916	0.320206412408931	0.0690724465333222	0.0694870199984212
0	1	4006060	rs7548668	C	T	0.353642421712412	0.210614074618004	0.081297491114706	0.0649403911302927
0	1	4009694	rs4654479	A	G	0.115001105745849	0.44308512703177	0.0736244661365213	0.0959909376913592
0	1	4010743	rs4654482	G	A	0.575934131771108	0.912331783848371	0.00703149248301443	0.0638658551183771
0	1	4013749	rs12096512	C	T	0.130483065251862	0.876076294284395	0.0145380922379604	0.0932257063222091
0	1	4013997	rs10915431	T	C	0.130769003404519	0.832323311610572	0.0196912273688665	0.0930047628958287
0	1	4018038	rs115402422	G	A	0.0718566298149281	0.0615367574451733	0.208968398279385	0.11177058447466
0	1	4026068	rs12031275	A	G	0.568427005394119	0.866521927390949	-0.010750532808586	0.0639615755052167
0	1	4028924	rs10915490	C	G	0.134882079851439	0.420377707588297	-0.0759474733497427	0.0942549829118571
0	1	4038065	rs78738452	A	G	0.136528226334297	0.543339038790696	-0.0566055992084535	0.0931363183043612
0	1	4039145	rs4654428	C	A	0.853456089501024	0.86194338428766	0.0154757353814457	0.0889917176687339
0	1	4039440	rs12758410	T	C	0.544267486560699	0.696772016454803	-0.0248135948371068	0.0636765910890352
0	1	4039988	rs72644272	A	G	0.307886329164492	0.638205124647635	0.0321619845839547	0.0683992204419754
0	1	4053435	rs12038964	C	T	0.337498892344711	0.0725660602046125	0.118136212745152	0.0657938740335475
0	1	4061608	rs12045781	A	G	0.288839698568983	0.604879161741734	0.0359049912369254	0.0693954584248854
0	1	4066781	rs4128222	A	C	0.0872239930943724	0.132436875040259	-0.180475161493174	0.119952007823638
0	1	4068052	rs6675979	A	G	0.267247442354372	0.531883913066564	0.043869812597391	0.0701767908570977
0	1	4069148	rs12027284	T	C	0.180129018265448	0.0478876519954388	0.155404118107391	0.0785518306998792
0	1	4071399	rs6680847	G	A	0.467536852307263	0.750625410000123	0.0200843045552198	0.0631949910020216
0	1	4078090	rs4654604	C	T	0.383246262242669	0.24382465400715	0.0751431673613456	0.0644739951453297
0	1	4080780	rs4440829	A	G	0.248922999697521	0.221231469128206	-0.0910641802673332	0.0744438404031816
0	1	4082367	rs10799261	C	T	0.465714063226406	0.7327810928365	0.0215513794693945	0.0631212254996678
0	1	4085504	rs4233266	G	A	0.214650110361887	0.151569257414653	0.106620177820668	0.0743510423781297
0	1	4085543	rs12026862	C	T	0.201273547531108	0.655464504971417	-0.0351862457689596	0.0788604338929227
0	1	4085582	rs12026892	C	T	0.201405614938836	0.671697523518601	-0.0334070405116208	0.078823763028088
0	1	4092146	rs58051771	C	T	0.209279618592673	0.912685073688674	-0.00849707910283635	0.0774910647057578
0	1	4092538	rs12028583	C	T	0.202550582981124	0.950066153641296	-0.00488171254049051	0.0779531112404068
0	1	4092563	rs4328052	C	T	0.208799145115496	0.901009960169874	-0.00963018249270905	0.0774219934406144
0	1	4104757	rs12036953	G	A	0.309900183782793	0.709258708049571	-0.0254366321097125	0.068221820329614
0	1	4111741	rs4553153	T	C	0.528903157131232	0.413818880518309	-0.0514342018327998	0.0629401905792589
0	1	4112750	rs74827518	T	C	0.115094624173827	0.691876057047689	-0.039837419281537	0.100520751997848
0	1	4121696	rs7520322	A	C	0.468096173889509	0.380087701930665	-0.0556405934681336	0.0633911279420079
0	1	4124260	rs6672716	T	C	0.298710048776644	0.260987719492277	0.0770569926131091	0.0685524049311287
0	1	4132018	rs9628649	T	C	0.354982766992671	0.441262622236345	0.0504539529183869	0.06551926779782
0	1	4136869	rs117282266	T	C	0.0876832484586143	0.508578379870043	-0.0766395660749866	0.115935599694522
0	1	4145615	rs10915421	C	T	0.525680423573132	0.985553309996897	0.0011546628997261	0.0637680575177098
0	1	4152206	rs4654410	T	C	0.807983629154004	0.345770140200272	-0.0740768063481196	0.0785689423350001
0	1	4155841	rs56329102	G	A	0.285909766536194	0.354213847808197	-0.0654782532674841	0.0706767570198979
0	1	4156118	rs16840731	G	C	0.286347238106406	0.339261550638095	-0.0674695013954048	0.0706024610635192
0	1	4160903	rs76952475	T	C	0.165481624805502	0.167940738002521	-0.12243315018878	0.088793612617869
0	1	4162248	rs76163269	C	T	0.0756566342122183	0.438708562513285	-0.0962597448782124	0.124306233536913
0	1	4162415	rs12130437	G	A	0.28692862470372	0.106523482833177	-0.115607763385871	0.0716272993500448
0	1	4166004	rs10399650	C	A	0.565061710276486	0.840225153844511	0.0128078828302518	0.06352943514638
0	1	4168653	rs10799201	C	T	0.120917112853942	0.407817170351729	-0.0829066746349662	0.100160159265485
0	1	4169553	rs12080309	C	T	0.288778564745726	0.0282947845095401	-0.157793366737096	0.0719474634768635
0	1	4170178	rs12032575	A	G	0.0781569462550074	0.897126326333313	-0.0152686406895435	0.118093924130715
0	1	4171343	rs6702575	C	T	0.563356041151901	0.918609625346647	0.00646674411663211	0.0632845085384183
0	1	4171786	rs10492944	T	C	0.0772538570202952	0.415350767388094	-0.101192853828577	0.124237152269557
0	1	4174116	rs10915434	C	T	0.286457306394025	0.0417525970796983	-0.146772633650525	0.0720895103326497
0	1	4183006	rs10915437	G	A	0.259735820413949	0.280207015061926	-0.0787562452839321	0.0729322806408256
0	1	4183258	rs10915438	A	G	0.197640746783563	0.381640674731531	-0.0706786477007507	0.0807869265413715
0	1	4187821	rs57905980	A	G	0.102847304802259	0.867764394062392	0.0171198678481075	0.102822743978098
0	1	4187952	rs4654487	C	T	0.508227522412489	0.819367961308542	-0.0142669729439532	0.0624763521262894
0	1	4190685	rs4282783	G	T	0.58399273444754	0.112506947174762	0.102365928148542	0.064501767808855
0	1	4192707	rs10915442	G	A	0.603256097479782	0.162305900007827	-0.0901447674505768	0.0645108542986988
0	1	4192854	rs80160005	A	G	0.105933470941211	0.616844035935573	0.0509300255404318	0.101793244174371
0	1	4197256	rs6663939	T	C	0.429212399860676	0.933053597740109	-0.00529576131411837	0.0630421023999043
0	1	4197418	rs4408122	T	C	0.526478002918721	0.952953758609233	-0.00369617975421596	0.0626493148423252
0	1	4197642	rs10915445	A	G	0.428430358224437	0.974196347665347	-0.00204039845150343	0.0630809376912395
0	1	4201815	rs4654492	T	C	0.352544795601996	0.314290025710675	-0.0668422483487384	0.0664263515857811
0	1	4203563	rs12096127	T	C	0.784925436699228	0.190604289123869	-0.0977718503331579	0.0747037984800465
0	1	4207343	rs6680278	T	C	0.260528650504051	0.717804371739845	-0.026115315957569	0.0722625769317371
0	1	4210455	rs9426473	A	G	0.172560225975584	0.885001282664291	-0.0121190295009493	0.0837920640634556
0	1	4227248	rs16840872	T	C	0.247758569360814	0.649963960099839	-0.0336965771528255	0.0742522410005957
0	1	4230463	rs10915459	C	T	0.0982851626617058	0.586861205418615	0.0568123437092953	0.104551662556861
0	1	4236982	rs4233262	T	C	0.761469721028969	0.415014340845471	0.0615504561457647	0.0755126484227398
0	1	4239028	rs4654418	A	G	0.348851696066307	0.773624734510942	-0.0191654313939018	0.0666306539814865
0	1	4251398	rs35392680	A	C	0.326418927535516	0.771952697884587	-0.0194109427199902	0.0669754793290673
0	1	4263677	rs6687268	T	C	0.291785629975607	0.422394939120858	0.0553815815473948	0.0690308254932517
0	1	4267089	rs16840901	C	T	0.312169710517137	0.856917380101161	0.0122119277127346	0.067731312836838
0	1	4267889	rs10915471	G	T	0.410758173976715	0.358877160464618	-0.0597707745833805	0.0651447795426966
0	1	4269638	rs6426404;rs567086010	A	G	0.588721474600983	0.363532266566534	0.0590887087180862	0.0650287611382477
0	1	4271526	rs12022636	A	C	0.344473942732099	0.603900930489822	-0.0347458332307845	0.0669735961032474
0	1	4281160	rs10799216	A	G	0.574943537084366	0.235354644853543	-0.075075	0.0632648437127604
0	1	4284659	rs903540	C	T	0.709372150669902	0.189963821097566	-0.0892269713684364	0.0680765350500071
0	1	4284919	rs7528938	T	C	0.472626864210626	0.0456847308556846	0.125615913755561	0.0628615590014853
0	1	4288803	rs10915480	G	A	0.405490814818214	0.31820202725314	-0.0642369653508071	0.0643554122160331
0	1	4291842	rs7541544	C	T	0.427097051153542	0.405207783562728	-0.0533348726991563	0.0640769631144665
0	1	4291953	rs7534461	G	C	0.343222831213548	0.441198052560964	-0.0514677154939495	0.0668262881121426
0	1	4292038	rs7534558	T	C	0.341871443397214	0.432408057368733	-0.0526319194813201	0.0670404018475074
0	1	4312205	rs1908490	T	C	0.213744467570439	0.743704488452814	-0.0252216517150473	0.0771418500022894
0	1	4312527	rs16841005	A	G	0.108139628164996	0.039042966534316	-0.228156632709421	0.11055526496841
0	1	4315204	rs966321	T	G	0.323050392782211	0.0785679444013965	-0.120391318833023	0.0684408554885178
0	1	4316544	rs16841037	A	C	0.089751831948348	0.28391901599963	-0.125345851194773	0.116975429984304
0	1	4325589	rs9286982	C	A	0.591917434578824	0.0237081441337543	-0.143684064286087	0.0635256877821312
0	1	4330287	rs6677984	G	A	0.248771260281159	0.214305084270788	-0.0919263899515639	0.0740258746634892
0	1	4341843	rs1390136	T	C	0.372925153389806	0.0237562980516902	-0.150162798467664	0.0664129255949947
0	1	4353287	rs16838562	G	A	0.122783089770355	0.0524542172717543	-0.199866162363945	0.103056352159345
0	1	4355593	rs2029490	G	A	0.584764583904273	0.0129577897513686	-0.157487697189821	0.063377185235292
0	1	4358008	rs58506471	A	G	0.18763174846641	0.0417990303643162	-0.172336038500891	0.0846645669582723
0	1	4358349	rs35559925	T	C	0.0837305941178786	0.0757389166109108	-0.219563824359838	0.123630813226347
0	1	4364472	rs1106307	G	A	0.806502838415829	0.947551938948207	-0.00529568786264645	0.0805044489701282
0	1	4365471	rs351625	T	G	0.235464476140919	0.0225839423100495	-0.178323315829012	0.0781982423540692
0	1	4367980	rs2934983	A	G	0.628625338441369	0.49669551850421	-0.0442961716239785	0.0651703442912586
0	1	4368942	rs351618	C	T	0.79974891095586	0.242730118275141	-0.0901141090670171	0.0771399397344456
0	1	4368951	rs351617	T	C	0.672425474244238	0.20340367843541	-0.0842620578625664	0.0662482354348217
0	1	4370074	rs1495239	T	C	0.427246501219195	0.987945554900743	0.000967699150229483	0.0640496373917604
0	1	4370489	rs12073612	A	G	0.0837004830917874	0.384444308996462	0.0954325292111089	0.109725769612576
0	1	4371863	rs351614	T	C	0.208659369498411	0.146789665954541	-0.1154953915737	0.0795990313913303
0	1	4372470	rs716214	G	A	0.151939747222831	0.766954591674521	0.0259851774709223	0.0876808987192086
0	1	4379095	rs59704180	A	G	0.0799138155528172	0.294283195404735	0.117809060564803	0.112330508274859
0	1	4379687	rs12408012	G	A	0.547683839825673	0.542084115837459	0.0388236536936534	0.0636803645028422
0	1	4380344	rs2411741	A	C	0.899370828564408	0.171023036458856	-0.136333953038275	0.0995920549371936
0	1	4381016	rs2130618	C	G	0.138890919602914	0.589700538684337	0.0481607245264307	0.0893072505466415
0	1	4382979	rs13375925	T	C	0.168914650008761	0.263327219527128	-0.0963463034967689	0.0861341072083782
0	1	4384296	rs351607	G	A	0.166596251009121	0.401924347406318	0.0698181319211094	0.0832963684752667
0	1	4384773	rs351608	G	T	0.165384354110181	0.360380427468784	0.0763796775541897	0.0835078739022305
0	1	4390211	rs501284	T	C	0.472984714977803	0.655915328130137	-0.0281341284364158	0.0631433421112175
0	1	4390289	rs625079	C	T	0.530535941450218	0.884925186673397	-0.00912368528263405	0.0630399770544401
0	1	4391391	rs76664831	G	A	0.123732657417289	0.202510953732332	0.117822082348575	0.0924507843172941
0	1	4395812	rs579387	C	A	0.332083458253443	0.303966200449471	-0.069401443785734	0.0675134179426607
0	1	4397736	rs588224	G	A	0.330990704454891	0.305606787345374	-0.0693486368347216	0.0676912922760589
0	1	4400529	rs1108770	G	C	0.454935930328943	0.880311798631409	-0.00952760826804233	0.0632752690595568
0	1	4400887	rs12046047	C	A	0.257172992009153	0.2846792914406	-0.0784391483431879	0.0733167456040254
0	1	4401563	rs488256	A	G	0.198159175139934	0.426793137440327	0.0617180341836432	0.0776629112887885
0	1	4401778	rs903539	T	C	0.256911606313835	0.291635052820625	-0.0773155537900209	0.0733167456040254
0	1	4403047	rs601798	G	A	0.197916102742716	0.320059814749567	0.0768913930082489	0.0773294665399918
0	1	4414716	rs596133	A	C	0.45737175438395	0.776402919949831	-0.0180195613091298	0.0634469846027329
0	1	4417946	rs1531329	C	T	0.356533518932857	0.767147528507666	-0.0195692078595128	0.0660880532322597
0	1	4418164	rs1531328	A	G	0.352043187738365	0.7458094277377	-0.0213660548950986	0.0659100568196511
0	1	4423030	rs79426491	T	C	0.163267646942335	0.550870361730923	-0.0522763255148084	0.0876448372806606
0	1	4424115	rs16838812	G	A	0.213744722957433	0.457976821920995	0.0564510285023179	0.0760608543365033
0	1	4425847	rs12405082	G	A	0.213188617187252	0.51795249467143	0.0494211202780902	0.0764435482653588
0	1	4425876	rs12404603	T	C	0.122376960110986	0.509142502309641	0.0621916622463114	0.0942050281871676
0	1	4427083	rs12023786	A	G	0.0964545308450816	0.230339412377441	-0.133908193499355	0.111638072227285
0	1	4431264	rs572439	C	A	0.658504178394408	0.958792051558085	0.00344646679981713	0.0667021695081841
0	1	4431571	rs12028738	A	G	0.2603914030907	0.201614487677478	-0.0935670421850985	0.0732729699018258
0	1	4431704	rs12031615	T	C	0.369389730200174	0.61855208473048	-0.0327915852373096	0.0658593231869654
0	1	4435641	rs74728654	A	G	0.162475469187297	0.650538288932249	-0.0397667473530998	0.0877825013374247
0	1	4440749	rs589870	T	C	0.0806660368548199	0.869603722295197	0.0189647946472555	0.115524971790824
0	1	4444706	rs349413	A	C	0.787429064756237	0.688092017499396	-0.0306790252582481	0.0764213595338436
0	1	4445873	rs72632733	T	C	0.108605403492528	0.174297234574636	0.131119739125861	0.09651626819232
0	1	4448702	rs747778	T	C	0.298432827399424	0.49814049455038	-0.047090197717079	0.069514194088681
0	1	4448818	rs747776	C	T	0.569934111825337	0.813882539540248	-0.014919353827698	0.0633732710016721
0	1	4449129	rs1109046	C	T	0.567336691633049	0.691238311662456	-0.0253224078031099	0.0637562755734688
0	1	4449883	rs12041175	C	T	0.460268426461014	0.315890305318159	-0.0636452033955038	0.0634586997632036
0	1	4451081	rs12042157	C	T	0.461472428007077	0.284714477326623	-0.0678722639853639	0.0634445574942145
0	1	4455415	rs349415	C	G	0.189290287543359	0.233106159724005	0.0935268330717263	0.0784360761357169
0	1	4458068	rs349417	C	T	0.650733894860801	0.893709504370736	-0.00876208257805041	0.0655786282436639
0	1	4459317	rs78531899	A	C	0.107903017717853	0.210170393041301	0.121701965778507	0.0971209426439719
0	1	4459689	rs6679220	C	T	0.135716618846694	0.883144514146399	-0.0134193156418428	0.0912976923277985
0	1	4460965	rs56081339	A	G	0.1356171678329	0.894665737695556	-0.0120790708081619	0.0912297560556695
0	1	4462460	rs349400	G	T	0.652050808337856	0.880567795015174	-0.00987299173590465	0.0657106579813165
0	1	4463585	rs349401	G	T	0.543435299287668	0.385291727600333	-0.0546903930260118	0.0629937618914569
0	1	4464125	rs12144027	T	C	0.107894815766884	0.216224669302071	0.12010262103801	0.0971209426439719
0	1	4466908	rs577114	C	T	0.0799802464894576	0.895570696610134	0.0152808306402897	0.116417698636282
0	1	4469868	rs733308	G	T	0.126259138579635	0.818782986144236	-0.0216683450451084	0.0945759333664798
0	1	4471733	rs505933	G	A	0.775970192318673	0.712858671606725	-0.0275804697772642	0.0749429514289419
0	1	4472448	rs4654533	G	C	0.587439587630095	0.329376876492544	-0.0622851267337515	0.0638579634782335
0	1	4475184	rs349405	C	A	0.776318640567807	0.733002302760101	-0.025619225866995	0.075100065061788
0	1	4477911	rs349409	T	C	0.775887746633653	0.78128711262999	-0.0208532041535054	0.0751082213650244
0	1	4488779	rs12029910	G	A	0.451627407228835	0.783714448997451	-0.0175151992558546	0.0638118968266903
0	1	4488831	rs6667927	T	C	0.185721870946064	0.724376503017504	0.0282110863895334	0.0800051718820997
0	1	4489398	rs6678792	C	T	0.267494826992499	0.635262391400692	0.0335019341576103	0.0706295515995852
0	1	4489529	rs10915533	A	G	0.186658865865692	0.682694207123454	0.0325334422425726	0.0795848446627936
0	1	4496329	rs1762813	T	C	0.893527403274365	0.340401675842746	-0.0944485574183945	0.0990679060865433
0	1	4497217	rs1674879	T	C	0.137623976328874	0.453358711319541	-0.0699868425654484	0.0933372798576026
0	1	4502705	rs780575	T	G	0.217746559978971	0.691907540578618	-0.0304020507192332	0.076720988002091
0	1	4504332	rs780584	A	G	0.250181579313436	0.300535374453943	-0.0766413062436032	0.0740291161895342
0	1	4504927	rs780586	T	C	0.12315247512983	0.68995183415673	-0.0386716577286689	0.0969407798980486
0	1	4507763	rs780594	C	T	0.848989993493544	0.939585108178073	0.00672546969742135	0.0887366543692282
0	1	4509379	rs2054270	A	C	0.627914167463065	0.518495911605082	0.0424056758782805	0.0656774538745631
0	1	4510840	rs705685	T	C	0.170269058082001	0.177872172243194	-0.117077520650922	0.0868955892405022
0	1	4519912	rs608210	G	A	0.75309099756438	0.988147373008275	-0.00109346888427591	0.0736064546422584
0	1	4525604	rs4654545	C	T	0.779649580289448	0.774382975063391	-0.021879164538931	0.076328025853125
0	1	4534661	rs11812066	T	A	0.131838235294118	0.974101180488551	-0.00305460869616643	0.0940891168211003
0	1	4541444	rs16839089	A	G	0.117452926314376	0.741000633216783	-0.0328696550027891	0.0994457399615944
0	1	4549380	rs705690	A	G	0.574259380958298	0.467635330653578	-0.0463711233447003	0.0638428845344214
0	1	4549402	rs780606	G	A	0.47286616239519	0.508037681562965	-0.0420804469466586	0.0635755884774944
0	1	4552802	rs1878052	A	G	0.463030552903394	0.49276297281267	-0.0432572956536651	0.0630645515279637
0	1	4558792	rs10915548	A	G	0.496837564852643	0.251547238874237	-0.0717083891691119	0.0625400565637737
0	1	4558933	rs609506	C	T	0.864134890558151	0.795111194947378	-0.0239086878861781	0.0920700722454904
0	1	4566065	rs4654440	G	A	0.867295824100156	0.705353517216521	-0.0348851938611205	0.0922635472017018
0	1	4572023	rs10915549	A	G	0.51506934516252	0.382883612363267	-0.0545498134069631	0.0625144359437067
0	1	4573989	rs1710421	T	C	0.88630524412576	0.651595776296675	-0.0445088914944455	0.098569913232513
0	1	4581585	rs608203	C	T	0.344008086690511	0.599349243856167	0.0346288344798379	0.0659174268054185
0	1	4582199	rs10489135	C	T	0.306874927485787	0.722504364866462	0.0241397375149021	0.0679774762182666
0	1	4583973	rs76210017	G	A	0.162600349429182	0.708754456571288	0.031549545771362	0.0844633500433622
0	1	4587969	rs241237	T	C	0.34515721200225	0.605272789802155	0.0340698949224427	0.0659205187720978
0	1	4594603	rs537398	C	T	0.46811360249494	0.496455467510844	0.0425416383611099	0.0625541147728376
0	1	4596288	rs10915554	A	G	0.452208431330711	0.542880674703776	0.0380075811850251	0.0624649377760193
0	1	4596534	rs12084169	T	C	0.434657258273593	0.477184154466942	0.0446091728941372	0.0627556838063557
0	1	4600491	rs543653	G	T	0.435348094547278	0.500060015703592	0.0423245431119615	0.06275924772494
0	1	4606292	rs80089004	G	A	0.195436773880318	0.287970535104274	0.082225057274775	0.0773821536461458
0	1	4608204	rs241220	A	G	0.351319849883685	0.732073648807833	0.0223379575211136	0.0652453789689017
0	1	4610733	rs16839272	C	A	0.096439208862595	0.916034081033054	-0.0112562144713721	0.106764137403099
0	1	4611241	rs241248	A	G	0.0963970793945716	0.938297732045595	-0.00827508007421901	0.106899969027241
0	1	4612752	rs12117466	T	C	0.331119487274711	0.407035705437958	0.0545365994000297	0.0657763727117861
0	1	4614822	rs241257	T	C	0.150511778845111	0.537186423418256	0.0534603709833816	0.0866353751515823
0	1	4616102	rs241261	C	T	0.455519420715228	0.315091094646395	0.0630015436132278	0.0627132705254764
0	1	4618251	rs6685798	A	G	0.124842997272041	0.844706112315615	0.0188403836676476	0.0961845618188843
0	1	4619038	rs241264	T	C	0.419703680693736	0.600623390502783	0.0331711121522563	0.0633635960183549
0	1	4619669	rs59595338	A	G	0.252818370585885	0.70397967444668	0.0272608360025368	0.0717477560674839
0	1	4621464	rs6698529	A	G	0.337075389696432	0.650593028453265	0.029882272874482	0.0659742393595546
0	1	4627077	rs241273	C	A	0.126572656637727	0.983334994282536	-0.00198944524480588	0.0952434251088505
0	1	4629186	rs241277	C	A	0.148014220599013	0.818075392168515	0.020378738388322	0.0885950918283242
0	1	4630232	rs76191495	A	G	0.119367685179175	0.976189040377242	0.00290614423633723	0.0973679105293647
0	1	4632528	rs241211	G	A	0.314277197462086	0.812439777756094	0.0160924544502605	0.0678206002172487
0	1	4632560	rs980092	G	A	0.528529805168444	0.743192920980762	-0.020760053482138	0.0633647038001238
0	1	4632828	rs171317	A	C	0.826870959949912	0.987439586252938	-0.0013178063908702	0.0837085437443872
0	1	4633554	rs6673089	A	G	0.582036610692304	0.490275164894201	-0.0439612390690032	0.063723832322448
0	1	4633607	rs241209	A	G	0.308130056287815	0.474922065174264	0.0483850955665313	0.0677194328481333
0	1	4635556	chr1:4635556.C.CC	CC	C	0.88989437549095	0.87651671147295	-0.0156236245959094	0.100546929459567
0	1	4641742	rs241225	A	G	0.720467623229637	0.455436817112458	0.0531366788295831	0.0711923570911678
0	1	4642477	rs184781	T	C	0.766458977000615	0.780507675348271	0.0208886041766917	0.0749615697283997
0	1	4644085	rs588347	T	C	0.591091462855045	0.641081549756186	0.0299377980673844	0.0642184117834825
0	1	4646572	rs4654446	T	C	0.298266155295459	0.947985442448283	-0.00453313481416538	0.069487362406852
0	1	4647646	rs2674014	T	C	0.763706892515377	0.580075118787658	0.0414323857309059	0.0748857004323883
0	1	4649157	rs546397	G	A	0.290360576923077	0.568839948889332	0.0390290658805706	0.0685007921742205
0	1	4658538	rs12567277	T	C	0.452470185045949	0.749807572054527	-0.0201296237898201	0.0631234209707934
0	1	4665232	rs164781	A	G	0.354676046484705	0.622986127047515	0.0321364470367121	0.0653681170119092
0	1	4665269	rs241243	G	A	0.284726383857468	0.655713021583237	0.0308426036075296	0.0691786792908461
0	1	4666819	rs151716	G	A	0.359430660458909	0.719559704107394	0.0235279137164312	0.0655287301864856
0	1	4677535	rs4403602	G	C	0.281065763702882	0.957784789927742	-0.00371103712638889	0.0701073627629459
0	1	4678123	rs7555011	C	T	0.700973991236314	0.438856885703196	0.0538202003935321	0.0695239162667036
0	1	4679563	rs12145928	C	G	0.243958583779438	0.491738229551434	-0.0509798257225554	0.0741474280452585
0	1	4682273	rs6668199	C	T	0.474705290214148	0.318629027279691	0.0634911240041383	0.0636643446129807
0	1	4685648	rs875808	A	G	0.283888827795474	0.603722329684917	-0.0364594310170163	0.0702419303791359
0	1	4697300	rs2101195	T	C	0.656702121197333	0.0978204538547202	0.11198018193519	0.0676407691560232
0	1	4698446	rs12122716	T	C	0.101385176982788	0.536049304880546	0.0627536220237395	0.101412094472736
0	1	4698677	rs76059212	A	G	0.0598419454649568	0.623578261164078	0.0639119886061272	0.130223908434217
0	1	4700731	rs61265167	A	G	0.254434589800443	0.72309733674666	-0.0256391018147543	0.0723609544716042
0	1	4701258	rs10915575	C	T	0.278954447215918	0.403849549317592	-0.0590555993398066	0.0707451057700271
0	1	4706317	rs12741248	A	G	0.513744758965191	0.473985505334002	0.045477914039241	0.0635158001996971
0	1	4706755	rs12125737	T	C	0.284900954490253	0.855291643974079	-0.012672846210752	0.0694894014316356
0	1	4708162	rs4654454	C	T	0.404782519727018	0.793846677245114	0.0168831019680156	0.064607301846931
0	1	4721793	rs12406838	A	G	0.288972182461293	0.223399984439972	-0.0856906088922064	0.0703802939709349
0	1	4722951	rs7517517	T	C	0.150239771737529	0.726889850327611	0.0304424898295254	0.087161408309772
0	1	4723818	rs12083131	A	G	0.150399118533983	0.734865454478139	0.0295181314342309	0.087161408309772
0	1	4727243	rs6663166	G	A	0.805966482178322	0.353470340006341	-0.0732935567567568	0.0789904254204781
0	1	4731677	rs10799255	G	A	0.394787364593005	0.715346298190318	-0.0235824706128916	0.0646652541413479
0	1	4737531	rs16839450	T	C	0.256438799652968	0.379837685231807	0.0626551956984453	0.0713453923181378
0	1	4738058	rs2071990	T	C	0.277762572144146	0.298202845009044	-0.0747351900274346	0.0718403786526765
0	1	4738355	rs2071991	G	A	0.322852605376985	0.0543288325074587	-0.132682061588647	0.0689542062758819
0	1	4746636	rs10915587	T	C	0.569484649863506	0.206652232431341	-0.079952967061772	0.0633128060047085
0	1	4763401	rs6681520	T	C	0.506341379432396	0.209530439170079	0.0784427515799098	0.0625112748146668
0	1	4773266	rs2071999	C	A	0.64553265671957	0.110542857502508	-0.104411746101018	0.0654308191274359
0	1	4776974	rs3753696	A	G	0.12936451748982	0.25976988579822	0.102914899337369	0.0913228202586886
0	1	4783142	rs12566272	A	G	0.151472478563237	0.0944232240931419	0.141605433589252	0.0846662723256014
0	1	4784556	rs3820252	T	C	0.155196402072532	0.127077549962567	0.124929897548273	0.0818821409173458
0	1	4784884	rs3820253	A	G	0.531556272856495	0.677180165270172	0.0263977390151136	0.0634082248561982
0	1	4799200	rs3753702	T	C	0.0676033098184708	0.971036720945474	-0.00462195631661556	0.127298345111192
0	1	4803834	rs393976	A	G	0.0970740981915256	0.929578106104357	-0.00939964625117936	0.106360125089022
0	1	4805106	rs414176	C	A	0.092614489143971	0.887617920559931	-0.0153605824	0.108694369959074
0	1	4805434	rs371605	G	A	0.281338410615396	0.0225369384001137	0.156231437791323	0.0684866791728387
0	1	4806381	rs368808	G	A	0.141736635372344	0.761863276542008	0.027366312945591	0.0903074672945473
0	1	4806550	rs11586743	A	G	0.0788083132126954	0.779794238557957	0.0329498344661329	0.117851732858767
0	1	4813115	rs380239	G	A	0.106386557953581	0.334527181694622	0.095670014275503	0.0991362950690118
0	1	4813141	chr1:4813141.C.T	T	C	0.106357766537472	0.342892546240283	0.0939938726378772	0.0991009964632074
0	1	4819803	rs368420	C	T	0.221069557051286	0.165665430838307	-0.108289326027397	0.0781157862073635
0	1	4826104	rs2802716	A	C	0.0681077576101882	0.741796553605356	-0.0419226704305529	0.127240755570436
0	1	4826660	rs2743980	A	G	0.388043904590752	0.0558410049303072	-0.126430462595878	0.0661152297077106
0	1	4828606	rs7518471	T	C	0.0880445352409257	0.543158009533882	-0.0696897573027648	0.114612936746611
0	1	4833747	rs12029492	A	G	0.296132827735819	0.0776746892967733	-0.125568535148093	0.0711702438724376
0	1	4836121	rs394594	G	A	0.424574589818964	0.0367032300882443	-0.135740957104695	0.0649773641409331
0	1	4848808	rs12133924	G	A	0.122118446892869	0.976739364142385	-0.00279349615169381	0.0958087171866641
0	1	4852747	rs7520826	G	A	0.106080466736916	0.800901379442465	-0.0261027697688089	0.103508189369217
0	1	4853688	rs932350	C	T	0.15453474982335	0.444049859590514	-0.0682978281708252	0.0892347746556714
0	1	4859488	rs17345273	A	G	0.0669024597509348	0.052945797753154	-0.27279395149762	0.140952362722187
0	1	4861767	rs11588395	T	C	0.0667257192299373	0.0551494094124019	-0.270233153685773	0.140915440284501
0	1	4871384	rs59103994	T	C	0.101571795390309	0.00922105239727821	0.250292752568939	0.0961278706687915
0	1	4871671	rs1118009	G	A	0.259754786208902	0.887004684504703	0.010193346487429	0.0717359568138686
0	1	4878871	rs1120120	T	C	0.707920376385198	0.159591451413272	0.0997547787521008	0.0709267987666239
0	1	4880480	rs10915616	T	C	0.134405552552249	0.111482994543723	-0.15541358993346	0.0976484237758002
0	1	4885457	rs7516549	A	G	0.100395116879999	0.0135551069169426	0.240530154845599	0.097426307026347
0	1	4889588	rs10915622	A	C	0.474820413220539	0.299835326866004	0.0648602270366161	0.0625588985278581
0	1	4889912	rs12028290	A	C	0.0685495680324366	0.0826657030792437	-0.238930971857411	0.137678716696316
0	1	4897567	rs12118185	A	G	0.159489854986235	0.062594008492128	0.154876619993217	0.0831746835273238
0	1	4898833	rs7522386	G	A	0.453364215453258	0.674672574658943	0.0268775329148556	0.0640331758540176
0	1	4901142	rs12124406	G	C	0.266232929477332	0.764484103920686	0.0213380982126104	0.0712225237220083
0	1	4906783	rs10915626	A	G	0.469673906553938	0.232247034881731	0.0755007210345564	0.0632021739080476
0	1	4911403	rs11803979	A	G	0.361352940651757	0.710591374112751	0.0243817379940761	0.0657079944179906
0	1	4913873	rs10915628	C	T	0.846660315247279	0.846469409006769	0.0168062678916799	0.0867979621780929
0	1	4916906	rs1535734	G	A	0.482268287470942	0.921854397154904	-0.0061617404048978	0.0628120267156563
0	1	4927798	rs10915644	T	C	0.376569843922871	0.240593956347378	-0.0768222886959511	0.0654640476624187
0	1	4928868	rs12567053	T	C	0.108211625478594	0.104481442578442	0.156833759508944	0.0966019418642526
0	1	4930181	rs1886112	C	T	0.470223449154009	0.710332590016065	-0.0234568736238627	0.0631563730773031
0	1	4931354	rs11588518	G	A	0.631202675032434	0.881507198527723	0.00976357692570521	0.0655014924291234
0	1	4932444	rs10915647	G	T	0.482981101251207	0.346957979506925	-0.0594913111729546	0.0632545667779913
0	1	4932655	rs12044914	A	C	0.149555104870591	0.720062283710522	0.031281612356376	0.0872872383011355
0	1	4932777	rs12044980	G	C	0.1359844261434	0.449522947165989	0.0675369517651103	0.0893097148672228
0	1	4938053	rs10753390	C	T	0.851938211402769	0.916214147817952	-0.0091682187330183	0.0871472749057686
0	1	4938987	rs12410393	C	A	0.0862199935445511	0.39496874610999	0.0924529731182376	0.108686227520572
0	1	4940715	rs7539101	T	C	0.432853014982204	0.474129474742614	-0.0454273333282233	0.0634658228933532
0	1	4941735	rs4654462	G	C	0.21137601517559	0.605013887167111	-0.0401391005996748	0.0776078969489952
0	1	4951910	rs1544061	G	A	0.34137854548286	0.781163711835817	-0.0184007253725258	0.0662366354784657
0	1	4953528	rs16839786	T	G	0.401828401291495	0.35637416672552	0.0593394754883345	0.0643388580183384
0	1	4955158	rs16839789	T	C	0.376876125027251	0.16883227264092	0.0893991322478462	0.0649719222095753
0	1	4955862	rs6426446	T	C	0.469531295424153	0.317382576343062	0.0632694196628416	0.0632788424359719
0	1	4956070	rs6426447	C	T	0.825601728096852	0.664819383326376	0.0361160029262777	0.0833570045685263
0	1	4958102	rs4654620	C	T	0.907105875833234	0.593164401945478	0.0585835413443983	0.10965442963566
0	1	4959786	rs2031246	G	A	0.871839361337836	0.449335458739801	0.0729854142747863	0.0964747633480678
0	1	4963569	rs72634122	T	C	0.146110784269568	0.76270431796055	0.0263449770026025	0.0872548279936914
0	1	4965152	rs17345545	C	A	0.181929522312372	0.811016612712087	-0.0195688335377897	0.0818386753211557
0	1	4965631	rs4654468	C	T	0.37645987167716	0.295779511309175	-0.0680188916238078	0.0650570455460062
0	1	4967739	rs7520488	C	G	0.367058261948454	0.230007517431624	0.0781634967215814	0.0651178246942688
0	1	4968528	rs6678459	T	C	0.342040322590391	0.581442127536307	-0.0364658910043222	0.0661477430288654
0	1	4970122	rs10915666	A	G	0.513744917451606	0.155312745752054	0.08942091655872	0.0629275494404272
0	1	4970486	rs6675549	A	G	0.368552011334347	0.252949494664222	0.0744790739590407	0.0651488117968746
0	1	4971006	rs60530383	G	A	0.144175526211508	0.539775169532837	0.0537365480976223	0.0876397031484614
0	1	4982386	rs6698453	A	G	0.176537351447941	0.209228106080548	-0.106134604196655	0.0845228829650709
0	1	4984882	rs2093765	G	A	0.631395738072986	0.673110075737291	0.0276503711947101	0.0655403046963249
0	1	4986470	rs2411956	T	G	0.38304391588984	0.101340502847355	0.106408623917219	0.064947092704651
0	1	4988031	rs61271613	A	G	0.169862453373534	0.27344921021474	-0.0935416924299311	0.0854141969048817
0	1	4988262	rs11584727	A	G	0.451828700801115	0.159348408297375	0.089989005162421	0.0639459629509811
0	1	4988881	rs6667349	G	A	0.169910502188887	0.476275738014024	-0.0604269450085924	0.084832928176594
0	1	4995026	rs12049256	C	T	0.470398089881797	0.633900968924579	-0.0300856190054592	0.0631727761780079
0	1	4996185	rs10915683	G	A	0.470129819164361	0.614075673456641	-0.0318322493863107	0.0631261235641593
0	1	4996226	rs4654470	G	A	0.145510575144913	0.686002697806927	-0.0364358154096623	0.0901239457994888
0	1	4996275	rs12045266	T	G	0.329117884846539	0.938879653427697	-0.00511031772702804	0.0666464081508144
0	1	4996661	rs12037632	C	T	0.184564458834721	0.593463409099022	-0.0440085912066592	0.082440286161733
0	1	4997363	rs9426467	G	A	0.434114257194936	0.323471068572718	0.0627644933265549	0.0635686341691032
0	1	4998385	rs9426468	G	A	0.573649427532299	0.668455482996775	0.0273380973947593	0.0638339797835981
0	1	5003504	rs9286971	A	G	0.289773303038258	0.230598058601542	-0.0841680651213098	0.0702091104602384
0	1	5005775	rs7534281	C	T	0.319892601509651	0.242889193657645	-0.0793074286733306	0.067912076113703
0	1	5011402	rs9426490	G	A	0.540365822756842	0.653569134548794	-0.028231723803059	0.0629035885360065
0	1	5012101	rs7544541	A	G	0.288384743444547	0.126740692486077	-0.107618106232912	0.0704730499978037
0	1	5012301	rs10915298	A	G	0.243925211405511	0.182813936756978	0.0962159593705633	0.0722265708324356
0	1	5012697	rs12022487	T	G	0.209195126196693	0.318411955516341	0.075452525076792	0.0756244504157419
0	1	5016062	rs76400676	T	G	0.0267235915938999	0.709868800734926	-0.0763928799216283	0.205339374900219
0	1	5018318	rs9426470	A	C	0.472817505782091	0.77016151582117	0.0183709181265427	0.0628788666854628
0	1	5021200	rs10799145	G	T	0.335413407562051	0.727176110893239	0.0230756372550056	0.0661412160024584
0	1	5023321	rs12754637	A	G	0.394511567572621	0.609605828335519	-0.0329401822311427	0.0645081228996482
0	1	5023430	rs6702660	G	A	0.729256754507435	0.66358351007428	-0.0306368388412383	0.0704342174828657
0	1	5023599	rs12741441	T	A	0.347946090467248	0.424074024557251	-0.053038832490261	0.0663505232456943
0	1	5031379	rs10799149	A	G	0.38334586173486	0.153321982133887	0.090854982509028	0.0636286002933376
0	1	5031561	rs7518523	G	A	0.143158683761017	0.125869036959973	0.131810268463493	0.0861169028189416
0	1	5036174	rs6689050	C	G	0.353177814618419	0.163808415391827	0.090677230387447	0.0651240738926647
0	1	5036549	rs11581023	A	G	0.103953898977006	0.320752503105775	0.0997956431986972	0.100507973974461
0	1	5036622	rs12122541	G	A	0.0391275966338155	0.139890710779515	0.217791898449176	0.14753568215249
0	1	5037812	rs6666330	G	A	0.352041252704011	0.942010037355894	-0.0047821531515658	0.0657397163060505
0	1	5038051	rs12739724	A	G	0.0884313273204015	0.912094615514869	0.0121915336225956	0.110433664128445
0	1	5038624	rs12564764	A	G	0.3677626843033	0.0855574737428908	0.111263601058443	0.0647140045947353
0	1	5045030	rs1106586	A	G	0.80100388263498	0.292326882549816	0.0842520547921666	0.0800091088564357
0	1	5047010	rs79254893	T	C	0.0782521856820011	0.963844386415541	-0.00526891373873372	0.116234941942414
0	1	5047163	rs7365286	T	C	0.155802988930227	0.372934370624522	-0.0787726602875489	0.0884102326565553
0	1	5048109	rs716671	T	G	0.354652159595372	0.135534823371314	-0.0996545426902462	0.0667645268869352
0	1	5051232	rs12725971	G	A	0.35673184287935	0.17340224746058	-0.090452705810914	0.0664432545485399
0	1	5051710	rs6683624	T	C	0.443377702937199	0.0260973348339653	0.139968524200064	0.0629139800555249
0	1	5068245	rs10799151	G	A	0.360015120077611	0.154751068845383	-0.0952534083075004	0.0669408657827607
0	1	5070407	rs10915312	G	A	0.171651386714598	0.90004907314239	0.0104388461820962	0.0831122591311468
0	1	5073092	rs9286975	A	G	0.626403027064085	0.0349296759703442	0.139715421641597	0.066241811543915
0	1	5077552	rs12047764	C	T	0.143916332134432	0.613445393168278	-0.0458075320970043	0.0906789810211515
0	1	5078939	rs10915316	C	T	0.299095864542117	0.773592105910979	-0.0197815465789474	0.0687624546903104
0	1	5079962	rs79751215	G	A	0.119309581280544	0.258784937061598	0.105670999434291	0.0935748031472425
0	1	5081173	rs898337	A	G	0.525659670080664	0.107533950205527	-0.101261901820223	0.0629199418451359
0	1	5083573	rs76601146	G	A	0.227474563859968	0.0645768862980257	-0.145431961029631	0.0786894544164384
0	1	5088062	rs1459765	T	C	0.130732615572962	0.910613227677952	-0.0104303628581421	0.0929083444346836
0	1	5090997	rs9439507	G	A	0.398257832767479	0.33178270267521	-0.0625360974365714	0.0644350399627999
0	1	5091827	rs4949164	G	A	0.28004979563855	0.50993029723953	0.0457022350497082	0.0693565467349756
0	1	5094435	rs6693990	A	G	0.128706858357562	0.136108257199007	0.134862340770709	0.0904848427638227
0	1	5124235	rs10799158	G	A	0.180979410683537	0.195851972834632	-0.109600023476086	0.0847339804677501
0	1	5124859	rs1563792	A	G	0.307436368663582	0.936032468693559	-0.00544207596811104	0.0678077036564519
0	1	5127449	rs6682478	T	C	0.105105638395537	0.213760975659836	0.122075797851127	0.098187707291298
0	1	5127543	rs6603832	G	A	0.286649156413616	0.702276188841874	-0.0265557577875877	0.0694722859193093
0	1	5136644	rs922123	C	T	0.396693500279402	0.0580547164060317	-0.123619135340232	0.0652245788486876
0	1	5137666	rs10915336	A	G	0.268840815448889	0.880130192645294	-0.0107306341094914	0.0711560810506225
0	1	5138107	rs117944101	A	G	0.102522008192609	0.0257032885907853	-0.255532919354517	0.114554561889357
0	1	5139200	rs56186517	T	C	0.12414670534653	0.536863918309606	0.0578535290513272	0.0936804777975509
0	1	5141293	rs3128687	T	G	0.571680674821336	0.721553375617515	0.0227500572313792	0.0638358860167659
0	1	5141640	rs3128689	A	C	0.69440292745291	0.2528067647503	-0.0781008850194573	0.0682963594704314
0	1	5141902	rs11579881	T	C	0.523427351929893	0.166653283140602	-0.0881019904104961	0.0637017960948765
0	1	5142552	rs10915341	G	T	0.677247436063472	0.194581640884378	-0.0871036721101961	0.0671503482865425
0	1	5142629	rs12029437	G	C	0.657220743983188	0.161848601854755	-0.0923428729071668	0.0660119464566838
0	1	5142784	rs12047111	G	A	0.68643663661578	0.531034724449646	-0.0422544791440169	0.0674531280083697
0	1	5142818	rs2334263	C	T	0.662090407258475	0.185992815835827	-0.0872558110501497	0.0659765956608858
0	1	5145463	rs12120144	T	G	0.192490316363776	0.147070718369316	-0.120284814663707	0.0829575473355306
0	1	5152159	rs12121092	T	G	0.627617700479353	0.970512337857983	0.00241504313498235	0.0653319637825346
0	1	5152362	rs12033342	A	C	0.181886569241475	0.165117413026881	0.109429892599388	0.0788363181908551
0	1	5156245	rs3101225	C	A	0.131562927737429	0.106012171611922	0.144977914120914	0.0896929625008931
0	1	5158225	rs4949171	T	C	0.806332753753585	0.354142370831122	-0.0722345917874148	0.0779579213463438
0	1	5168663	rs10733013	T	C	0.800373699654429	0.365668170704481	-0.0706015440044889	0.0780457598481872
0	1	5170712	rs7513590	G	A	0.0936348697583776	0.171084002743265	-0.158415054884451	0.115738802386232
0	1	5171959	rs66868114	A	G	0.192740398999176	0.333875934882899	0.0763242337993566	0.0789830982865801
0	1	5179530	rs10799170	C	A	0.881493101645708	0.191199039786397	0.134862313673134	0.103181453676376
0	1	5180066	rs115200516	A	G	0.0850717506036123	0.85322936665769	-0.0216037668171356	0.116777384381596
0	1	5183812	rs4949166	T	C	0.122238480238271	0.0382224997965127	0.188011481705232	0.0907189621490701
0	1	5183873	rs4313443	T	C	0.771303599424334	0.237166906302087	-0.0871393501143028	0.0737158565032053
0	1	5190166	rs12083573	G	A	0.236119673908773	0.117931609961138	0.113755437297547	0.072756237157713
0	1	5192365	rs77348721	C	T	0.0851094642333568	0.866514207244657	-0.0196108548118372	0.116670304745983
0	1	5193026	rs10492923	G	A	0.374699267829378	0.189354684625666	-0.0857845105191627	0.0653600994495261
0	1	5194204	rs16840020	T	C	0.464897624197263	0.580596572959571	0.0345853030380628	0.0625963016095133
0	1	5199158	rs79979050	T	C	0.157403451570758	0.729418489572097	-0.03058444626445	0.0884201194459152
0	1	5200882	rs11576612	G	C	0.150311674826458	0.0281599416410668	0.184146691579279	0.0838917610624326
0	1	5202617	rs79753066	C	T	0.159421280263488	0.839781282284215	-0.017732043866908	0.0877071699347642
0	1	5209244	rs12025231	T	C	0.340480026992085	0.412517728313848	-0.0544258893019554	0.0664158802688261
0	1	5209245	rs75570639	A	G	0.164131431222454	0.713478861155368	-0.0318871962085923	0.0868416302393931
0	1	5209712	rs189391360	T	G	0.164234687109921	0.703153585357172	-0.0331065174584472	0.0868784847111405
0	1	5210124	rs12121369	A	C	0.326149101851498	0.846606654860121	-0.0129101745315127	0.0667365343412367
0	1	5211338	rs12027352	T	C	0.501194108413936	0.416941385152219	0.0507531311737531	0.0625239496663608
0	1	5211545	rs4314925	A	G	0.82794845743447	0.432976245156042	0.0676154755507792	0.0862322570119909
0	1	5222075	rs6668830	G	C	0.164076246334311	0.0318292001056487	0.173398752545718	0.0807802425100207
0	1	5222596	rs10915365	T	C	0.474178261218876	0.46991540795494	-0.0454337514501986	0.0628739298688061
0	1	5223182	rs12026730	A	G	0.362964768813652	0.852395601447207	-0.0121842756777432	0.065484787930059
0	1	5228983	rs61542310	A	C	0.390878164390252	0.306736158546709	0.0657377265682731	0.0643166793175998
0	1	5230746	rs4076635	A	G	0.267876283872657	0.0201619307568616	0.162117495497741	0.0697783546156237
0	1	5233631	rs4609478	A	G	0.402040004943445	0.296126695331926	0.0669243485423005	0.06405619412313
0	1	5239931	rs6603818	T	C	0.762880227365002	0.00433781580912773	0.220502437011503	0.0773017350338558
0	1	5243848	rs4641339	A	G	0.376226136968437	0.421966468381082	0.0514410107683869	0.0640598936570483
0	1	5243935	rs9439542	A	G	0.22182809833353	0.0155002454324403	-0.190563307924607	0.0787297156933733
0	1	5244220	rs12033926	G	A	0.376718416598124	0.410571851845937	0.0527223266988639	0.0640698919304001
0	1	5247006	rs16840108	C	T	0.0854858236214994	0.392403539737729	-0.100483693007513	0.117488144451266
0	1	5247355	rs10492931	A	G	0.395453072207683	0.0913532230601057	0.107651789849781	0.0637633395847518
0	1	5250497	rs10915375	G	A	0.183245237427656	0.427061270198859	0.0631758551784838	0.0795434790836033
0	1	5251088	rs11583754	G	A	0.268848448298001	0.850090224758898	0.0132468531777961	0.0700879438348925
0	1	5251569	rs17375504	T	G	0.0849653287647367	0.106830068959727	0.175732115506856	0.108973973087824
0	1	5255304	rs2722780	T	G	0.220846475185758	0.105947381097674	0.120082625244372	0.0742773015957771
0	1	5258556	rs2722782	C	T	0.787167906823766	0.0193826316378484	0.187195689955882	0.0800635432692947
0	1	5262901	rs2679218	C	T	0.210512277850989	0.208012901725879	0.0953446664652853	0.0757275710860752
0	1	5264228	rs2722786	G	A	0.782433745002546	0.0227380632552121	0.180447332831466	0.0792197546969975
0	1	5264697	rs12043987	G	A	0.153465817957609	0.239737251193217	0.0988875551215318	0.0841135354154908
0	1	5267850	rs6603821	A	G	0.610327404727996	0.742789685068316	-0.0210092096877065	0.0640209793770008
0	1	5276014	rs59234006	A	C	0.153345403235753	0.165599737976831	-0.125197213395548	0.0902984698452193
0	1	5277437	rs10915385	T	C	0.232199109456932	0.00480405706288071	-0.220602005508584	0.0782307976345552
0	1	5277746	rs4565728	T	G	0.283974510325825	0.00287377997265725	0.201332276315564	0.0675401736941514
0	1	5281117	rs7549461	A	C	0.237323384012426	0.00422267154714569	-0.221655811537847	0.077474131753305
0	1	5281236	rs16840186	A	G	0.0919195082347483	0.329902243871742	-0.110489266360652	0.113402485500212
0	1	5281421	rs7511995	C	T	0.764352117231309	0.0926502534331425	-0.12167274055713	0.0723561881669208
0	1	5283239	rs10753355	C	T	0.764742718129162	0.118407686765294	-0.113314932460098	0.0725683675117964
0	1	5284813	rs7524247	C	T	0.392468338826697	0.000524257960651165	-0.229054657006016	0.0660471837024703
0	1	5284844	rs7552988	A	G	0.758408972756139	0.0850070446149425	-0.123968884047287	0.0719768023674556
0	1	5296277	rs76065129	T	G	0.136956941927207	0.0763583705100826	0.154652777056189	0.0872650959167564
0	1	5296844	rs2353169	C	T	0.236281596932686	0.112105743065286	0.115021436172698	0.0723952020455962
0	1	5297845	rs473104	G	A	0.483144913948485	0.143198072885557	-0.0926836392943078	0.0633091495655798
0	1	5298490	rs12026938	A	G	0.155653928387847	0.210631563836861	-0.111669253592785	0.0892047577216788
0	1	5299059	rs551536	C	T	0.565699319799292	0.0714391794949674	-0.113643657858824	0.0630416582545143
0	1	5300124	rs663142	T	G	0.482616173269498	0.198695761104283	-0.0812224994812752	0.0631945844401336
0	1	5302004	rs10915389	C	G	0.248322649834493	0.178792822681386	-0.100059464461019	0.0744223588762494
0	1	5302315	rs12125575	A	G	0.133494653018062	0.912533836017397	-0.010121266508347	0.0921429716589727
0	1	5302528	rs12066405	G	A	0.574665615687529	0.659751646722174	-0.0278157035838559	0.0631807369466545
0	1	5308304	rs572111	G	A	0.370542964578838	0.226079316995075	-0.0799638599578128	0.0660574315380841
0	1	5309255	rs7534404	A	G	0.243289915456432	0.340851914494749	-0.0710201842609933	0.0745631779278419
0	1	5310292	rs4465223	C	T	0.791450525862125	0.0599609064000505	-0.141505198600063	0.0752254695550287
0	1	5310609	rs6686714	T	G	0.417988872389961	0.951737528583519	-0.0038343517530364	0.063351567304424
0	1	5312165	rs4475768	G	T	0.166473254600927	0.301341051396463	-0.0903500190341102	0.0874161723255303
0	1	5312308	rs670971	A	G	0.0944482404584697	0.131120998055327	-0.171937839377565	0.113889043204917
0	1	5312366	rs494046	C	T	0.334699007987037	0.216219699686056	-0.0834296861523347	0.0674646566750793
0	1	5317486	rs76220290	T	C	0.0971539256938933	0.0165210790871419	0.23779965690546	0.0991990837088396
0	1	5319728	rs521758	A	C	0.220353444676409	0.756914313842234	0.0233547214685759	0.0754508984133274
0	1	5324231	rs499416	C	T	0.298793764965587	0.84204781842417	-0.0135935228705798	0.0682149740124947
0	1	5325924	rs648378	A	G	0.29686246092281	0.802060078537947	0.0169942812235119	0.0677922228561677
0	1	5326050	rs536995	C	T	0.59861208724873	0.0889110937080178	0.110271851164867	0.0648211875019511
0	1	5326334	rs646542	A	C	0.265237238406335	0.964430618886821	0.00314939926626315	0.070623225672739
0	1	5327281	rs479689	C	T	0.598571184946431	0.0879747226847178	0.11062105671584	0.0648355445853632
0	1	5327828	rs619423	C	T	0.265964007846569	0.986028734833862	-0.00123423418819752	0.0704822408235945
0	1	5330286	rs494138	T	C	0.297196838274256	0.880352912748479	0.0102474274511873	0.068079334677083
0	1	5330728	rs4847580	A	G	0.299098114302292	0.0797426890377101	0.118590386783844	0.0676815845756358
0	1	5335977	rs541414	C	A	0.600481003663846	0.0908457635926127	0.109568974541869	0.0647971700722889
0	1	5343098	rs12094921	C	T	0.301362171529239	0.0854885562376181	0.116254703135971	0.0676020736875086
0	1	5344728	rs622315	T	G	0.6217746716275	0.07383137800195	0.116848497849561	0.0653640512930357
0	1	5344881	rs623106	T	C	0.620711460818832	0.0713456742504484	0.117931162877271	0.0653984713581679
0	1	5346924	rs561303	C	A	0.179398775562072	0.527653152388126	0.0511584024332204	0.080999058636511
0	1	5347439	rs565941	G	A	0.232197351671072	0.878135688575036	0.0113836345051331	0.0742412624054415
0	1	5347540	rs4847574	T	C	0.281824927510503	0.323926806101021	0.0685531986718029	0.0694969317782716
0	1	5347627	rs478357	C	T	0.505971153686148	0.461665301120335	0.0465465298343829	0.0632333350080506
0	1	5347979	rs678476	A	C	0.481165521393625	0.275370120065809	0.0689344901863364	0.0631974831386593
0	1	5348270	rs4417082	G	A	0.239827085474231	0.35769445371246	0.066565141039856	0.0723717313648484
0	1	5353894	rs10753360	T	C	0.427556359765556	0.672599536125004	0.0270698300950148	0.0640580204545492
0	1	5354844	rs912988	T	C	0.176436901653612	0.660743028385624	0.0359800619872163	0.0819801407693073
0	1	5355175	rs4030898	A	G	0.428416724213698	0.664333792386109	0.0277803702352734	0.064019281926158
0	1	5356424	rs12127626	A	C	0.24364477492383	0.971368322961209	0.00266310481385043	0.0741973331574472
0	1	5356607	rs10799191	A	C	0.257690317913782	0.855667131448734	0.0132029803311581	0.0725867428465357
0	1	5357171	rs9439550	C	A	0.362050771760939	0.683698061364873	-0.026958767250199	0.0661691473154478
0	1	5364634	rs9439519	T	C	0.634484392624087	0.827603330181176	-0.0142734266055208	0.06554165805536
0	1	5365555	rs76535383	T	C	0.104890364950097	0.994742318967022	-0.000676159351301123	0.102610485364815
0	1	5368769	rs9439523	G	A	0.571766972893692	0.890397454377844	-0.00880176033295297	0.0638728381240767
0	1	5370012	rs4847572	A	T	0.571772014514011	0.880762851562452	-0.00957467112589639	0.0638301895673591
0	1	5377544	rs2031582	G	A	0.575414450344993	0.782254296192673	0.0177803434626569	0.0643323779295388
0	1	5378416	rs2148210	G	A	0.72471102041443	0.422112228154296	-0.0562669644307501	0.0700917015766785
0	1	5381412	rs9439566	C	T	0.646144952115122	0.899312020583801	0.00847451556062158	0.0669760782075114
0	1	5384082	rs10157507	G	A	0.584502090654344	0.937830762580523	0.00506239293102703	0.0649053079302374
0	1	5384158	rs1570964	G	A	0.749214014698827	0.747433949801866	0.0236808860076034	0.0735374734726021
0	1	5384377	rs61763318	T	C	0.0621848714817849	0.771576628800244	0.0384466272374713	0.132431543116359
0	1	5385613	rs16840531	A	G	0.0622085902190777	0.882780972787479	0.0196300630561368	0.133135027275297
0	1	5391497	rs9439531	T	G	0.646309186371893	0.786958750385015	0.0180361078214413	0.0667356580253281
0	1	5395799	rs12065434	T	C	0.102646687312532	0.937236595007646	0.00815617226846515	0.103578908403835
0	1	5410542	rs4129058	T	C	0.369397824862	0.701273873687543	0.0248089827053458	0.0646738521209838
0	1	5421533	rs7364349	A	G	0.24111264405778	0.897668526341408	0.00943475727052257	0.0733610762106731
0	1	5424374	rs6681674	C	T	0.128445789839944	0.73335356522219	0.031889041526799	0.0936073999522787
0	1	5463937	rs11801490	G	A	0.115506273265364	0.014441945344173	-0.265236694629392	0.108433424291071
0	1	5467532	rs34900182	T	C	0.123336770501218	0.377552472018518	-0.0881341646944378	0.0998783712962694
0	1	5473808	rs7366321	C	T	0.18682922883598	0.399362966188691	-0.0699610889244242	0.0830142993644588
0	1	5476788	rs7417543	G	A	0.452567675403216	0.0336613289310863	-0.135732611199388	0.0639010708051969
0	1	5482386	rs11260657	A	G	0.174060736077129	0.537211469997048	-0.0525668328538536	0.0851925917611618
0	1	5485177	rs3922826	G	T	0.181336815895713	0.194844115318238	-0.109286400353232	0.0843011169062782
0	1	5486898	rs6603840	C	A	0.642957414405355	0.0285578135931092	-0.142195225152626	0.0649430488646864
0	1	5489136	rs35608111	T	C	0.315432792822357	0.525879575061831	-0.0436695964538872	0.0688460004556871
0	1	5491477	chr1:5491477.G.A	A	G	0.197933201856522	0.445021428586935	-0.0618305706709629	0.0809574803941522
0	1	5493392	rs12724170	C	G	0.30630248612397	0.079875767840213	-0.122541158150552	0.0699672512798277
0	1	5524582	rs12079662	A	G	0.122387647118238	0.0489863290863735	-0.201776683393334	0.102491793141274
0	1	5527459	rs6603841	C	T	0.592353462103315	0.757063597545918	-0.0198719628642948	0.0642400634672583
0	1	5532101	rs12566922	G	T	0.408059644042637	0.818731519616009	0.0147193659599885	0.0642271262972154
0	1	5533601	rs7414322	C	T	0.598347157106298	0.527346698189142	-0.0407433699216493	0.0644610858149034
0	1	5534441	rs7415896	G	A	0.598502779061071	0.52275829897527	-0.0411992292339137	0.0644645137876235
0	1	5534948	rs7366606	G	T	0.326664415479039	0.156980582040204	0.0945867352423361	0.0668315844028161
0	1	5540807	rs1004125	C	A	0.823942859014009	0.820766289173147	-0.0186355962498672	0.0822547560652725
0	1	5541205	rs2012852	A	C	0.520466924728565	0.127515078757169	0.0970508102713244	0.0636826991657321
0	1	5542439	rs9729575	G	A	0.56254207756205	0.0734543395152111	-0.112077379610051	0.0626131543875212
0	1	5542669	rs10796404	A	G	0.28010643216254	0.216666680614114	-0.0871432290601785	0.0705361714147237
0	1	5545279	rs17028069	T	C	0.15106519847126	0.749684011782736	-0.028628037958515	0.0897273006996785
0	1	5545452	rs9729637	T	G	0.428641587857751	0.415279683571978	-0.0518188218647768	0.0636096480364582
0	1	5547562	rs12045091	C	T	0.18874547851439	0.80625204784971	-0.0200892543997098	0.0819087060490039
0	1	5549525	rs11260698	T	C	0.585845188644728	0.219362473465635	-0.0774033944818563	0.0630205274115994
0	1	5555529	rs2071957	C	T	0.864887922705314	0.544433993608694	0.0571438629709051	0.0942778822543369
0	1	5563399	rs9659669	A	G	0.428333434104946	0.398231372043009	0.0534828524305331	0.063309489350727
0	1	5572076	rs10796398	A	G	0.426918996795886	0.681839812990497	-0.0260152579621434	0.0634589940529201
0	1	5575158	rs878141	A	G	0.884512761735073	0.112327682417081	-0.149860162230969	0.0943812441685642
0	1	5592422	rs10737109	A	G	0.944319127910361	0.383879966711654	-0.113943045694479	0.130853265410442
0	1	5592799	rs9787199	C	T	0.944382429340095	0.371105539414228	-0.117106880915816	0.130932804094943
0	1	5603850	rs7515958	G	A	0.350216169143506	0.541577178670245	-0.0399290573701114	0.0654113903108641
0	1	5612956	rs1418632	T	C	0.529180536076424	0.660911227852443	0.0273444522929281	0.0623369746163707
0	1	5617579	rs75786431	T	C	0.0661545424476923	0.695175967224841	-0.0511211632462319	0.130464169423324
0	1	5618182	rs11260644	T	C	0.386510573847389	0.421344820027424	-0.0514901582439471	0.064035292506434
0	1	5624529	rs6687987	C	T	0.0660007259259351	0.785812275830054	-0.035275334312417	0.129806809755127
0	1	5631545	rs4845837	T	A	0.372207526835986	0.258075297908811	-0.0746719947615976	0.0660257864411324
0	1	5634851	rs10796403	C	T	0.359233264737378	0.113327768224129	-0.105820974125612	0.0668310120939209
0	1	5635316	rs7522344	C	A	0.357062665166774	0.0938883023990523	-0.111838847260052	0.0667601291383216
0	1	5636732	rs1775403	A	G	0.618333042041473	0.0060878136307695	-0.174901840659304	0.0637626554643937
0	1	5638673	rs12080410	G	C	0.271508351287416	0.119140044192938	-0.114649010798502	0.073568726769245
0	1	5638751	rs1695639	C	G	0.613983344711108	0.00143112095929086	-0.204964783097096	0.0642865473875185
0	1	5641785	rs34374334	C	T	0.549278070840209	0.0316207189912097	-0.135449808450961	0.0630241644185096
0	1	5642511	rs1818038	A	G	0.57801470393485	0.142235743273398	-0.0937998633028057	0.06391743876977
0	1	5643543	rs61762122	A	G	0.138387909346453	0.138329981979857	-0.142901980565186	0.0964225662872883
0	1	5643758	rs1695645	T	C	0.734409297245644	0.00936592820560278	-0.179416589844353	0.0690488685643796
0	1	5646104	rs76037289	T	G	0.126575061609115	0.56892957059772	-0.0547387526646218	0.0960954993752219
0	1	5646202	rs12036552	A	G	0.311797710574372	0.0385064071553655	-0.144863679762993	0.0700019655713052
0	1	5647810	rs12041102	T	C	0.309821293313943	0.0438982739427355	-0.140950356535511	0.0699484368987257
0	1	5656069	rs13376100	T	C	0.125289693097583	0.432021158900112	-0.0770407896858126	0.0980489895465486
0	1	5658267	rs10907201	G	A	0.265585098164812	0.0218030092858869	0.158878146697484	0.0692647030703765
0	1	5659587	rs950601	T	G	0.202269120333145	0.0295777502431476	0.164762795863534	0.0757286604324767
0	1	5671757	rs707583	C	A	0.450187410777038	0.176457175580143	0.0845018447628988	0.0625131942709846
0	1	5675044	rs11260662	T	G	0.10894502923202	0.99719834247551	0.000353843289910081	0.100770888422691
0	1	5676334	rs2011457	T	A	0.371279242872903	0.43099905638137	0.0505678498688676	0.0642145122105234
0	1	5679441	rs9439603	G	A	0.238441479900391	0.834394789816192	-0.015460355747263	0.0739487686104093
0	1	5680372	rs9329417	C	T	0.284537692868871	0.454518738604999	0.0513843505357961	0.0687045761122205
0	1	5680572	rs10157819	G	A	0.125619055352551	0.0533466968715507	0.175477337505019	0.0908219002403771
0	1	5680991	rs9439606	G	C	0.158817368734238	0.381917174066493	-0.0765224779424688	0.0875173436500949
0	1	5681063	rs35683655;rs35683655;rs1695620	T	C	0.881777290312597	0.797926069181988	0.0254635549261529	0.0994545499210601
0	1	5682755	rs1775398	C	T	0.30270796431705	0.213930442944515	-0.0856841326425092	0.0689427554654256
0	1	5684110	rs2173541	T	C	0.434785370933684	0.5538902446192	-0.0373319190257246	0.0630669828237668
0	1	5684788	rs12145625	A	G	0.275832580147398	0.910440246528933	0.00789058832636477	0.0701490045653172
0	1	5686915	rs4845793	G	A	0.839334145068708	0.18580763241472	-0.110178623787772	0.0832741313035662
0	1	5689408	rs11578045	A	G	0.309538916260858	0.897167188019785	0.00873811941975404	0.0676112018407411
0	1	5689610	rs770682	T	C	0.538876002552853	0.0517122652432823	-0.122677176089034	0.0630561969595732
0	1	5689702	rs770683	G	A	0.933544599914733	0.603101694794812	-0.063420937648586	0.121976170593705
0	1	5690136	rs6663290	T	C	0.377303899619125	0.00590640269489743	0.176226952358586	0.0640142597397205
0	1	5692156	rs4845808	T	C	0.229655833239286	0.649118916681589	0.0336996637675189	0.0740673849104597
0	1	5694969	rs6669927	C	T	0.584372695134668	0.465260819454582	0.0468464055119361	0.0641545573681246
0	1	5696625	rs6666290	A	C	0.230018238386439	0.681723002399278	0.0303760029217795	0.0740673849104597
0	1	5706244	rs11260670	A	C	0.602871282133765	0.238836949417872	0.0759630500664236	0.0644903020513461
0	1	5709691	rs707585	T	G	0.599047144706329	0.144874245461356	-0.0929482512642134	0.0637558615174758
0	1	5717948	rs1763321	T	C	0.575620938931135	0.0751648975524943	-0.112024707902709	0.0629544400470249
0	1	5718016	rs1695629	C	A	0.575864474624108	0.0476240539570187	-0.124969626037094	0.063093419128791
0	1	5718398	rs771072	G	A	0.861855169628375	0.146853711719414	-0.127649774790172	0.0879897358193641
0	1	5719342	rs771073	T	C	0.283909987595453	0.595487488904885	0.03674401965946	0.0692107004116884
0	1	5724660	rs17028587	C	T	0.102233925152043	0.40149595886606	0.0851193022421988	0.10145902313119
0	1	5725898	rs1775412	A	C	0.60725566827839	0.0736651084034975	-0.114322256885603	0.0639140361529468
0	1	5732473	rs771071	A	G	0.348843459994025	0.673652915417747	0.0278276103587425	0.06607687678074
0	1	5738500	rs10492948	A	G	0.115708756501087	0.630422088086816	-0.0480660094541442	0.0999017429221227
0	1	5739515	rs34972674	C	CA	0.271118298300048	0.27116824882016	0.0765354084775908	0.06955385737595
0	1	5739638	rs811284	G	T	0.154493749617882	0.0350765005322645	0.173398146367379	0.0822777099171442
0	1	5742158	rs707595	G	A	0.923284447329272	0.122464455718939	-0.175416342423299	0.113573992101296
0	1	5748611	rs1278832	C	T	0.865639756442085	0.036069080929637	-0.18127146438748	0.0864783788069774
0	1	5750013	rs2649069	A	G	0.565648605011945	0.0346981140359426	0.136899057996022	0.0648238033061856
0	1	5750125	rs2649070	T	C	0.540316606236187	0.0324669666270662	0.137161021389429	0.0641354822806734
0	1	5750582	rs770710	T	A	0.306580597189802	0.160408050382227	0.0944918246428531	0.0673162287360344
0	1	5751020	rs770711	T	C	0.138537972628161	0.107672207009001	0.140074523283241	0.0870707049488102
0	1	5751779	rs2842268	T	C	0.53256436646897	0.363293805936826	0.0584004053383924	0.0642393299850828
0	1	5751990	rs11581150	T	C	0.105052564416829	0.43685694871486	-0.0828284553822707	0.106530175662925
0	1	5753350	rs2649071	A	G	0.530500768723171	0.316063681258784	0.0643618878160574	0.0641962789296436
0	1	5754088	rs2649072	A	G	0.415647713445194	0.0546480723605286	0.123509370426404	0.0642721005896975
0	1	5758772	rs7521197	C	T	0.117754801993714	0.336438070148507	-0.0978882241602168	0.101836745713163
0	1	5770265	rs873982	A	C	0.460888685727817	0.0270528912038747	0.141314571539821	0.0639214425377811
0	1	5771817	rs770695	C	G	0.26992384158371	0.801110937232826	0.0179069290415933	0.0710847417853455
0	1	5777920	rs904532	A	G	0.225868908643299	0.106747971867916	0.118426753625601	0.0734209077993928
0	1	5782769	rs2649086	C	T	0.579684545482626	0.0119363178696935	0.164149438875808	0.065293571708247
0	1	5795008	rs17028719	G	A	0.091857692855481	0.901631873338037	0.0134601636360228	0.108900867710706
0	1	5799271	rs57866012	T	C	0.0912838573461469	0.9962763960475	-0.000513952460207449	0.110128050586969
0	1	5799631	rs2649063	G	A	0.147870450349829	0.154679313293215	0.120948269671436	0.0849835584254632
0	1	5800904	rs2133496	A	G	0.0495410449027459	0.0242070349321406	0.291641246196903	0.12939822264347
0	1	5801086	rs2173540	G	A	0.147338863187162	0.127062293017816	0.129938224353269	0.0851613038154567
0	1	5820307	rs74426861	G	A	0.130451903523967	0.205904618770548	0.114863037205517	0.0908074860825705
0	1	5835569	rs77306643	A	G	0.172578759222131	0.523728774452403	0.0523374570376887	0.0820840436212712
0	1	5836317	rs11260693	G	A	0.195622528140656	0.57302546171819	0.0443957809325889	0.0787716002123615
0	1	5847239	rs58269693	T	C	0.240390534946169	0.717708020947041	0.026637216870133	0.0736804248088895
0	1	5861497	rs28479388	A	G	0.894084207346766	0.898407145964752	-0.0130836467878676	0.102477168450208
0	1	5876249	rs1890190	T	G	0.889023088654335	0.709786791721985	-0.0371133109275989	0.0997287756549934
0	1	5903233	rs525289	T	C	0.911634784261816	0.0360143788686997	0.255934299846323	0.122061506045295
0	1	5904718	rs1624858	T	C	0.875918888309078	0.138780160544543	0.150251988268616	0.101497686557083
0	1	5912321	rs1287618	G	T	0.784519163840987	0.917181546923706	0.00807397122990342	0.0776458148443398
0	1	5913621	rs548726	C	T	0.875220860155931	0.00395394559149136	0.304460736950692	0.105649033322868
0	1	5929772	rs1287630	A	G	0.283358898034809	0.119354404202895	0.106926420964996	0.0686530777669905
0	1	5931205	rs11121790	G	A	0.0984489747178075	0.360873842714514	0.0941017705395757	0.102989647539781
0	1	5932517	rs472651	T	C	0.177845499983538	0.141565522558846	0.117242428731507	0.0797575091930243
0	1	5956909	rs12058375	A	C	0.238444024092599	0.882294784417889	-0.0109895888594164	0.074223486297667
0	1	5957342	rs12139627	A	G	0.0768490394684813	0.921494902251557	-0.0117697803766971	0.119428511478548
0	1	5957589	rs7519953	G	A	0.117248972216333	0.714347837369704	-0.0364442074756737	0.0995680527188875
0	1	5961870	rs2134551	A	G	0.811572946859903	0.185425101658625	-0.103411181461143	0.0780912775764648
0	1	5971455	rs6694744	G	A	0.852381696847099	0.940917145969779	0.00661239095988449	0.0892153620339648
0	1	5973775	rs11120772	A	G	0.732859518221189	0.244107249094265	-0.0816942672557634	0.0701369592415194
0	1	5977982	rs7549818	G	A	0.818936941044854	0.228008180819343	-0.0958513219333183	0.0795113043187745
0	1	5982044	rs7549324	A	G	0.731832133553946	0.284889715993549	-0.0750721901131766	0.0702003262293812
0	1	5983190	rs11120786	A	G	0.0768910768941116	0.905082597628784	0.0139886728331808	0.117312017120632
0	1	6007446	rs551207	T	C	0.67512904024461	0.629171774910042	0.032964489624947	0.0682645961776694
0	1	6011757	rs6662680	C	T	0.830790478421453	0.484786176255981	-0.0575976062588031	0.0824441934602982
0	1	6080378	rs10399600	G	T	0.580367766668139	0.18999234473772	-0.0841324287623991	0.0641937401667869
0	1	6088364	rs11121065	A	G	0.313290821256039	0.810797330628045	0.0163387506365943	0.0682494483630144
0	1	6105109	rs3789559	T	C	0.350137667013779	0.806323164978316	-0.0163529211299992	0.0666997590301989
0	1	6137403	rs3789543	T	G	0.37560003173076	0.767767843742694	-0.0192673287190667	0.0652475308038025
0	1	6141325	rs3789541	A	G	0.292129173981365	0.513735735686065	0.0451037817735785	0.069068270889753
0	1	6158562	rs2229002	G	A	0.313758662942525	0.815371751436853	-0.0160369027497198	0.0686799884715477
0	1	6165419	rs1883768	T	C	0.429992772587269	0.0701629759004503	0.114075969153945	0.0629955669122065
0	1	6175507	rs6670822	C	G	0.291470424495477	0.0103583020451865	-0.185620215553867	0.0724051449271434
0	1	6182321	rs2843495	G	A	0.171502490174033	0.0358874273482705	0.16827906662042	0.0802016096271577
0	1	6187086	rs6703057	T	C	0.400263877141545	0.0615029396193888	0.119282016773475	0.0637918714993305
0	1	6198745	rs2785585	A	T	0.754206692974312	0.94828553243511	-0.00479651340399931	0.0739518857130522
0	1	6202245	rs2273032	A	G	0.38044568289539	0.159762160450968	0.0904431247440916	0.0643324070748958
0	1	6247066	rs4908863	T	C	0.178371893433904	0.38866229649843	0.0699932805160872	0.0811943840641121
0	1	6258794	rs3789524	G	A	0.3446120323472	0.976090923321569	0.00195873313446111	0.0653563088338637
0	1	6281667	rs14281	C	A	0.0755929977596866	0.983694672893704	0.00242724885644528	0.118766680808036
0	1	6366471	rs7543514	C	T	0.187170807894759	0.196066669327192	-0.108557091416646	0.083967974482286
0	1	6376222	rs3789491	C	T	0.148245787180514	0.904131792701136	-0.010808816237652	0.0897417589109147
0	1	6437542	rs6675376	C	G	0.21203841365819	0.105578358334234	-0.129341442792543	0.0799197734297675
0	1	6465054	rs17026985	A	G	0.157295244033013	0.310128726258698	-0.0908759083775787	0.0895371521502847
0	1	6473294	rs7529205	G	A	0.21337575901209	0.0318262774753128	-0.173172613143245	0.0806735138661632
0	1	6501796	rs10864548	C	T	0.198455351061762	0.0503426513194629	-0.162165275992765	0.0828624838339364
0	1	6550376	rs2986742	C	T	0.29646147421968	0.359952027127923	-0.0644471597333633	0.0703989315659659
0	1	6579607	rs1556035	T	C	0.857383855254001	0.740237466814917	-0.0294967310077727	0.0889691420030558
0	1	6580397	rs12046229	T	C	0.135164621131832	0.780024519932191	0.0253878492651555	0.0909023402806747
0	1	6581877	rs7540913	A	G	0.840744577663901	0.931408625769623	-0.00737092399942918	0.0856360268564846
0	1	6601607	rs4908915	C	T	0.851598967260653	0.840128210918129	0.0179471552265348	0.0889664455612539
0	1	6606991	rs76310280	T	C	0.11692530388994	0.374032465815118	0.0844024001676392	0.094946672197039
0	1	6615695	rs925744	T	C	0.843348699425482	0.915969793336307	-0.00912996615392007	0.0865303742955057
0	1	6620545	rs12565181	A	G	0.149544220349935	0.90500270530031	-0.0105552208424214	0.0884435531795831
0	1	6623499	rs4908563	T	C	0.393378676802918	0.389505651119028	-0.0559610482666895	0.0650321020762811
0	1	6624575	rs117192896	A	G	0.021151606439172	0.997443541887673	-0.00070570297049881	0.220253380469582
0	1	6626276	rs76948507	A	C	0.0213878964367911	0.915691097656983	0.0226141045993265	0.213616818158204
0	1	6626615	rs12080675	A	C	0.852411366006256	0.866108654842295	-0.0148547530536706	0.0881047388115047
0	1	6627148	rs11586033	G	A	0.978827203189088	0.85892630660008	-0.0381737640984795	0.214771734066434
0	1	6627694	rs57065667	A	G	0.15460796109148	0.814455643901577	-0.0205024787867373	0.0873628496562831
0	1	6629274	rs4908930	G	A	0.694462717617934	0.392314988652324	0.0595949097549039	0.069666883680815
0	1	6629994	rs12043532	G	T	0.0287234421065691	0.610731642570212	0.0922045858310917	0.181138049275753
0	1	6630622	rs12082471	C	G	0.433924096786735	0.0393016350043552	-0.13373363615515	0.064887278255657
0	1	6631431	rs11587438	T	C	0.828916820140187	0.348277523542036	-0.0771157913347847	0.0822186448925221
0	1	6631615	rs12760552	T	C	0.828617265695544	0.380752281610933	-0.0721821136282941	0.0823516316201402
0	1	6632951	rs12041318	C	T	0.141947027463339	0.46363271504601	0.0645630562198376	0.0880952052531537
0	1	6633230	rs12132145	A	G	0.40503070362971	0.0764887499806793	-0.115832341863194	0.0653890673167886
0	1	6635306	rs34160967	A	G	0.389077697320135	0.0996829600684477	0.10632165735167	0.0645785572309201
0	1	6638064	rs11122100	C	T	0.143672476128673	0.4765800150644	0.0622660174042932	0.0874751337777167
0	1	6638556	rs80277780	T	C	0.0141914495843763	0.649679060519087	-0.130096150971476	0.286424116449162
0	1	6681744	rs3747994	T	C	0.588764741602965	0.161550192530914	-0.0883249398193966	0.0630947917645382
0	1	6683240	rs14057	A	G	0.381400141329931	0.0384128599658045	-0.137309090541284	0.0663193794686036
0	1	6685851	rs12127219	A	C	0.589103303601201	0.173678171002943	-0.085835489996613	0.0630920767796302
0	1	6701978	rs200448	C	T	0.395877765966288	0.0544570594059689	-0.126528651048648	0.0657912662128949
0	1	6715390	rs6577584	G	T	0.187524635841655	0.777711044313596	0.0226456032677288	0.0802173143887094
0	1	6724249	rs2039363	A	G	0.178727569696156	0.83105480603089	0.0174291185310409	0.0816930179790534
0	1	6732568	rs3789572	T	G	0.41838432126256	0.0686906396146302	-0.118403595615072	0.0650408709833845
0	1	6744709	rs12126058	T	C	0.418875070512946	0.0690312117062282	-0.118430198840989	0.065135405035273
0	1	6745444	rs200444	G	A	0.599321624512526	0.08847924235985	-0.107768943482073	0.0632641826495011
0	1	6747897	rs277686	G	C	0.1599016654687	0.513232407159443	0.0554197867159201	0.0847639954001408
0	1	6786156	rs12568431	T	C	0.453173486563353	0.0304301358958665	-0.138468418238754	0.0639740689155142
0	1	6790946	rs11122122	G	A	0.558986815912801	0.0480124490216692	-0.125245541625836	0.0633430373351024
0	1	6795230	rs447558	C	T	0.892593378568448	0.0496839706662529	-0.186984615894897	0.0952702984321789
0	1	6814758	rs277665	T	C	0.587874718621295	0.150667045261355	-0.092019649169058	0.0640279521035259
0	1	6822627	rs376778	G	C	0.883287434698996	0.232422345379813	-0.112687162858192	0.0943666191333993
0	1	6831646	rs399951	A	G	0.586714489240612	0.188033992296694	-0.0844927817708926	0.0641838850496706
0	1	6832052	rs391674	A	G	0.887615531203494	0.181773452829413	-0.126900334146783	0.0950340458124135
0	1	6834346	rs11122143	A	G	0.30136811868507	0.507217105574655	0.0447928303392063	0.0675427832481762
0	1	6886308	rs17441375	C	A	0.0432121409656087	0.0082340172167977	0.353068919857945	0.133620793052243
0	1	6893053	rs7522354	A	G	0.320445318977609	0.244024571821747	0.0771328269272439	0.0662092184191352
0	1	6904879	rs4908570	G	A	0.435795585360423	0.0514843002741984	0.12391240206391	0.063628979836243
0	1	6905166	rs75855758	T	G	0.0721523648493897	0.102247199081973	-0.214275996147054	0.131131407169983
0	1	6913887	rs76631326	A	G	0.29814948372357	0.229567617211148	0.0809462045220657	0.0673724480736486
0	1	6922492	rs11120779	G	A	0.364256316918528	0.0347861409936791	0.135818657824419	0.0643434430929538
0	1	6934286	rs17029982	C	G	0.211888082543681	0.0138608465341272	-0.199793987042297	0.081189028661608
0	1	6934933	rs76581429	T	C	0.113242498611572	0.0961510085433006	0.157013593128186	0.094370077154555
0	1	6943720	rs58627359	G	A	0.364640605711102	0.0313090095425351	0.138509420921145	0.0643295427183014
0	1	6945619	rs10399796	C	T	0.318532247996841	0.224537066806839	0.0805975108183846	0.0663598771150088
0	1	6951887	rs7556557	T	C	0.318553881374916	0.258010140857847	0.075171249704475	0.0664581359035194
0	1	6954158	rs78326504	T	C	0.297285733689922	0.201253140697117	0.0861773622733841	0.0674319817158072
0	1	6960196	rs6691442	A	G	0.389070115908824	0.323962081537571	0.0635055813317274	0.064384520561965
0	1	6963269	rs77254260	A	C	0.298635677765145	0.235915309850968	0.0798953149745288	0.0674075099127726
0	1	6972393	rs11586867	T	C	0.391985531418388	0.374308367650851	0.057070203515405	0.0642369899188119
0	1	6977005	rs1892262	T	C	0.396970913058638	0.626938114400948	0.0310240350549196	0.0638300814702719
0	1	6977200	rs1892261	C	A	0.418441608297447	0.668240371101935	0.0273236599723688	0.0637562753796705
0	1	6985069	rs867389	G	A	0.127925448028674	0.174716852509234	-0.132862836725927	0.0978946246379869
0	1	6985872	rs76066289	G	A	0.300488231558162	0.173505410366045	0.0912733465740625	0.0670621525684073
0	1	6986109	rs4908574	A	G	0.497951443106679	0.0696564916017782	0.115386119905546	0.0636038292897695
0	1	6991925	rs6577395	C	T	0.153659303287683	0.147295415832325	-0.131243902443478	0.0905660636568727
0	1	7001555	rs66495811	T	C	0.169593660745385	0.0664036341833724	-0.161047871196867	0.0877315560996262
0	1	7002266	rs11586158	G	A	0.446510332040086	0.80376627885357	0.0156878922671539	0.0631364954050501
0	1	7004301	rs10864250	G	A	0.543305734412112	0.042762485227807	0.12921146417767	0.0637759294668721
0	1	7029814	rs12033659	T	C	0.548631697505335	0.552105502590875	-0.0375408393158727	0.0631354381499712
0	1	7048779	rs1317017	A	G	0.360134555309668	0.893998109954851	0.00872756857014221	0.0654992174856947
0	1	7052566	rs6681529	A	G	0.487186195357599	0.801624404732415	0.0158470574638497	0.0630740264458891
0	1	7055326	rs10128022	C	T	0.113456938548336	0.215912924293041	-0.127446418383255	0.102989564072963
0	1	7056538	rs12130593	C	T	0.343211975128113	0.456362976240513	0.0488968182273673	0.0656466138289027
0	1	7068367	rs2275907	T	C	0.371228907267475	0.983113819231852	-0.00137359747191026	0.0648986534776427
0	1	7071415	rs11588097	G	A	0.342542269634759	0.858005662184366	0.011806566743291	0.0659903813321928
0	1	7087739	rs11120820	A	G	0.0903773104509508	0.882469993544892	-0.0162110366920188	0.109653470469833
0	1	7088855	rs4243823	A	G	0.437537713458562	0.753196384116333	0.0199583386440473	0.0634751719085309
0	1	7091231	rs66653799	A	G	0.17619066447223	0.802313858545356	-0.0207983861739304	0.0830760202757176
0	1	7093213	rs12738895	C	T	0.537589270067785	0.680058577088435	0.0260845673665831	0.0632532255301909
0	1	7095796	rs4908588	C	T	0.701109530730704	0.617794514186777	-0.0341345951458812	0.0684089466006999
0	1	7096308	rs7522254	C	T	0.259481951159321	0.495115036843582	-0.0488532485467304	0.0716117509368494
0	1	7100494	rs7535234	C	T	0.231995672185152	0.193231242095285	-0.099323209074671	0.0763390774069633
0	1	7102944	rs7524998	G	A	0.701533291792772	0.564892883363219	-0.0393835782344778	0.0684230668344087
0	1	7105935	rs76299678	A	G	0.32498214156717	0.233618288091601	0.079488630452033	0.0667360451761797
0	1	7106963	rs6577409	G	A	0.701809688145811	0.6742493326043	-0.0288549588028949	0.0686494484682894
0	1	7113247	rs11120823	A	G	0.414682417508868	0.755564596944541	0.0197875033655551	0.0635619559892981
0	1	7121397	rs7414485	A	G	0.559364562001642	0.863293792223042	-0.0109525705588995	0.0636101187122878
0	1	7123189	rs66929565	T	G	0.149670059429317	0.341258861833117	-0.086867722481814	0.0912782074501029
0	1	7127737	rs67316652	G	A	0.0926720775625084	0.518947263180133	-0.07112232633136	0.110272469371253
0	1	7128056	rs7536178	A	G	0.407471911969596	0.982929820134168	-0.00135241725556369	0.0632090892657527
0	1	7130084	rs4908597	T	G	0.255445940199027	0.389889008385273	-0.0630645660377359	0.0733463561027804
0	1	7131192	rs11120831	G	A	0.463841677745595	0.803439531658586	-0.0155940254667625	0.062652224036188
0	1	7135268	rs10864271	G	A	0.477896132848588	0.478693546059601	0.045128503679797	0.0637043482468817
0	1	7135714	rs61528401	G	T	0.0798457734829429	0.786165419162918	-0.0316944432441966	0.116827202041269
0	1	7137325	rs4565737	G	A	0.797193853868876	0.947835465110249	-0.00512111292446841	0.0782743253576812
0	1	7137465	rs9434823	C	T	0.738118187896171	0.352710768722588	-0.066223745696115	0.0712585823750059
0	1	7137637	rs9434824	G	A	0.737089866750541	0.500236679146784	-0.0480650248314201	0.071300673968969
0	1	7139110	rs12044473	A	G	0.279360999599449	0.262633478930719	-0.0797426555152821	0.0711868238567716
0	1	7141327	rs17345754	C	T	0.0899107609718472	0.767111529887398	0.0324635213118457	0.109616569179328
0	1	7141352	rs9434458	T	C	0.36144728233308	0.505416085009383	0.043670616320789	0.0655722637853001
0	1	7141982	rs9434829	G	T	0.211580557933087	0.97570047882407	-0.00234980795355734	0.0771449609518914
0	1	7142771	rs7542716	T	C	0.270215006247453	0.3530789949654	-0.0668047021348826	0.0719387076429111
0	1	7142832	rs9434830	A	G	0.2024850501917	0.935559593252742	0.0063371769767721	0.0783798922868204
0	1	7145417	rs7511741	A	G	0.642495804105322	0.475107893134259	-0.046763465036931	0.0654773571817943
0	1	7150527	rs2071917	A	G	0.54321836659503	0.529556298791232	-0.0399428196118538	0.0635340695305288
0	1	7153973	rs1010806	G	A	0.39144948406182	0.865555279953159	-0.0109242670148963	0.0645234751853976
0	1	7155815	rs10864279	T	G	0.267733051875426	0.427690470620933	-0.0570035795661563	0.0718698657368467
0	1	7156082	rs11120840	T	G	0.354061292172655	0.995673367287912	-0.000352856338058406	0.0650707520780155
0	1	7159838	rs2071919	T	C	0.268825387093794	0.319833962145266	-0.0714580242067659	0.071831609989834
0	1	7160542	rs10779674	C	T	0.456329416023481	0.281701228869088	-0.068100948699306	0.0632611229355044
0	1	7161293	rs59622855	T	C	0.162153464939807	0.338615609563387	-0.0841509989946113	0.0879408813581488
0	1	7167031	rs6694886	T	G	0.4818550565529	0.39169475583278	-0.0542648056978125	0.0633529097609942
0	1	7169066	rs1005430	C	G	0.652851287318405	0.352673033752332	-0.0608973448939261	0.0655220923462409
0	1	7169735	rs4908599	C	G	0.131395858253449	0.762842709808853	-0.0285881605981219	0.0947412365174945
0	1	7170719	rs17349921	G	A	0.174328570538456	0.579606901109509	0.0449481847070852	0.0811399114290956
0	1	7173895	rs7527268	C	T	0.308401167012939	0.659729823300704	0.0298649356433001	0.0678307305717107
0	1	7177813	rs9434845	C	T	0.273937943303554	0.207323761642794	0.0874108522432828	0.069320953038655
0	1	7178763	rs6674708	T	C	0.301061933152446	0.939715227518189	0.00526849682042267	0.0696635047134619
0	1	7179479	rs7532024	T	C	0.366221099389366	0.591512496467619	0.0352050373032914	0.0656020336556361
0	1	7179721	rs4908443	C	T	0.672688197933207	0.229279753976365	0.0814892398843112	0.0677825139240234
0	1	7186325	rs4460663	A	G	0.526456192130187	0.687700667022644	-0.0253423691986733	0.0630442654280468
0	1	7186547	rs6698911	C	T	0.274904054202548	0.204862723201555	-0.0910232664307624	0.0717951790561983
0	1	7190806	rs12032971	G	A	0.0730483464066983	0.472906989439321	-0.0895360131208445	0.124744146704643
0	1	7196879	rs12090163	T	C	0.477360181241066	0.843814452878591	0.0123376875908012	0.0626225405504959
0	1	7197182	rs9434481	T	C	0.280713660960122	0.314135634255514	-0.0717751459132253	0.0713058031454354
0	1	7200575	rs9434855	G	A	0.466196719917929	0.731306083539213	0.0215614687987873	0.0627902747339031
0	1	7209434	rs17030376	T	C	0.0908105122466458	0.599966033551888	0.0565149607855294	0.107760567979015
0	1	7210974	rs17030384	A	G	0.103185377340757	0.6971560519183	-0.0408810316057078	0.105048783563382
0	1	7214374	rs13376128	T	G	0.190204203159136	0.0539013030736471	0.146899142100575	0.0762071698824518
0	1	7217906	rs10779676	T	C	0.313177993945857	0.607168502755345	-0.0348869040105717	0.0678575888293021
0	1	7220970	rs4908602	G	A	0.561566392140989	0.167765609248812	-0.0877630307558956	0.063623186097982
0	1	7221458	rs6667429	C	T	0.757189943080046	0.975538016425977	-0.00224912052843442	0.0733488092945719
0	1	7232692	rs6577417	A	G	0.259582138726819	0.283858733934037	-0.0788002861236942	0.0735289071379015
0	1	7235628	rs6687729	C	G	0.20869115641024	0.450373512407674	-0.0604617990574929	0.0801038714924985
0	1	7236810	rs6680365	G	A	0.478082301505552	0.220510172768238	-0.0774992099628714	0.0632557454308491
0	1	7244883	rs10864286	A	G	0.254666529586418	0.526307775112566	-0.0469077553218952	0.074027596710456
0	1	7245669	rs4908446	C	T	0.210735664637059	0.51667160941558	-0.0515856507335018	0.0795480044001443
0	1	7247335	rs72641232	A	G	0.116946004195171	0.705396032573794	-0.0377671348934834	0.0999007594122471
0	1	7247376	rs12125984	C	T	0.673855733370575	0.235336164001883	-0.0794348046036787	0.0669361593211236
0	1	7252366	rs11120876	T	C	0.307800842787405	0.0278816727335059	-0.154987680689446	0.0704826730600735
0	1	7252661	rs10489140	C	A	0.128539964918768	0.163750410994369	-0.137685939999166	0.098871956159828
0	1	7253983	rs78437257	G	A	0.127777745234066	0.159069358610847	-0.139731759863729	0.0992266174227273
0	1	7254521	rs6659347	C	T	0.128434588447544	0.13287521494271	-0.149105004787169	0.0992141848687739
0	1	7255371	rs763195	T	C	0.636214921677988	0.0469773781139776	0.133251943595212	0.0670786149612161
0	1	7261498	rs2097524	A	C	0.502721009350779	0.0413875769856657	0.129099104063986	0.0632954745325196
0	1	7263540	rs74517198	C	T	0.115320383929823	0.167606946166781	-0.143397601111366	0.103916269984338
0	1	7267729	rs8179413	G	T	0.782332870798042	0.669240872987479	0.0329653433961013	0.0771678546648762
0	1	7268991	rs17030564	T	C	0.0918476930811772	0.852268000811407	0.0202330946127478	0.108648411492801
0	1	7269323	rs4908607	C	T	0.674416230657978	0.68922369786506	0.0270714845267403	0.0676941472796775
0	1	7272250	rs916393	C	T	0.657620125409984	0.785362248229544	0.0181237288842481	0.0665486940194661
0	1	7280190	rs12562461	G	C	0.0982057843024976	0.845951832502151	0.0205420735605276	0.105731025796038
0	1	7282162	rs58566616	A	C	0.114347939704451	0.250148914075116	-0.118682219457539	0.103203028717216
0	1	7303216	rs2412151	C	G	0.553265207133791	0.286604605855075	0.0680861112891245	0.0638946380964885
0	1	7308264	rs4243825	C	T	0.76210911194268	0.481536510906156	0.0530742098641865	0.0754073441757029
0	1	7312670	rs75954372	T	C	0.127966023453348	0.416378526339901	-0.0785857204520735	0.0966946870456596
0	1	7314231	rs6577427	C	T	0.221826437541636	0.39684179350873	-0.0650999282011888	0.0768344626225832
0	1	7314363	rs7551574	T	G	0.536141142478581	0.237600889797805	0.0751613104904245	0.0636418431465295
0	1	7317696	rs6698698	G	A	0.391137554363031	0.4549672747794	-0.0485673781154598	0.0650026891386359
0	1	7319151	rs6667599	C	G	0.521947367200186	0.140467457409962	-0.0917974992776129	0.0622755970606884
0	1	7319392	rs61780031	G	A	0.229351190637519	0.0920401073740629	-0.131170147019126	0.0778581243143156
0	1	7321641	rs916394	G	C	0.411405279953583	0.163251614507968	0.0891514397905455	0.06394366153107
0	1	7322807	rs7522322	G	A	0.449221335307506	0.257734447740808	0.0715170954580567	0.0631909239393458
0	1	7323688	rs4140605	G	A	0.810409553236975	0.347197191926822	0.0773991134789558	0.0823360041353997
0	1	7323971	rs7556024	C	A	0.805267032719151	0.249830266439744	0.0944714769775766	0.0820947318665297
0	1	7324503	rs11120890	C	T	0.415532112647649	0.108793660468591	0.10245457070926	0.0638888016867085
0	1	7324547	rs11583129	A	G	0.343127599869375	0.0260798471942064	0.145698574322017	0.0654818955122376
0	1	7326747	rs10864291	C	T	0.446858958586934	0.488548818387483	-0.0442011322441076	0.0638174031628035
0	1	7336103	rs12048158	T	C	0.243625355959847	0.6329506421842	-0.0358423991046014	0.0750503673845805
0	1	7336706	rs4908614	C	T	0.872941956856345	0.504539355758295	0.0642516051747224	0.0962766346880545
0	1	7338813	rs7539551	G	A	0.402471163808961	0.174293746900515	0.0870615708529038	0.0640848581967187
0	1	7342106	rs12409413	C	T	0.470314972945684	0.662637484223534	-0.0274897470289462	0.0630101888587594
0	1	7352328	rs6577435	C	A	0.77565212972668	0.50114095104602	0.0509023797516002	0.0756692593283039
0	1	7356673	rs6662782	G	A	0.326445297639365	0.980998745303911	-0.00160737827584911	0.0674892838821265
0	1	7360149	rs77095910	A	G	0.0805833404748843	0.396220501281953	-0.101011703661677	0.119062739600281
0	1	7361090	rs55839439	C	A	0.102593030914472	0.543335056241565	-0.0640438612977856	0.105373860742679
0	1	7362992	rs12410983	G	A	0.0992279187424713	0.516465862864778	-0.0697221903236359	0.107462842163728
0	1	7363506	rs12404738	A	C	0.0957324500065648	0.521766501195399	-0.0701361969426656	0.109480931802918
0	1	7375585	rs12405371	T	C	0.0942626111518913	0.686637486872032	-0.0442296494267516	0.109636068432101
0	1	7378180	rs11120900	G	A	0.882758149838851	0.542170057315405	-0.0583665155857607	0.0957558484420494
0	1	7378291	chr1:7378291.G.T	T	G	0.211629966692866	0.591089993152591	0.0411250471896683	0.07654629903826
0	1	7381141	rs12134803	T	C	0.170387146510974	0.830715954084733	0.0178644983400066	0.0835635347394676
0	1	7386456	rs12739426	A	C	0.655357878551394	0.551056237437992	-0.0392090634802741	0.0657673635321426
0	1	7392594	rs2301462	T	C	0.704840058725019	0.807565775002926	-0.0167537171352172	0.0687846891620609
0	1	7397400	rs7553372	G	C	0.706061633145008	0.854704674097943	-0.0126388936091934	0.0690201230090279
0	1	7402502	rs705680	C	T	0.866949790953162	0.076932085136001	-0.156429532991326	0.0884396714367422
0	1	7403966	rs7513440	G	C	0.69564360922607	0.428458458800883	-0.0536642095582427	0.0677721895457767
0	1	7405293	rs845246	T	C	0.160993673981504	0.571313331625168	-0.0490375	0.0866205806953521
0	1	7409156	rs845240	T	C	0.161387289522497	0.586134712684403	-0.0469284675435757	0.0861949244645272
0	1	7412088	rs4908624	T	C	0.116334139516023	0.844712490612993	-0.0193798891627014	0.098942979659214
0	1	7425417	rs845265	C	T	0.297334743385134	0.876789560415591	0.0106432362790111	0.0686481997364427
0	1	7426727	rs2071925	T	C	0.0914195354817293	0.232073919531835	-0.138328863806748	0.115753120908766
0	1	7462478	rs705694	G	A	0.352874706125627	0.637473998161855	0.0308094109205004	0.0653803494575351
0	1	7462976	rs845201	A	G	0.303376230321219	0.860217670418327	0.0120772156797416	0.068582711810577
0	1	7469780	rs4908635	G	A	0.149352532723817	0.618146314286202	0.0435414972438182	0.0873486712589339
0	1	7471157	rs7535846	T	C	0.19010893522311	0.135791284267084	0.115405379902472	0.0773676709764233
0	1	7478076	rs11120917	T	C	0.147226900873665	0.58065243714877	-0.0497853005571745	0.0901202391279615
0	1	7480000	rs6677657	T	C	0.553751651131415	0.980697026851493	-0.00152913832088834	0.0632004624269311
0	1	7480054	rs6677745	A	C	0.554376273271099	0.951536839150181	-0.00384800455355095	0.0633135404249356
0	1	7482963	rs845252	C	T	0.161681629417676	0.403379376338427	-0.0728526482296505	0.0871859220299383
0	1	7487277	rs10864302	T	C	0.585672498802145	0.653182578495684	0.0288518413897287	0.0642086183863238
0	1	7491320	rs17030828	T	C	0.0805917652778172	0.304905138932655	0.112189886395395	0.109349932656487
0	1	7492265	rs1193220	A	G	0.730556735864488	0.339444166748176	-0.0667186887051426	0.0698431878661191
0	1	7501037	rs1193227	T	C	0.305508631146811	0.0673027827271915	-0.127380125859657	0.0696200662390266
0	1	7501823	rs1775047	C	T	0.827318689858454	0.335256550406616	-0.0782832086498769	0.0812420459883422
0	1	7518513	rs17030898	T	G	0.0612879146369752	0.887432450249535	0.0183858244995611	0.129885758146394
0	1	7520601	rs1750837	C	T	0.488926140456287	0.0358802412113147	0.131714268765842	0.0627724340508974
0	1	7524342	rs2693953	A	G	0.0745398979355138	0.590526875168696	0.0630521420988028	0.11718146051662
0	1	7525525	rs1193242	G	A	0.255514247803739	0.798215809392401	-0.01862	0.0728319984622144
0	1	7526371	rs1193238	C	T	0.195718986009872	0.69433830718979	0.0311153494563411	0.079179052508161
0	1	7528669	rs1149331	A	G	0.132228720626632	0.889080134098126	0.0129105838529664	0.0925700490796723
0	1	7540699	rs2693957	G	C	0.549660431416666	0.0412015438908004	0.129890601909764	0.0636252029476139
0	1	7540770	rs6678279	T	C	0.127628850664883	0.82593354980203	-0.0208766848978743	0.0949285915856412
0	1	7540862	rs2796482	G	C	0.139276856948482	0.371976262880429	0.079537996270948	0.0890904887299475
0	1	7541291	rs2693958	C	T	0.60727611474729	0.0529197468301867	0.126292016000084	0.0652477951766559
0	1	7541345	rs2796483	T	C	0.549798871796971	0.0407208045350103	0.130227898398914	0.0636387511765606
0	1	7551631	rs1193230	C	T	0.732629549937242	0.0873716737077042	0.124967032254203	0.0731045838990001
0	1	7553654	rs2796484	C	T	0.559284486028352	0.0818321959452631	0.111763772968972	0.0642264143481162
0	1	7557152	rs10864304	G	A	0.382924311358712	0.0981913216159136	0.106169028302955	0.0642014421580997
0	1	7563901	rs2462925	G	A	0.601668022120537	0.345469243121229	-0.0604579566454779	0.0640842344207529
0	1	7567037	rs11120955	G	T	0.11944512089059	0.0466469958255187	-0.207725594168217	0.104411408650002
0	1	7568982	rs1193180	T	G	0.157114879734316	0.316065564510507	-0.0892727573563527	0.0890433970902963
0	1	7569602	rs1193179	T	C	0.459015824386903	0.389201365057506	0.0545387033069302	0.0633385425750594
0	1	7571996	rs6577446	A	G	0.325699707402451	0.163249524447156	0.0923792277855808	0.0662584558884751
0	1	7576979	rs1193172	G	A	0.259474981883518	0.0639976308779755	0.13075848526744	0.0705964485656141
0	1	7578776	rs1750817	G	A	0.746095630116239	0.63621965111915	0.0344783788222855	0.0728943764870666
0	1	7598094	rs6577449	T	C	0.291771627502176	0.345408025233278	-0.0667609865896728	0.0707563407419378
0	1	7600905	rs12407666	A	G	0.35098375287288	0.404272593135993	0.0547702377832458	0.0656705754647945
0	1	7603317	rs1750824	A	G	0.755450846716472	0.359790177939518	0.0684556739344319	0.0747524483348524
0	1	7613745	rs957856	A	G	0.481488186770614	0.406992529571215	0.0519225594212591	0.0626178263356401
0	1	7670574	rs17031163	A	C	0.100748131377098	0.803848113630603	-0.0260362384902961	0.10482841933391
0	1	7678496	rs6684215	G	T	0.147145418696358	0.367763713913988	0.077344536340232	0.0858744288144228
0	1	7681549	rs7555169	A	G	0.165807330121147	0.217562223338916	0.101050841337314	0.0819528523067135
0	1	7682794	rs17031185	G	T	0.104227174344698	0.475526616576992	-0.0761058717583305	0.106663185004621
0	1	7682879	rs61014722	C	T	0.171088332732898	0.229311480287234	0.0973821298449686	0.0810076926694642
0	1	7688059	rs17031211	T	C	0.169099631761291	0.1806499935559	0.109082887397758	0.0814807597432149
0	1	7713021	rs9434879	G	A	0.749835316868736	0.187268538850963	-0.0936295199024971	0.0710012371258961
0	1	7731730	rs4908473	C	T	0.20605877797042	0.147004467711601	0.11032025339905	0.0760727628845535
0	1	7747366	rs3124794	A	G	0.647103584293924	0.237176036283178	0.0785900243823261	0.0664848169532704
0	1	7751053	rs3124801	G	T	0.816564689512524	0.115469317905497	0.13354495050495	0.0848400865627281
0	1	7770901	rs2995034	T	C	0.645701332928279	0.176135907614575	0.0899549069568164	0.066497866915301
0	1	7784438	rs6693805	A	G	0.164905526564349	0.470715796179081	0.0599559676668231	0.0831203795708423
0	1	7792411	rs2301488	T	C	0.43194316314816	0.249915361538139	-0.0734331307923472	0.0638240951647082
0	1	7796641	rs2071985	G	A	0.516304120334026	0.719921277459787	-0.0225373861614339	0.0628545692642899
0	1	7797734	rs1417986	A	T	0.515704665302755	0.808116401965469	-0.0152980263817021	0.0629919855645157
0	1	7798956	rs17031531	A	G	0.244166395663957	0.0921698237757874	0.120946861976153	0.0718185629252465
0	1	7801288	rs2032563	A	G	0.184933369316765	0.107938579478763	-0.136459794046985	0.0848879702906734
0	1	7810543	rs2066293	G	A	0.505676741507315	0.473449304028408	0.0453743658491617	0.0632943935899361
0	1	7811961	rs9919220	G	A	0.206340586016826	0.0200352545452179	0.173931442187824	0.0747871240793575
0	1	7812398	rs9919223	G	A	0.505822970296858	0.468267774967594	0.0459443636409211	0.0633452913364465
0	1	7816543	rs4908481	A	C	0.417580737079125	0.92713093734414	-0.00585574981438314	0.0640286462118424
0	1	7818679	rs6577456	C	G	0.400631713532966	0.995027842013817	-0.000400513744786216	0.0642702154509178
0	1	7825311	rs707455	A	G	0.646515926908151	0.0523655892044417	0.131069531233993	0.0675575731536516
0	1	7832212	rs707458	T	C	0.368419470036083	0.0585406868395145	-0.125690937346118	0.0664459393145445
0	1	7833302	rs2239846	A	G	0.130717010018845	0.146110426122773	0.130980776920176	0.0901197398012647
0	1	7834026	rs2071987	A	G	0.362100461791138	0.639248868492015	0.0305361579357677	0.0651439057474449
0	1	7839405	rs697677	T	G	0.550096846759743	0.136284070843705	-0.0940315081227292	0.0631180329312478
0	1	7844680	rs172933	C	T	0.594918929110106	0.465925028771478	-0.0467212166541318	0.064078447953502
0	1	7845087	rs697682	A	G	0.0526995526117018	0.66696439438951	0.0605512106869618	0.140712733712914
0	1	7845567	rs2301491	T	C	0.04356152894653	0.880540214485743	-0.0239562063938858	0.159405774632506
0	1	7845695	rs228729	C	T	0.736933727604801	0.107571795049639	0.118291912422443	0.073509592469971
0	1	7847225	rs697684	T	C	0.0525962302998257	0.757237016570732	0.0438770365294505	0.141945846231122
0	1	7847614	rs697685	A	G	0.437116315839037	0.58948987688724	0.0342100868116613	0.0634018638088642
0	1	7847836	rs228727	C	T	0.564093390813976	0.714571109332291	-0.0232661661465653	0.063616750428731
0	1	7847846	rs7556518	A	G	0.0333623811107791	0.486606796226385	0.115972562372956	0.166695299613131
0	1	7848557	rs11121023	A	G	0.260500369543011	0.0477572102482629	-0.147213482412837	0.0743681788254225
0	1	7849656	rs6699986	G	A	0.263206172282835	0.0568523967852922	-0.141877672371201	0.0744982157737367
0	1	7849841	rs75307902	T	C	0.116414889244227	0.102731385440071	-0.169816724014751	0.104070072254531
0	1	7850062	rs707463	T	C	0.438008016727317	0.647224977491639	0.0289776147146224	0.0633223441369985
0	1	7850081	rs10864315	T	C	0.262064082965388	0.0369857107504309	-0.15499495890411	0.0743052600509067
0	1	7850218	rs697686	T	C	0.439331580289338	0.627684639712093	0.0306604555144559	0.063218958163453
0	1	7852117	rs170631	G	C	0.0803852462041733	0.119880728536301	0.169681511335013	0.109100689841675
0	1	7852797	rs696305	T	C	0.437136312270845	0.697865990544946	0.0246581647800482	0.0635187775440742
0	1	7852919	rs875994	C	T	0.0330202898550725	0.444100701112867	-0.14316152608515	0.187069083791316
0	1	7854209	rs11807683	T	C	0.0331231795764433	0.450965724102419	-0.141068043634154	0.18714104783956
0	1	7855382	rs117562183	A	G	0.0605118279753436	0.318842678158695	-0.139403626353192	0.139845682480943
0	1	7855494	rs12565104	A	G	0.261634887509915	0.0790811288879071	-0.130911783717773	0.0745493196379497
0	1	7855814	rs707464	G	A	0.710606819819755	0.320064710910098	0.0706103062423051	0.0710133130017348
0	1	7856140	rs77772130	T	C	0.201741602985605	0.16313583652375	0.106180001954271	0.0761364088411172
0	1	7856267	rs7545893	A	C	0.0331678565186543	0.441609679080148	-0.144095909327792	0.187264527816655
0	1	7856346	rs228682	C	T	0.257737441860472	0.634956502110177	-0.0344602693710618	0.0725842786014719
0	1	7857309	rs12078018	A	G	0.0333870389762268	0.61091142965079	0.0855660965716738	0.168181323364976
0	1	7857374	rs12723500	C	G	0.033409119106028	0.616395108561782	0.084253111225613	0.168181323364976
0	1	7857974	rs228685	T	C	0.0807249367534529	0.136388180293552	0.162277767662315	0.10895682687791
0	1	7858008	rs2071983	A	G	0.186467114816818	0.182285225657446	0.104184540560057	0.0781138917721046
0	1	7858108	rs61773374	G	A	0.0332488054256572	0.435495200027503	-0.145917744121063	0.187116546463379
0	1	7858135	rs1012477	C	G	0.0332901423259797	0.599888209864181	0.0884040739410512	0.168529545349225
0	1	7859191	rs17031578	C	A	0.186684609889341	0.186445967902654	0.103150707455713	0.0780754993523856
0	1	7859317	rs560959	A	G	0.079845724627503	0.126462064548143	0.167410946486633	0.109547560983131
0	1	7859320	rs560961	G	C	0.291053656914449	0.474218206998631	-0.0502010425921794	0.0701491785289881
0	1	7860548	rs116886234	A	G	0.0136647978532194	0.790593663391504	-0.0769383324696807	0.289743142154835
0	1	7861157	chr1:7861157.G.GT	GT	G	0.91981185151441	0.0873732212410981	-0.18658284570631	0.109149811461554
0	1	7861600	rs707466	A	C	0.48846326860595	0.462781560504428	-0.0463031947069235	0.0630598032693946
0	1	7863293	rs228642	T	C	0.292047098166164	0.49172652766417	-0.0480921269663149	0.0699455349098894
0	1	7863735	rs149164395	C	CTTA	0.186891126281113	0.156021216414251	0.11063829519857	0.07799223120935
0	1	7865467	rs6657232	T	C	0.177093555464894	0.135226603133357	-0.128607904335579	0.0860941737661953
0	1	7865633	rs11121026	G	A	0.176677791306701	0.142991537929366	-0.125947810241834	0.0859863910952569
0	1	7865710	rs12092614	T	C	0.0334445256179819	0.624136738785582	0.0824081734777884	0.168181323364976
0	1	7867255	rs60450998	A	G	0.185701378173348	0.154651768018937	0.111388635773147	0.0782613134704896
0	1	7868417	rs12566473	C	T	0.185711815083067	0.191707270495813	0.10279223701017	0.0787351046430086
0	1	7868725	rs228666	C	T	0.301192632243407	0.0938661741184975	0.112831579367408	0.0673481858750954
0	1	7869733	rs79898259	T	C	0.186487477170677	0.180671187313985	0.104475616627359	0.0780430978055276
0	1	7869747	rs79126741	T	A	0.0763323915542726	0.144888242268928	0.162734799760963	0.1116283366068
0	1	7869789	rs117742910	C	G	0.0533771903010316	0.601418072278606	0.0707380861232049	0.135419575222821
0	1	7870418	rs228671	T	C	0.0796295896976265	0.35126647601097	0.105813471198375	0.113517256995135
0	1	7870715	rs79372391	C	A	0.188199019863662	0.192694040358891	0.101797327097213	0.0781462959458853
0	1	7871229	rs12137927	C	T	0.176989994906139	0.143826730290018	-0.125788671762372	0.0860571289921958
0	1	7872076	rs10864316	G	A	0.0331987372970855	0.246665470815873	-0.223797860578034	0.193181206188804
0	1	7873075	rs61773379	C	T	0.0337300410057619	0.288272375005104	-0.205206928317047	0.193241568025302
0	1	7873855	rs929123	A	T	0.186586963581536	0.185554808841906	0.10336766102331	0.0780814424227273
0	1	7874043	rs2172563	A	G	0.175690024996745	0.167212051159465	-0.119415878193966	0.0864569596745023
0	1	7874246	rs78510193	A	G	0.132321492965385	0.197702058589246	0.115805889343942	0.0899026004327649
0	1	7876166	rs7550657	C	T	0.291944786532924	0.52613661836816	-0.0443836151868502	0.0700151436566965
0	1	7876476	rs11121029	A	G	0.176009307685425	0.231882173042944	-0.102923038744119	0.0860902804165842
0	1	7876523	rs77567305	C	T	0.0817942198033208	0.378070888891553	-0.105954693380944	0.120204134498472
0	1	7877008	rs6661252	A	G	0.477087749366613	0.666857387719739	0.0271503787695685	0.063072202969721
0	1	7877488	rs4908482	G	A	0.477957200482765	0.723930706870052	0.0222806069488622	0.0630802675814382
0	1	7878056	rs10746473	G	A	0.477495257420037	0.690492741751383	0.0251255131560425	0.0630998673336012
0	1	7879130	rs228688	G	T	0.477862019204292	0.720458740398189	0.0225738800407647	0.063082708531188
0	1	7879168	rs228689	A	G	0.0820152435029131	0.179915122713071	0.146161301080552	0.108992924551555
0	1	7879322	rs228690	T	C	0.0806421499802798	0.161877302204962	0.1531346189074	0.109476838272533
0	1	7879627	rs10462018	T	C	0.033543244530327	0.452306152417297	0.123550611589718	0.164388739376693
0	1	7879685	rs17374230	C	T	0.0332775569270909	0.41360904951332	-0.152978815752056	0.187116546463379
0	1	7880683	rs10462020	G	T	0.0333754676413661	0.415514318686369	-0.152355540903858	0.187116546463379
0	1	7881234	rs17374292	T	C	0.0333008170679725	0.811595881585476	0.0412274421760738	0.172957301877383
0	1	7881780	rs10127838	T	C	0.176485061638887	0.183245627294921	-0.114279833663911	0.0858712301802911
0	1	7883358	rs697688	T	A	0.522376527153076	0.651539203122523	-0.0284915499450343	0.0630867511847845
0	1	7883834	rs228694	G	A	0.477130967741116	0.778262571227325	0.0178367109585315	0.0633442099197171
0	1	7884525	rs61773390	T	G	0.0331082125603865	0.449470868063766	-0.141515769625951	0.187116546463379
0	1	7885354	rs697691	G	A	0.489305648683213	0.548672131300415	-0.0377503670514661	0.0629433900976927
0	1	7886424	rs697693	A	G	0.494071355203711	0.532106576353225	-0.038900412371134	0.0622612277210602
0	1	7887248	rs2859387	A	G	0.709539731578369	0.454160079118275	0.0529188560137794	0.0707001022180513
0	1	7887579	rs228697	G	C	0.0800920360987521	0.177771420134871	0.148484925978542	0.110180741593427
0	1	7888009	rs118049345	T	C	0.0409889931757603	0.510527463223822	-0.109787290045281	0.166845775194426
0	1	7888438	rs17374439	T	C	0.032990774586597	0.480084109929987	-0.132084768323797	0.187044586103702
0	1	7888730	rs12061787	C	G	0.033676815220962	0.654906429347063	0.0751853531159818	0.168216244861599
0	1	7889941	rs2640908	T	C	0.489771854676969	0.522556518482924	-0.040340470002744	0.0630901870582147
0	1	7890064	rs12023156	G	A	0.176892106546243	0.112699369864638	-0.137368577818407	0.0866036114254662
0	1	7890117	rs2640909	C	T	0.113839540739488	0.519993482957117	0.0622705973046981	0.0967903468947187
0	1	7890264	rs1773135	G	A	0.822462589803642	0.140305912625067	0.127058323253907	0.0861615178192041
0	1	7890801	rs1689904	T	C	0.488820661874638	0.609575945992822	-0.0321643759468593	0.0629835665383161
0	1	7890956	rs228665	C	G	0.822749072298844	0.167547961766996	0.118456045501292	0.0858298994159171
0	1	7891797	rs1773138	T	C	0.488608812327205	0.538610027422953	-0.0387427631430187	0.0630049422724268
0	1	7891862	rs12027673	A	G	0.0223381225720415	0.812122639950758	-0.0533960356784624	0.224647036760741
0	1	7892109	rs228663	A	T	0.113945635291625	0.434040605918925	0.0751679909362909	0.0960863737516249
0	1	7895015	rs34020118	T	C	0.033369422686394	0.603153834811953	0.0874325093636997	0.168181323364976
0	1	7895069	rs56204811	G	A	0.194581923657037	0.433754291928624	-0.0627322146283213	0.0801399354892545
0	1	7895278	rs228657	A	G	0.0803838252298573	0.121563233698166	0.16902642147651	0.109172890565206
0	1	7895418	rs61773392	T	G	0.0330626133406283	0.445183289770946	-0.14285782496051	0.187116546463379
0	1	7897133	rs10462021	G	A	0.0316189374093949	0.202500852426994	-0.259954615384615	0.20397254751182
0	1	7897228	rs228654	A	G	0.0808332074740919	0.140284779231782	0.160682050377253	0.10895682687791
0	1	7901038	rs77209938	T	G	0.186284143982405	0.146668297770976	0.113374562019021	0.0781138917721046
0	1	7901429	rs12563789	G	A	0.184482363050946	0.107741450734029	0.126252237408597	0.0784941752341179
0	1	7901886	rs61595437	G	A	0.186558035269225	0.157282035485085	0.11035681388152	0.0780308234462412
0	1	7901888	rs61071946	C	T	0.187880813774093	0.204596151336772	0.0991994579703546	0.0781981494536383
0	1	7902231	rs12029963	G	A	0.172803216196898	0.172386295682307	-0.119941195851093	0.0878962989533236
0	1	7905274	rs4908699	A	G	0.0327279546916301	0.390141724253887	0.145171403718068	0.168929599250806
0	1	7906008	rs707472	T	G	0.487099411552378	0.615563557961125	-0.0316392811095004	0.063007905354881
0	1	7906888	rs74373240	T	C	0.018866829471862	0.797740539928108	-0.0608236387270581	0.237339833424465
0	1	7906914	rs10864317	C	T	0.176167606731431	0.133872579233831	-0.129433759952719	0.0863465040225463
0	1	7907007	rs697694	A	G	0.520342271243647	0.610226662583977	-0.0321761212038798	0.0631213833042875
0	1	7908888	rs228652	A	G	0.298925629939942	0.0502480881048996	0.132036404026062	0.0674396276817418
0	1	7910391	rs170629	A	G	0.356341911354926	0.367975447169583	-0.0590643546126579	0.0656072230104007
0	1	7911099	rs228651	T	C	0.24574432356638	0.804901122117286	-0.0181617858546705	0.073526765675489
0	1	7911302	rs3753500	T	C	0.493393781552803	0.372590735842969	0.0563949175975011	0.0632491648498088
0	1	7911437	rs3753499	C	T	0.133776656678963	0.309303836478853	-0.0962431355394374	0.0946637764123641
0	1	7911782	rs3753498	C	A	0.0407617146394305	0.299557646769771	0.157831857316044	0.152144327221607
0	1	7912870	rs13306062	A	G	0.0230986437595527	0.418424512911568	0.162806065475204	0.201204400705468
0	1	7913029	rs34305100	G	A	0.0560023190332507	0.795124206714903	-0.0358904812287404	0.138219791209085
0	1	7913430	rs228648	A	G	0.363286998311779	0.839259198112495	-0.0133555168340296	0.0658422476454138
0	1	7913445	rs13306061	T	C	0.0545902834644978	0.938318341163628	-0.0107486746244109	0.138901093094
0	1	7918110	rs2000237	T	G	0.0483959870099745	0.621712316112829	0.0721918280904825	0.146307598913414
0	1	7918435	rs61773396	A	G	0.240526066493977	0.883029765802523	0.0108236238038921	0.0735652611662197
0	1	7923501	rs2797682	A	G	0.763106864399968	0.746849638895357	-0.0239982756866652	0.0743449903787664
0	1	7923576	rs17031661	C	T	0.13959779671827	0.365554997960254	0.0807314282090867	0.0892226728955336
0	1	7926542	rs504560	G	A	0.710688712028605	0.788844852019837	-0.018562500007998	0.0693119565972112
0	1	7927456	rs500508	G	T	0.71134671964699	0.75572697813524	-0.021600071847339	0.06943197990464
0	1	7928181	rs2066980	A	G	0.489089280226806	0.33071830194989	0.0615176886363637	0.0632463333026731
0	1	7928365	rs743999	A	G	0.238904251022517	0.452583960931478	0.0550402069240073	0.0732780855751478
0	1	7929819	rs228725	C	T	0.700793361102761	0.845170714905236	0.0134622713382486	0.0689369303791533
0	1	7929863	rs74055806	A	G	0.138328975607276	0.438650996739342	0.0696974517718266	0.0899933653593116
0	1	7952203	rs1040395	G	A	0.591893741256615	0.446004358173256	-0.0489005692652345	0.0641661240464171
0	1	7953944	rs9803665	C	T	0.20949070895863	0.400282791575543	-0.066106318371302	0.0785935540374972
0	1	7955089	rs227147	A	G	0.200028738825882	0.289333290637268	-0.0857400908045106	0.0809185333257675
0	1	7961206	rs227163	T	C	0.563985391038831	0.946936592978437	-0.00425357912098331	0.0639114874522972
0	1	7961801	rs10489448	T	C	0.408744490857393	0.801003275188679	0.0162680207573705	0.0645431162440939
0	1	7971301	rs680522	A	G	0.886389067238	0.0577593726824537	-0.179764942009003	0.0947367955329063
0	1	7982034	rs161827	C	T	0.428981309862714	0.752269009239268	-0.0202590156833764	0.0641821182796203
0	1	7989566	rs2453021	T	C	0.396171354462016	0.907789188003047	0.00750510028529413	0.0647954482256845
0	1	7996894	rs2300428	G	A	0.482090099621076	0.334918233814625	-0.0613073338803935	0.0635800191633147
0	1	8002431	rs76413824	T	C	0.341056270258849	0.90017481531656	-0.00838035567907329	0.0668074082718594
0	1	8030300	rs178932	A	G	0.635147130225783	0.0479719977381144	0.13220064267628	0.0668484761159968
0	1	8044361	rs225119	C	T	0.565207087359503	0.8012662765459	0.0160879272211633	0.0639148782576037
0	1	8046672	rs12727642	A	C	0.0611050937818966	0.309631828342317	0.129930395299394	0.127884892765352
0	1	8100639	rs9434586	A	G	0.503908651261964	0.920632629199124	0.00630724731023817	0.0633023491163281
0	1	8106201	rs12757968	G	A	0.0610211388100114	0.515782759278133	0.0845937964883194	0.130172370816657
0	1	8121822	rs225106	C	T	0.565126203363348	0.723602187654342	0.0226033073215515	0.063914581368856
0	1	8123684	rs225110	G	A	0.565697983960878	0.680818357101511	0.0262650672829277	0.0638514167589465
0	1	8136468	rs4500345	A	G	0.014025563717041	0.719593189869067	-0.0997611407953682	0.277884220739381
0	1	8137400	rs60074929	A	G	0.154956930120069	0.689193303921623	0.0345165588464171	0.0863021731003703
0	1	8163122	rs4908727	C	T	0.399417353341744	0.34846915989617	-0.061127561899987	0.0651983684734374
0	1	8165745	rs79778556	T	C	0.116142351879002	0.484636773674461	0.0671210781534751	0.0960430629812146
0	1	8168634	rs11121090	T	C	0.399264447425595	0.409619334983626	-0.0536065776691295	0.0650120511155081
0	1	8180383	rs72634282	A	G	0.109613367490068	0.514579557904544	0.0643078652092146	0.0986735401124951
0	1	8185985	rs9434608	C	T	0.761338860326775	0.414038575061867	0.0609900753260542	0.0746688690458835
0	1	8186775	rs56296862	T	C	0.166849299609052	0.735706148260995	0.0282072301308531	0.083565853435559
0	1	8187211	rs4908736	G	A	0.666724584650918	0.685919203181594	-0.0269948583624508	0.0667529997720258
0	1	8191792	rs12136685	T	G	0.494928569778409	0.753356393529257	0.0198808000903778	0.0632709673604574
0	1	8191820	rs12133365	C	A	0.494497093898861	0.72719329882917	0.0220702855595835	0.063263748807019
0	1	8192898	rs7545284	A	G	0.37052304186671	0.58290690875039	-0.0360198613426494	0.0655927913866577
0	1	8193432	rs6677033	A	G	0.426042014544129	0.9503095360301	0.00396058348850439	0.0635543314835633
0	1	8195226	rs7529511	C	T	0.602621266419339	0.854839812459217	0.0118257802766604	0.0646405647987108
0	1	8200328	rs9434617	C	T	0.147817778116659	0.762907649089434	0.026356628813759	0.0873705978805996
0	1	8200578	rs9434618	G	A	0.83905769096586	0.754932915308142	-0.0265260342846524	0.0849807734424142
0	1	8206343	rs61391705	G	A	0.0858405475708301	0.822201645852688	0.025028844055424	0.111380803572934
0	1	8207789	rs6683857	T	C	0.820115588194537	0.234380309256404	0.099721768308982	0.0838596447549535
0	1	8207838	rs77321792	T	C	0.121028344085571	0.955971230714241	-0.0053620218419371	0.0971206337521236
0	1	8213010	rs1455701	C	T	0.833362756765947	0.202537185429936	0.110204816200485	0.0864788124352661
0	1	8213427	rs4908739	C	T	0.833318308076926	0.161041279608439	0.121899105171735	0.0869727543739083
0	1	8214803	rs2100516	T	G	0.764779114853393	0.443839826176523	0.0572262931470412	0.0747347648241349
0	1	8218115	rs17509146	G	C	0.469612010510676	0.26223161597251	0.0702654298440544	0.0626736374641521
0	1	8218206	rs7524007	C	T	0.859070500066044	0.100022527906453	0.154405161833837	0.0938779057620384
0	1	8222156	rs17032281	A	G	0.374536250762738	0.71807339745883	0.0234365527519872	0.0649149326179819
0	1	8260756	rs11588420	A	G	0.19312642801328	0.11015571323001	-0.130748998362861	0.0818463339779574
0	1	8261393	rs12138839	G	T	0.213759256030224	0.169382095591731	-0.10788257200457	0.0785061876450853
0	1	8264457	rs12745477	G	A	0.190745662683219	0.0743526333021207	-0.1478006203177	0.0828275779986355
0	1	8272526	rs425371	A	G	0.483151818458905	0.0519935612084734	-0.123681770190807	0.0636489264748804
0	1	8273392	rs12041676	A	G	0.42376527029744	0.514586763120502	-0.0418804575435001	0.0642621832292809
0	1	8273851	rs448202	T	C	0.125802692937293	0.947926899190142	-0.00626506539133044	0.0959275991183934
0	1	8273940	rs395847	C	T	0.916469699374996	0.105370121552249	-0.171871147811134	0.106135320568233
0	1	8274807	rs411654	G	A	0.1036760548149	0.143124947613367	-0.160472170435154	0.109593230196342
0	1	8276909	rs478128	G	A	0.112803694806582	0.245923721666793	-0.121148736456969	0.104410907843919
0	1	8278899	rs428180	C	A	0.451239399869537	0.519891858379332	-0.0412231516911019	0.0640596360891785
0	1	8281564	rs506403	T	C	0.634270906839988	0.368390736965062	-0.0588552552963074	0.0654316718286975
0	1	8287391	rs11121137	A	G	0.453300392841776	0.481686504064558	-0.0449181472587375	0.0638411283969832
0	1	8292195	rs299501	A	G	0.856319550768489	0.289572516441982	-0.0924619665993873	0.0873057034747302
0	1	8295130	rs7528376	C	T	0.695990763727519	0.591032239049636	-0.0367891864509874	0.0684652786104028
0	1	8301494	rs17032328	A	G	0.0982805268721558	0.398273059186259	0.0861483979716024	0.101985829348148
0	1	8302619	rs7513908	A	G	0.0531423406726585	0.46806517170953	-0.10762453830139	0.148318604106807
0	1	8306031	rs12403649	C	T	0.128640686615634	0.427271890483897	0.0724852060209822	0.0913062938051336
0	1	8310158	rs72861200	G	C	0.153237506788383	0.84877473930478	0.0165150975019526	0.0866106775704889
0	1	8319635	rs401691	T	C	0.578635829541807	0.807244831438393	0.0156590775452858	0.0641813060464664
0	1	8336374	rs72862657	T	C	0.218512743504134	0.990336944004763	-0.000933722627737213	0.0770961750307988
0	1	8357221	rs11121152	T	C	0.796444305289809	0.466132025046378	0.0578986777818736	0.0794452776926992
0	1	8357338	rs6577481	C	T	0.181760069280672	0.676569799327209	-0.0345531526621436	0.0828317817684873
0	1	8362754	rs4908748	C	T	0.678438977907848	0.181003439919957	0.0909838422089551	0.068016564764196
0	1	8370088	rs11121157	A	G	0.17159635901797	0.724552301525168	-0.0300421171217	0.0852545652796917
0	1	8370729	rs72864229	G	A	0.199164661379485	0.894750048242138	-0.0102872519323051	0.0777592659881455
0	1	8372536	rs1107284	T	C	0.776801065006646	0.963128311127129	0.00347253671758136	0.0751171694385674
0	1	8374297	rs78641116	C	G	0.134558176356674	0.319947765364279	-0.0932397474738321	0.0937492531108043
0	1	8388571	rs1473309	A	G	0.058141457659236	0.0213764567071237	0.278213289006986	0.120895620776942
0	1	8399193	rs12039434	G	A	0.648440852044328	0.102494598901119	0.110307170780136	0.0675538232525847
0	1	8433747	rs754346	C	T	0.839952288431048	0.398684983303281	0.0749836458060475	0.0888461167470002
0	1	8490320	rs302719	G	T	0.118612275697092	0.131509273542396	-0.154876335845061	0.102691098222126
0	1	8495590	rs172531	G	A	0.119079531632793	0.170770664679673	-0.139619353519361	0.101931898033705
0	1	8520108	rs80296853	A	G	0.116870241928494	0.490964542686107	-0.0693595020787359	0.100699720009492
0	1	8526142	rs4908760	A	G	0.839955053401135	0.449465053863223	-0.0646002322757487	0.0854153383050254
0	1	8564301	rs6669503	G	C	0.839737859007833	0.438818636098882	-0.0661561154884397	0.0854520772457604
0	1	8596335	rs55860300	A	G	0.103544250246974	0.475025595318165	0.0717765524747443	0.100481501023399
0	1	8596742	rs17032657	G	T	0.323209568824423	0.150966016881729	0.0956184196957018	0.0665807239398981
0	1	8598127	rs10492965	A	G	0.104369201400004	0.450760649695898	0.0757372019156313	0.100427569588358
0	1	8613418	rs2016084	A	C	0.840146259252817	0.467925230228337	-0.062181027775043	0.0856654393587769
0	1	8638666	rs12029303	C	T	0.730074996318246	0.40357225270625	0.0611246504442374	0.0731805305038515
0	1	8645816	rs1934138	A	G	0.84032839759557	0.673330173170364	-0.0364557139256568	0.086473609007413
0	1	8654642	rs76545421	G	A	0.0681231486252777	0.170571173902619	0.162520604883463	0.118596077555469
0	1	8656227	rs12134896	A	G	0.10515752330362	0.619310735345612	0.050097619856191	0.100835047952587
0	1	8658527	rs6681362	G	T	0.839541004771345	0.534985200148803	-0.0532554036109632	0.0858384822360079
0	1	8701231	rs1463052	G	A	0.838523566719864	0.613701319550444	-0.0431546649818497	0.0854891221151187
0	1	8725420	rs56305243	C	T	0.107369003189525	0.622641041564014	0.0490861602373887	0.0997461620209923
0	1	8751897	rs56163601	A	G	0.101417260167587	0.890518814158628	0.0142273152980248	0.103360317216107
0	1	8759554	rs12025126	C	T	0.73165306491365	0.293445877475102	0.0761239908747541	0.0724581653863913
0	1	8788636	rs7518204	C	T	0.951114414676448	0.753042929286008	-0.0458953731611528	0.14587113980371
0	1	8794410	rs4908775	A	G	0.0972867920041835	0.438992629925676	0.0793728432872265	0.102562749168342
0	1	8804997	rs3938719	G	A	0.128078334710894	0.464386292030402	0.0674879497448144	0.0922415973590896
0	1	8879610	rs4908516	C	G	0.103975433077166	0.269866756543673	0.108834883040665	0.0986386588175205
0	1	8898807	rs11582339	T	G	0.132623040214203	0.165365967142103	0.123989802162112	0.089378213229022
0	1	8918795	rs11121247	C	T	0.936160459084041	0.4554654566233	0.101222816391726	0.135626631998936
0	1	8926868	rs2781064	T	C	0.162651214794181	0.68050151828418	0.0346036803924144	0.0840346211081961
0	1	8930369	rs2781060	C	T	0.936025031025594	0.460156190760504	0.100002618685681	0.135396717503428
0	1	8931149	rs2274971	T	C	0.77565321720527	0.974375215065495	0.00244616960286911	0.0761538246210524
0	1	8949480	rs7539600	G	A	0.895479179237459	0.109095247895904	0.178995054923927	0.111713204976483
0	1	8969219	rs7534552	A	G	0.255133855068593	0.343753415324847	0.0669765796939086	0.0707418085423668
0	1	8978514	rs6665631	G	A	0.156397910106372	0.226457359583933	0.101135120505983	0.083614874788494
0	1	8981748	rs4908795	G	C	0.153129926725055	0.144007281706766	0.123041308751104	0.0842154720785787
0	1	8982305	rs12137125	C	G	0.248803452893964	0.135115189443782	0.106514854991149	0.0712840502819333
0	1	8982906	rs4908796	A	G	0.249855628023978	0.455528293617949	0.0534638078505711	0.071645182737948
0	1	8983655	rs11806366	C	G	0.181794074008185	0.148947413808233	0.114559199178839	0.0793753358839162
0	1	8985036	rs10864370	T	C	0.279906879929886	0.420355767058667	-0.057634196969112	0.0715238247019916
0	1	8987259	rs2765512	T	C	0.638085919740199	0.392193031505759	-0.0557300269674615	0.0651320265201576
0	1	8991116	rs2781079	A	G	0.186749583867367	0.422958511185447	-0.066170546258461	0.0825790846075635
0	1	8994112	rs4418632	C	T	0.727600494324277	0.362827839409366	0.0655038512903251	0.0719830535633824
0	1	8998059	rs914997	T	C	0.834209543712992	0.907356922652797	0.0100451083453046	0.0863181943685362
0	1	8999843	rs2781087	T	G	0.445724034129248	0.543240548238131	0.0384203909330825	0.0631997504247981
0	1	9000628	rs1475734	T	G	0.193936231884058	0.0169474600026361	0.180918151891645	0.0757662688806054
0	1	9000882	rs6692694	T	C	0.354252302808102	0.786164271714469	0.0179049803148031	0.0659982329582208
0	1	9001562	rs17032875	C	T	0.666849661141615	0.283462751792635	0.0721733947467181	0.0672899614850312
0	1	9007556	rs942969	C	G	0.859010642136061	0.226264577713116	0.114894366504825	0.094951094341628
0	1	9008370	rs6577541	G	C	0.858889083323755	0.244627977844944	0.110220437718837	0.0947320470055307
0	1	9008739	rs12070475	G	C	0.858969680645552	0.242156855127748	0.110717085597239	0.0946613211979871
0	1	9009214	rs2274326	T	C	0.237409801719964	0.22903592566214	-0.0903540547820114	0.0751168943036269
0	1	9009406	rs2274327	T	C	0.241908961753159	0.254671042788703	-0.084868543382883	0.0745064152353708
0	1	9009444	rs2274328	C	A	0.452287269170689	0.38371979918268	0.0553440721835065	0.0635362508826386
0	1	9009470	rs2274330	C	G	0.209643219122188	0.0213473509123978	0.174125095785107	0.0756478837987905
0	1	9009547	rs2274331	A	C	0.209000412567301	0.0322989567566193	0.162767090497901	0.0760348331170089
0	1	9009706	rs12738365	T	C	0.200457269166876	0.258449160916077	-0.0908968412658589	0.0804351105677756
0	1	9010405	rs17032907	T	C	0.388789422430503	0.532381071218927	0.0402443080371169	0.064455306040875
0	1	9010569	rs11121273	C	T	0.398572350158952	0.714933119837425	0.0234565090656175	0.0642223822013896
0	1	9010592	rs17032909	C	T	0.0720479438216883	0.476113373516908	0.0830033108940536	0.116484824965778
0	1	9010984	rs11576766	C	A	0.380455456152278	0.893735113590316	0.00868577437176206	0.0650232697203039
0	1	9011586	rs3765968	G	T	0.772313071264707	0.45206853056077	0.0576314977075384	0.0766405908783992
0	1	9011627	rs3765967	A	G	0.21900803602293	0.0934901076202226	0.125831924208713	0.0750219595713725
0	1	9011722	rs3765966	T	G	0.845071237167218	0.243093451202505	0.106061281453444	0.0908611578595057
0	1	9013585	rs72641561	T	C	0.215341806160505	0.0488753390038807	0.147570021816422	0.0749209040790797
0	1	9015550	rs17032912	C	G	0.264180196450071	0.194117674472139	-0.0934667141908758	0.0719808655967791
0	1	9015575	rs61784252	G	A	0.165925953717452	0.981152742013478	-0.00202477498033019	0.0857093611703727
0	1	9015675	rs12741044	C	G	0.535368405467632	0.402345190653471	-0.0530604433433508	0.0633602791581683
0	1	9015954	rs12059715	C	T	0.171239554317549	0.759932602856194	-0.0257241528755543	0.0841843516313654
0	1	9016007	rs6661729	A	C	0.0110357559100991	0.796389983412993	-0.0809795589556744	0.313847584014834
0	1	9016302	rs17389460	G	T	0.192742578572897	0.296583357738401	-0.0863464984320455	0.0827241506203135
0	1	9016390	rs17032921	T	C	0.189913192786253	0.390761094261568	-0.0711759759601759	0.0829326848281032
0	1	9017091	rs2274332	T	C	0.143746660768715	0.131481155644599	-0.142448249840356	0.0944437460928818
0	1	9017204	rs2274333	G	A	0.510378949664749	0.0310287070155378	0.136847643060714	0.0634522030744482
0	1	9018034	rs7545200	A	G	0.269660899130137	0.276497584628254	-0.0785592266784334	0.0721905121609675
0	1	9019221	rs41278984	C	T	0.0122617196556361	0.78269046200428	0.0768391316646744	0.278589780964279
0	1	9019338	rs11805912	T	C	0.144135564998103	0.0938434484426622	-0.158487147948387	0.0945930524166246
0	1	9021301	rs12735688	T	C	0.517047182913547	0.041365455121019	0.128731950433463	0.063108595696886
0	1	9021998	rs3765965	C	T	0.137020782504868	0.0625137525988047	-0.181373255171143	0.0973745985672901
0	1	9023572	rs6577545	G	C	0.150464605909063	0.067689304582632	-0.170017097955095	0.0930545270308511
0	1	9026751	rs12126080	A	G	0.123283434528403	0.701452783745845	0.0362716151083589	0.0946149982085672
0	1	9027391	rs4466678	T	C	0.123953747467165	0.711059094655344	0.0349524290784384	0.094355331244459
0	1	9027899	rs2274334	T	G	0.0124917629881506	0.605487612502954	0.139444161859204	0.269965821632748
0	1	9029539	rs78726732	A	G	0.0226295835200781	0.948571884727603	-0.0141731540374282	0.219737870771516
0	1	9030372	rs10864376	T	C	0.622381646111687	0.0391060802345353	0.13550089328502	0.0656792857171779
0	1	9030964	rs3737665	T	C	0.475892750637048	0.0585645560818934	0.118988872938358	0.0629088762446169
0	1	9031903	rs12138897	G	C	0.781947368773038	0.460950041574051	0.0563982836274458	0.0764947179376959
0	1	9033404	rs4908800	G	A	0.628591669752263	0.0435706164130811	0.133196808636116	0.0659978807398821
0	1	9033552	rs61785762	T	G	0.179924966393872	0.0235136083433829	-0.197936613003307	0.0873898170893356
0	1	9034301	rs72641578	C	T	0.175862047117547	0.554843463085691	0.048137507459013	0.0815174346783571
0	1	9034421	rs3765964	A	G	0.660950374558094	0.293183931766538	-0.0688477651489834	0.0654967816107066
0	1	9034483	rs74050967	T	C	0.0244437349248562	0.525117855232543	-0.141396605862002	0.222504943461166
0	1	9034598	rs3765963	G	A	0.781273585975458	0.643011873561314	0.0353869944115425	0.0763486916856866
0	1	9035013	rs3737663	C	T	0.0383185827380619	0.483618042866014	-0.123712154696133	0.176606689148327
0	1	9035059	rs12071042	C	A	0.0257715470731722	0.603200401228491	-0.111829101289354	0.215137178891664
0	1	9036614	rs12127547	G	A	0.133425200949852	0.272369077072282	0.0977695824306486	0.0890739065353332
0	1	9037273	rs6697763	T	C	0.75924100924225	0.991681275880776	0.000762605840637124	0.0731434765370805
0	1	9039022	rs6577546	A	G	0.803655870275683	0.126173779629112	-0.116541623479022	0.0762025812093211
0	1	9049032	rs875148	T	G	0.64147550261342	0.938512575303121	-0.00508036739068832	0.0658594859676813
0	1	9058028	rs10779707	G	A	0.853711151048308	0.439368057312337	-0.0679011122308394	0.0878113998701438
0	1	9060789	rs17033008	A	G	0.227403098953981	0.978058402981799	0.00207672349493872	0.0755084845670603
0	1	9061382	rs12047015	C	T	0.151106213246673	0.53277240024645	0.0540580533389527	0.0866621182452726
0	1	9062952	rs17389948	T	C	0.147018201700374	0.542588833176271	0.0536941769856705	0.0881818449958054
0	1	9063265	rs12402611	T	C	0.0979745764677683	0.551348275062021	0.0620263286766742	0.104116269372986
0	1	9063602	rs4908804	C	G	0.626463098472351	0.594130902262138	-0.0349921498417505	0.0656686340816854
0	1	9066132	rs17033013	T	C	0.257908403541438	0.793829305774608	0.0187161188339437	0.0716156133937699
0	1	9066695	rs10864377	T	C	0.542692630845679	0.516233729687598	-0.0410392805221002	0.0632188672391429
0	1	9066967	rs12164533	A	C	0.307139554438018	0.668594657736435	0.0292510284935453	0.0683311427902829
0	1	9068020	rs2039631	T	C	0.124702988105599	0.167072203120457	0.128340244820749	0.0928875844379001
0	1	9068213	rs17027186	C	T	0.170747402379182	0.155271842194148	-0.123634789981949	0.0869960218771509
0	1	9068386	rs7530465	A	G	0.162111277753726	0.99988299546856	1.24912243495549e-05	0.0851809318461489
0	1	9069001	rs769901	A	G	0.532721421352447	0.127185108431276	0.0965566293014156	0.0633035059829268
0	1	9069412	rs66463959	A	G	0.154880592925582	0.289371235912023	-0.0953240542904696	0.0899706254983944
0	1	9074465	rs12063980	T	C	0.222736013242267	0.646969521321195	0.0343106347298828	0.0749179384393425
0	1	9074932	rs1556757	A	G	0.507579371117943	0.226473368133217	0.0764884561362078	0.0632400804474534
0	1	9079365	rs10864379	A	G	0.1835785709315	0.558793616348506	0.0468584236417545	0.0801499688122713
0	1	9080411	rs9803660	C	T	0.465246159038129	0.470630990058512	0.0458800638787071	0.0635939951416552
0	1	9103420	rs34605482	T	C	0.219682920820024	0.406048137263397	-0.0644049167785235	0.0775152103367916
0	1	9107849	rs3737661	T	G	0.249129529668969	0.715179399650942	-0.026834144689703	0.0735365556139033
0	1	9108622	rs7368193	T	C	0.582311047032863	0.174839420174704	0.0875690870374955	0.0645400951952442
0	1	9111626	rs3004245	C	A	0.677072036796558	0.836072301611668	0.014042624717974	0.0678649800000573
0	1	9115700	rs4908809	C	T	0.475387130469542	0.582056961351634	0.0349501093335992	0.0635014761648076
0	1	9116899	rs2505972	C	A	0.364023625495456	0.606176512612023	-0.0339886705736552	0.0659284339918852
0	1	9129620	rs5438	T	C	0.0981218751760992	0.0154876420652128	-0.286471411326659	0.118338927442171
0	1	9129867	rs3820034	A	G	0.241287347701049	0.41253186196414	-0.0611140071054809	0.0745796418085931
0	1	9130650	rs12736085	G	A	0.384215508730814	0.0110367436429787	-0.168341348634303	0.0662361376487954
0	1	9138890	rs1327257	G	A	0.334050257878972	0.57834604344536	-0.0374805276644684	0.0674350046139746
0	1	9140078	rs12726360	C	T	0.505340744628554	0.755986058106767	0.0197235649875128	0.0634696021742904
0	1	9140327	rs12127491	T	C	0.206361318216449	0.0491380461545131	-0.159956830711817	0.0813039993699803
0	1	9143220	rs75856734	A	G	0.227612334938035	0.285478126284146	0.0790833400656457	0.0740415566367597
0	1	9148184	rs12755780	T	C	0.423180038257781	0.0588178536536425	0.120606631187415	0.0638281498248561
0	1	9149450	rs12711519	G	A	0.529924467616638	0.700262347914125	0.0244255655538932	0.0634485732702071
0	1	9151948	rs76799504	C	A	0.16466296520646	0.180599316863806	0.109207101217092	0.0815640607986402
0	1	9153629	rs12061999	C	T	0.317277333864507	0.533187413135394	-0.0423582138286278	0.067974588220462
0	1	9155701	rs12239636	T	C	0.14933032994508	0.0470172021045486	0.165398165042416	0.083275967890986
0	1	9155711	rs12239637	T	C	0.175285689034596	0.118014077615787	0.123850503029438	0.0792306633576347
0	1	9159671	rs17033261	T	C	0.339057992377182	0.181407916449237	-0.0911181351585388	0.0681801200354577
0	1	9160365	rs7555576	G	A	0.492029756658632	0.851893864953009	0.0118578762377537	0.0635121315188744
0	1	9161550	rs1061907	A	G	0.457926373258061	0.724220009154063	-0.0226506736446728	0.0641981300351959
0	1	9180726	rs78794533	A	G	0.165982833831603	0.0299431687268625	0.175007844738656	0.0806175202753322
0	1	9185660	rs4908812	A	G	0.246975380859127	0.424554626022699	0.0583382812237084	0.0730557746038888
0	1	9213177	rs2666433	G	A	0.758321798074221	0.0345990546346548	-0.149603677495401	0.070800880391328
0	1	9219383	rs6577556	C	T	0.240849002954464	0.604679126383857	-0.0383950559602061	0.0741670488984078
0	1	9234363	rs809972	T	G	0.154424117714955	0.573139434249623	0.0479017828924072	0.0850175678965218
0	1	9238095	rs6577559	T	C	0.140557246160094	0.362198976720731	0.080171611534609	0.0879862929560371
0	1	9250059	rs6673205	T	C	0.22270047723918	0.101156522356842	-0.127331565775326	0.0776756557745156
0	1	9250991	rs10864392	T	C	0.26254537274789	0.0891253370921863	0.118866769625872	0.0699204071926088
0	1	9275194	rs1009941	A	G	0.479900764568898	0.651581693327931	-0.0285553232308801	0.0632362166816522
0	1	9278142	rs1009940	A	G	0.534503477246719	0.542687191733859	-0.038449833353341	0.0631614793702311
0	1	9280094	rs10779715	T	C	0.534680120486664	0.529852505721429	-0.039706582817897	0.063203775810085
0	1	9286018	rs12072683	T	C	0.354572563403225	0.704245156407423	0.024939535657638	0.0657001661016199
0	1	9297871	rs4908830	G	A	0.382449981193015	0.112066140295871	-0.105559412719575	0.0664324127910067
0	1	9307138	rs11121350	C	T	0.401362753230877	0.0596168448619306	-0.124633725411667	0.0661672447297894
0	1	9315847	rs2268170	T	C	0.0980290403588805	0.175704698401758	-0.152192381754068	0.112393811416999
0	1	9317936	rs3753164	G	A	0.484001641570462	0.0260769509233422	-0.141053087678135	0.0633928264817914
0	1	9321241	rs2268169	A	G	0.472299972928027	0.118581065506078	-0.0988960943858997	0.0633641790655666
0	1	9323910	rs6688832	A	G	0.460259838132402	0.76989742433122	-0.0186213463747837	0.0636607481106695
0	1	9324213	rs17368528	T	C	0.0581696636967987	0.407383210655507	-0.119184787656319	0.143854827216287
0	1	9334714	rs12093524	A	G	0.12304143463522	0.571647423377	-0.0553034475819131	0.0977737189627345
0	1	9341038	rs916380	T	C	0.694434780297498	0.470327547201998	0.049717498769035	0.0688659319349781
0	1	9357724	rs11121365	G	C	0.123052023160822	0.357974834312291	-0.0903889164765957	0.0983310294201105
0	1	9358243	rs621846	T	C	0.161392061025825	0.0973633808558748	-0.1477	0.089095454429505
0	1	9364634	rs1294028	G	A	0.823737782640002	0.0619590236524445	-0.147891185769476	0.0792307232115311
0	1	9366852	rs581587	C	T	0.760910453147701	0.142615396831306	-0.106249863234815	0.0724700636462219
0	1	9367908	rs9442562	G	A	0.289567171142109	0.138820217450481	0.101029885214358	0.0682542706606296
0	1	9371099	rs629524	T	G	0.31303647171627	0.202420430391842	0.0867250237847002	0.0680363860922989
0	1	9387444	rs1569422	T	C	0.7946902437698	0.814791527735457	0.0182627056666226	0.0779627265124509
0	1	9389218	rs732591	C	T	0.285501463094418	0.331900187984891	0.0677121983896116	0.0697852705613927
0	1	9390616	rs34817952	T	TG	0.81746478107326	0.830143819422512	-0.0174266232134171	0.0812365156496966
0	1	9393082	rs1294022	G	C	0.171746032270087	0.86822451268074	0.0137740700211532	0.0830192609849904
0	1	9416151	rs9435243	A	G	0.251009256582751	0.798767236796211	-0.0185854187117103	0.0729003320291579
0	1	9422875	rs552230	A	C	0.288600308358229	0.419853319625359	-0.0567910323366583	0.0704013135728273
0	1	9427869	rs2275457	A	G	0.723014773198042	0.261405795396878	-0.0779787521078191	0.0694332765505927
0	1	9431223	rs10492967	A	G	0.321380321194252	0.0181278620648919	0.157288799339607	0.0665632929508607
0	1	9448852	rs9943073	C	A	0.352236220669034	0.0338156047516739	0.139528333337803	0.0657450518917734
0	1	9466803	rs12044809	G	A	0.442410757093235	0.434594755438748	0.0492905495672917	0.0630835658207254
0	1	9474990	rs72645555	A	G	0.38170846568205	0.571045048807944	-0.0366152171705543	0.0646326076792726
0	1	9489972	rs10864418	G	A	0.419290663540688	0.327018033600088	-0.0626013236976383	0.0638699117354507
0	1	9497668	rs9660668	C	T	0.196584708202808	0.683987425544218	0.0320594181354852	0.078764651008307
0	1	9498113	rs9660890	C	T	0.195191459824849	0.696731968465473	0.0309415680190893	0.0793911493478355
0	1	9499246	rs9787285	A	G	0.207707478704308	0.828433014183102	-0.0168526847489896	0.0777654516608546
0	1	9503008	rs4926481	C	T	0.680348678052913	0.116081534285773	0.108520478034123	0.0690581832083897
0	1	9514846	rs4926491	C	T	0.281972522135476	0.520566447434239	-0.0452644918300395	0.0704535878465094
0	1	9525235	rs7544834	A	G	0.70990685615809	0.490944542342896	0.0483201747577728	0.0701504976640653
0	1	9525697	rs10746490	A	G	0.903401647197225	0.429282525668847	0.086285630391465	0.109164280202968
0	1	9525764	rs12042017	T	G	0.645712322378012	0.493419162233764	0.0453052284601043	0.066150533801989
0	1	9526979	rs10864425	G	A	0.706820639808229	0.400000609229493	0.0589365450216046	0.0700274884526397
0	1	9533238	rs6679380	T	C	0.909535280312419	0.176463367264158	0.155990851351442	0.115401338293396
0	1	9535303	rs7418365	G	A	0.576201574903998	0.15179976868916	0.0920490354776443	0.0642260873813431
0	1	9535619	rs6541069	G	A	0.900650091126979	0.427410858845039	-0.0820410005950855	0.103374368381746
0	1	9538654	rs12561781	C	G	0.711120870686552	0.685328016720662	-0.0279885940941558	0.0690729522534846
0	1	9555888	rs7417127	C	G	0.206997285604364	0.875521800956839	-0.0122452293937707	0.0781700550123847
0	1	9563315	rs7533271	G	C	0.811059034211922	0.820027060103055	0.0185990252365931	0.08175030167513
0	1	9567789	rs12755956	A	G	0.526968325665768	0.283206611815242	0.067705013228994	0.0630903469462861
0	1	9576675	rs7525571	G	A	0.166467014201541	0.846475826224365	-0.0166014384555746	0.0857437252899702
0	1	9576789	rs75100051	G	A	0.137563048016701	0.768187070985002	-0.0272571153991555	0.0924762764562591
0	1	9600774	rs12140494	C	T	0.860548327307254	0.632622001473402	0.0441973024626526	0.0924553113125788
0	1	9617682	rs72646718	A	G	0.262830589668396	0.872629916374813	-0.0114779530735063	0.0715945354060016
0	1	9619380	rs58670998	T	C	0.502247975621078	0.18465088780414	0.0834862206668783	0.0629338866052033
0	1	9627521	rs6698575	G	A	0.287224539983709	0.772066596114707	-0.0201807850829147	0.0696675274073244
0	1	9632102	rs56053581	T	C	0.262725152306353	0.871686399847796	-0.0115637185054184	0.0715945354060016
0	1	9637227	rs9430153	G	A	0.321506611176462	0.832393788443269	-0.0142704564587145	0.0674303785420612
0	1	9691975	rs4926485	G	C	0.221261765078378	0.791026740806375	0.0199238274340868	0.0751906186707208
0	1	9704925	rs4129341	G	T	0.67717051786457	0.469708098010335	0.0490577123324511	0.0678573008236559
0	1	9713386	rs4240895	T	C	0.883543360235659	0.964421768563876	0.00445794595722212	0.0999416484312734
0	1	9718087	rs6540991	C	T	0.848539120205961	0.999256944428058	8.26954117680082e-05	0.0887973729731164
0	1	9720526	rs58784124	G	A	0.633573890731508	0.535864534773708	-0.0403933545386611	0.0652475308038025
0	1	9725525	rs4300218	A	G	0.092783895931589	0.234025708691553	0.124746738023875	0.104824555943692
0	1	9734287	rs12568084	A	G	0.49691852192725	0.631091786795001	-0.0303313782760086	0.0631652740878017
0	1	9741792	rs4333853	G	A	0.512784407805786	0.486202328079524	0.0436903532867255	0.0627408886359908
0	1	9746248	rs6677649	G	A	0.196137228252668	0.954151355666289	-0.00459171913976387	0.0798637435134564
0	1	9760651	rs12566637	T	C	0.16802055061096	0.772607100193518	-0.0237937061995951	0.0823407402568605
0	1	9795719	rs12569008	T	C	0.260389231387417	0.9884630888324	0.00104444743985061	0.0722307240729112
0	1	9799496	rs11588785	C	G	0.486705540637004	0.0803912364147781	-0.110015942596218	0.0629230445653856
0	1	9804693	rs7550295	T	C	0.205703107128489	0.685704735824575	0.0313916773335771	0.0775695172088664
0	1	9836556	rs72855716	G	A	0.255488122773408	0.967084730022189	-0.00303454455907819	0.0735381873688614
0	1	9846341	rs17034340	C	T	0.206272838002436	0.662232839922866	0.0338231072637291	0.0774280956760315
0	1	9866437	rs61479984	T	G	0.429526841628902	0.276843978610849	0.0693514203652572	0.0637751490213476
0	1	9875633	rs946277	T	C	0.905910678681278	0.815448358918896	-0.0247375058030932	0.10598616449362
0	1	9877988	rs117550213	T	C	0.139341403604012	0.0235912005922385	0.19564587104375	0.0864266221236828
0	1	9885290	rs12078414	T	C	0.149159296688365	0.728796075555109	-0.0308444292010985	0.0889587137479025
0	1	9888202	rs1767277	T	C	0.850105880224622	0.530765906230992	0.056188308927009	0.08963779128767
0	1	9923741	rs935073	G	A	0.195768415543829	0.405223383005413	0.0652079546143195	0.0783439852261337
0	1	9926924	rs6695334	C	T	0.140074132774395	0.735723095846776	0.0306561019229342	0.0908268545190187
0	1	9938165	rs17034420	G	A	0.140386387292743	0.731573766979698	0.0310829715649146	0.0906122371522675
0	1	9975201	rs2033960	T	C	0.184929439312126	0.455380839813908	-0.0620208000283929	0.0830849565205067
0	1	10008191	rs12064822	A	G	0.152233817342932	0.927282423295811	-0.00802835776359306	0.0879680221836767
0	1	10008221	rs1220421	A	G	0.670699125396241	0.326696310343117	0.0657399051112108	0.0670275034148624
0	1	10029913	rs6683452	G	A	0.826169828269348	0.150960317285425	0.12226623858929	0.0851348636054439
0	1	10093457	rs7528979	T	C	0.313405885584631	0.354532789023124	-0.0629387161490797	0.0679806380121254
0	1	10155283	rs9430244	G	A	0.916164224299624	0.00624307605982176	0.352491211093643	0.128894162905759
0	1	10159832	rs76154155	T	C	0.106963230371438	0.0629591740028758	0.179178336989125	0.0963593939541676
0	1	10174189	rs4543799	A	G	0.205785740320488	0.601187743825004	0.0403316077745542	0.0771611430016653
0	1	10177790	rs3762290	G	A	0.207253406184876	0.713347937315782	0.0282983819319707	0.0770310235438492
0	1	10190884	rs2295294	T	A	0.344246374296052	0.842067210929462	0.0131708934056033	0.0661023601012593
0	1	10195940	rs6671289	A	G	0.186092249586926	0.928259059815318	0.00725415615198005	0.0805700169907763
0	1	10195970	rs6685910	T	A	0.104638767065011	0.650360846548218	-0.0479344755153234	0.105754698830269
0	1	10197932	rs118126602	C	T	0.101237081219031	0.106872174020536	0.159538145935382	0.0989437449332331
0	1	10203988	rs35316894	C	T	0.29272359294134	0.859969137584778	0.0121171730270941	0.0686862193358716
0	1	10204186	rs12144133	G	T	0.547552009788096	0.0500892603656812	0.124476400576313	0.0635342698752052
0	1	10209557	rs6696978	G	A	0.0946621436548817	0.63567799371419	-0.0524185204701774	0.110645888058305
0	1	10219202	rs6659436	T	C	0.167530916058362	0.981156860905745	-0.00199875305414072	0.0846263425945593
0	1	10235946	rs2180184	C	T	0.313885143597274	0.906333334320199	-0.00800771506587952	0.0680553706552704
0	1	10237960	rs12733312	C	T	0.282422070446953	0.890651585498914	-0.00965447420221128	0.0702246919941763
0	1	10239647	rs41310363	G	A	0.0908321908600461	0.509311096859127	0.0709269466401836	0.107479602719312
0	1	10240094	rs1046277	T	C	0.0915414364024001	0.523713676210016	0.0684197688695888	0.107303017200539
0	1	10246129	rs2180185	C	G	0.373928394905623	0.80562217367705	0.0161017754968615	0.0654337348513693
0	1	10246471	rs6667639	A	C	0.373672769819134	0.779890340230621	0.0182396143554182	0.0652668988611325
0	1	10247313	rs56221672	G	A	0.35521741812917	0.87605144401318	0.0103083562957182	0.0660891086011775
0	1	10290268	rs17396382	C	T	0.0947095163758327	0.304635451873635	-0.116630790038916	0.113615044642692
0	1	10323921	rs12757288	C	T	0.321481853012887	0.516525464915576	-0.0440078138348769	0.0678389026320687
0	1	10338598	rs10492970	G	A	0.0929616534737716	0.518472044401715	0.0685066233332482	0.106096265468527
0	1	10353112	rs10492972	C	T	0.322043675273278	0.537496335371827	-0.0417436871205266	0.0676994085307353
0	1	10359944	rs12130220	G	T	0.228652034807339	0.275913926577853	-0.0831651212628412	0.0763301873902956
0	1	10362071	rs76058266	G	A	0.112638635170376	0.100875968284314	0.155011216092655	0.0944832171857918
0	1	10366487	rs8019	G	T	0.325657420471936	0.516146129127496	-0.0442995538952825	0.0682269018855386
0	1	10384439	rs17401924	G	A	0.226032519920035	0.290949771813352	-0.0812726338009448	0.0769597793492055
0	1	10385471	rs17401966	G	A	0.22837833012088	0.284299943762709	-0.0816891219532306	0.0762943642134619
0	1	10391536	rs12734551	G	T	0.228557706394411	0.293765487176783	-0.0801743285701059	0.0763639968978938
0	1	10407360	rs59211028	C	T	0.0989843973945801	0.501841811447495	0.0691717881345994	0.102996342202644
0	1	10414470	rs17402762	C	T	0.33939389263289	0.429693963284922	-0.0530652402012479	0.0671953927810752
0	1	10420918	rs3748578	A	G	0.222299218180897	0.36311701762361	-0.0702856064164785	0.0772843451836341
0	1	10420937	rs3748579	T	C	0.320403858866783	0.486493036685129	-0.0473161235230494	0.0679929515505403
0	1	10431329	rs72867431	T	C	0.0958916976168369	0.559694823605594	0.0609509508222834	0.10449423650828
0	1	10484416	rs663364	G	T	0.348540349269089	0.708610208003702	-0.0250718585299826	0.0670866929801062
0	1	10484880	rs79763829	A	G	0.0973077822614902	0.996713491105609	-0.00044286089638464	0.107515568640084
0	1	10507236	rs1307489	G	A	0.835009155878837	0.0564398100326901	-0.157991455178496	0.0828210600268728
0	1	10537090	rs684016	A	C	0.664173408348317	0.859085004781014	0.0120231599468195	0.0677212184949052
0	1	10539833	rs6680568	G	A	0.117799866857232	0.649789079998041	0.043704573961425	0.0962538732866394
0	1	10543836	rs9970001	G	A	0.186250336222679	0.133660685462472	-0.126769500924214	0.0845230673323881
0	1	10549380	rs670666	G	A	0.54572351530956	0.831438392717355	-0.0135335916730521	0.0635806325508431
0	1	10550352	rs673254	T	C	0.372683906711577	0.488805823171822	0.0448624192872424	0.064810471978049
0	1	10556097	rs636291	A	G	0.747565833438395	0.0893189175746859	-0.121207349930511	0.0713403467924011
0	1	10556386	rs10127643	T	C	0.0659613560929351	0.427246430232584	-0.107532278196694	0.135446024227559
0	1	10557544	rs660725	G	A	0.848729640334472	0.094720615114669	-0.14327282150938	0.0857404908487851
0	1	10562163	rs76282123	T	C	0.18380338273072	0.106669960163138	-0.137049579301102	0.0849475654291484
0	1	10563609	rs10864459	G	A	0.563687617753018	0.248447967220992	-0.0734126287230021	0.0636087772660267
0	1	10563671	rs10864460	C	G	0.609014768956571	0.479865885075092	-0.0451338595183501	0.0638820826123539
0	1	10563681	rs2506902	T	C	0.256703960376884	0.864681553568673	-0.0123197281870541	0.0722913114773883
0	1	10566148	rs7543322	C	T	0.515980619929074	0.338329544167305	0.0606234508952496	0.0633162223969331
0	1	10566215	rs616488	G	A	0.294565806746345	0.501745606845811	0.0462700952912309	0.068880375067837
0	1	10567122	rs604814	A	G	0.583219011142061	0.830341905841215	-0.0136616722706521	0.0637612049092023
0	1	10567658	rs2480786	T	C	0.875395943769142	0.514129559891076	0.0634807902409371	0.0973003337618338
0	1	10569930	rs6540934	T	C	0.140665113856486	0.203486440049979	0.113390962694807	0.0891661915694209
0	1	10573867	rs2274985	A	G	0.57332119230537	0.129818665157437	-0.0957942839901618	0.0632381745032055
0	1	10578606	rs7419116	A	G	0.653231066960872	0.17767550191629	-0.0885247536128041	0.0656737752610338
0	1	10578791	rs11584327	C	T	0.572628274153566	0.12642719555361	-0.096780074977743	0.063323496799906
0	1	10580891	rs2483677	T	C	0.164251310166758	0.115166242216755	0.130881430336134	0.0830787011915284
0	1	10582047	rs2483678	C	T	0.818072790535839	0.803482088679414	-0.0200853991801806	0.0807150880532545
0	1	10596624	rs10864461	T	C	0.275360278966418	0.987160940993354	0.00113514846141117	0.0705408661700443
0	1	10597217	rs4240914	C	A	0.275408726439654	0.990531191089899	0.000837030240834764	0.0705302890608744
0	1	10598216	rs2506892	A	G	0.165208659867317	0.106589989738038	0.13376306580797	0.0828915545791995
0	1	10609505	rs12120962	A	G	0.350067450100704	0.364005606076663	-0.0604827021872798	0.0666285957284367
0	1	10613660	rs12127400	T	C	0.476984311097364	0.159081594476348	-0.0895205581066633	0.0635723969301786
0	1	10615775	rs11121584	C	T	0.644464599345535	0.863003534758972	-0.0113428898558287	0.0657360431377892
0	1	10621363	rs7519424	A	G	0.646237466667413	0.918974586926175	-0.00669939713694643	0.0658576196005717
0	1	10633245	rs6687430	A	G	0.755020078922934	0.142791428423185	-0.105684866749129	0.0721164691739325
0	1	10643197	rs12038548	A	G	0.240640484355935	0.993399549703724	-0.000608974073031266	0.0736139879967472
0	1	10643829	rs12045923	T	C	0.234914494750727	0.856675226606332	-0.0132625574711551	0.0734328094253099
0	1	10644149	rs72857041	A	G	0.246258272725147	0.869907247653594	0.0120192798191251	0.0733883940368293
0	1	10649223	rs12090714	A	G	0.253734769662165	0.548993729854855	0.0433998319696745	0.0724213251891539
0	1	10651603	rs6540941	C	T	0.206436577080239	0.91379212541168	0.00853266098016235	0.0788188313249803
0	1	10652605	rs6668131	A	G	0.534296986915599	0.740688648003321	-0.0208099981668282	0.0628811919881484
0	1	10652977	rs284273	C	T	0.670707463953504	0.534242366985199	-0.0416280336005128	0.0669753003056767
0	1	10653628	rs284272	T	G	0.121142981399888	0.67599933221183	-0.0415272519832458	0.0993644691318822
0	1	10655913	rs2387230	A	G	0.0207969174330618	0.0515687545727209	-0.551841760827963	0.283473126849884
0	1	10663573	rs284283	T	C	0.132227199188548	0.940771002922267	0.00699028714918827	0.0940808538779538
0	1	10666517	rs284281	G	T	0.724064138250986	0.41361625661543	-0.0573248948263987	0.0701182175693362
0	1	10666735	rs11121599	G	A	0.601211263810503	0.541170267954906	-0.0388583617796731	0.0635933650245269
0	1	10672429	rs488854	G	C	0.132594838186943	0.839085343821661	-0.0192775112218415	0.0949333798721619
0	1	10673194	rs479407	A	G	0.712218925929237	0.540075565072559	-0.0425218168092505	0.0694008572310488
0	1	10767379	rs4845952	A	G	0.394476619987821	0.641445589528705	-0.0302365407014728	0.0649300660326197
0	1	10771380	rs78100955	G	T	0.114662171447248	0.672471103879948	-0.0427454953434666	0.101110787249438
0	1	10780727	rs706007	G	A	0.214879641241425	0.618173637606275	-0.0387065825675018	0.0776553812206943
0	1	10801989	rs4845953	A	G	0.120329564561953	0.601691950322103	-0.051816613909833	0.0992714490237052
0	1	10807369	rs205490	A	G	0.304901387643288	0.272516606663912	-0.0765470298807374	0.0697603584095099
0	1	10808499	rs2076491	T	C	0.123072663330031	0.518289622687683	-0.0632558592067989	0.0979216898339859
0	1	10827135	rs205488	C	T	0.36189355791453	0.148889331950172	0.0936442185883634	0.0648745720035645
0	1	10832322	rs205472	A	G	0.465684751036939	0.364421511783727	-0.0576609270896834	0.0635751886205707
0	1	10834579	rs12031981	C	T	0.523760454730004	0.67569030409447	-0.026587384082975	0.0635527737946636
0	1	10840905	rs17035713	G	A	0.458803410002009	0.317768695016143	-0.063754793540729	0.0638151840467241
0	1	10841333	rs710135	C	T	0.853034855239876	0.390524775104167	0.0777833335360529	0.0905862433052959
0	1	10842769	rs61227177	A	G	0.150928859692321	0.326951460272973	0.0851887268089868	0.0869030781975636
0	1	10844558	rs710139	C	T	0.830582222435759	0.413739720842628	0.0699323995658708	0.0855619855895501
0	1	10845821	rs776909	C	A	0.677032390122535	0.963451246649685	-0.00310660954233291	0.0677957080976384
0	1	10849645	rs10864471	G	A	0.534219615826882	0.318418102585937	-0.0635045235623066	0.0636500327970085
0	1	10854389	rs117360158	A	C	0.104724776821977	0.635350284899553	0.0478431689924046	0.100890293825078
0	1	10854478	rs117927896	A	C	0.105412761971348	0.620848382221302	0.0497171677903843	0.100510130177912
0	1	10855315	rs11577258	T	C	0.513582487415432	0.510038722574716	-0.0420011546460595	0.0637562167557626
0	1	10860379	rs10779746	A	G	0.45469820826576	0.614068408427753	-0.0322379206442868	0.0639292941466899
0	1	10862362	rs55752650	T	C	0.100567027004867	0.44493155274507	0.0779305992878878	0.10201781181689
0	1	10864224	rs80073687	C	T	0.100954620044758	0.484546244747012	0.0711132404705882	0.101734332695217
0	1	10876600	rs6688450	T	C	0.396182900121988	0.494030512551782	0.0437753583480244	0.0640072636503324
0	1	10883600	rs10864474	G	A	0.546448729709599	0.716762152449614	0.0230954765080716	0.0636608223321063
0	1	10888791	rs634478	C	T	0.839679317131915	0.210105267291118	-0.104895854598523	0.0836973274581802
0	1	10894724	rs541695	T	C	0.733425052361825	0.480596666622271	0.0510963480332027	0.0724418215042898
0	1	10900348	rs72643268	T	C	0.158141743128311	0.696247124105434	0.0336539704023528	0.0862057100310474
0	1	10901000	rs35154018	C	CT	0.44241133320603	0.766858594447878	0.0187659804560132	0.0632945582697805
0	1	10901994	rs946684	T	C	0.254848235391901	0.713837992863156	-0.0268372758893015	0.073184629544135
0	1	10910576	rs607715	G	C	0.220572928880943	0.968630357017145	-0.00302861635710119	0.0770127830205258
0	1	10912551	rs637037	T	C	0.876074675487591	0.789102005437649	-0.025494353848962	0.0953142302055774
0	1	10913147	rs12085982	G	A	0.1674477261746	0.914617060835223	0.00911716790357125	0.0850349547283172
0	1	10919094	rs1292646	C	T	0.867990169925727	0.995026462878901	0.000579973771068585	0.0930422573686568
0	1	10922290	rs1280992	G	A	0.59459266810653	0.581564513647114	-0.0354198056240932	0.0642710002944147
0	1	10926966	rs36047809	T	G	0.0938726773278107	0.764804294946271	0.0321555088324948	0.10747955182762
0	1	10934874	rs12065037	A	G	0.373316325389706	0.680415279712437	-0.0271425857948319	0.0658966153038743
0	1	10935423	rs1280995	A	G	0.473399412524055	0.30044825572863	-0.0654980143704263	0.0632542225863252
0	1	10935437	rs6667663	T	C	0.395006893765092	0.695805873608141	-0.0253424118885685	0.0648162898125495
0	1	10935519	rs12756252	A	G	0.415143207687992	0.6126245107662	0.0323611578342422	0.0639130857920382
0	1	10936544	rs7537363	G	A	0.356971991131474	0.723137827980895	-0.0233327834684615	0.0658619017939072
0	1	10937920	rs11121639	G	A	0.349122104361515	0.837321800115323	-0.0135393914005736	0.065942745322979
0	1	10939080	rs6686445	T	G	0.303658403389306	0.193587281537129	-0.0908235627491743	0.0698621328045496
0	1	10940287	rs77331515	A	G	0.304454519630118	0.231575152530721	-0.0833898977255187	0.0697058591578962
0	1	10978062	rs1280972	G	A	0.423056592305186	0.482492122057153	0.0447916681558864	0.0637785435001944
0	1	10980544	rs4845964	A	G	0.492155391656299	0.393071360698631	-0.0544187923010983	0.0637177107495642
0	1	11002488	rs6656310	T	C	0.930912737141012	0.237433533898676	-0.13796216901629	0.116775971471401
0	1	11010551	rs10864484	T	C	0.173708930167116	0.784512518933454	0.0226437896480597	0.0828098355660238
0	1	11013286	rs11121657	G	A	0.433536021867537	0.739011272741164	0.0211534253342153	0.063492727560138
0	1	11019245	rs12033594	G	T	0.456169469174175	0.455664672069695	0.0471686350747699	0.0632283484863392
0	1	11024381	rs6659326	G	A	0.413437912031327	0.552626031109276	0.0377966031215803	0.0636488945552762
0	1	11024637	rs11121664	C	T	0.413842818093114	0.571580073008763	0.0359997403466718	0.06363458948498
0	1	11028631	rs74052098	T	G	0.268811192718812	0.342564606434737	0.067323998726934	0.0709338116896017
0	1	11030861	rs78234331	T	C	0.26863695967508	0.36084860133784	0.0650149550193082	0.0711518533694918
0	1	11032827	rs2003046	A	C	0.183254632409463	0.988473834882476	-0.0011812575883015	0.0817682551060551
0	1	11033082	rs12565727	G	A	0.289657432952126	0.123958282607233	0.105118640696188	0.068331202060309
0	1	11037736	rs11576658	T	C	0.179908941518098	0.976800786736151	0.00239790193257521	0.0824588009697053
0	1	11038476	rs11121667	T	C	0.283388937175072	0.200291877339236	0.0885769321132142	0.0691618008742876
0	1	11046855	rs9430161	T	G	0.0733361762615494	0.530066125069335	-0.0775885465301956	0.123567318378494
0	1	11046868	rs9430162	G	C	0.07330555691569	0.53728417432563	-0.0762998334948411	0.123677642176767
0	1	11053101	rs6704113	G	A	0.35804866914268	0.53778584654099	0.0401647703807965	0.0651851244214169
0	1	11060075	rs11121675	T	G	0.564324681582854	0.828701422124109	0.0137379759938019	0.063493760137659
0	1	11063043	rs11121676	C	T	0.676773762828455	0.839450356983128	0.0137266507418209	0.0677536125796476
0	1	11074582	rs3765897	G	A	0.176176767878342	0.485249311756425	-0.0586004903420431	0.0839687292988991
0	1	11086717	rs1033638	G	A	0.872400052265914	0.507723296391316	0.0638699010409987	0.096423858837803
0	1	11090916	rs12711521	A	C	0.698248251745436	0.304009694479945	0.0717469108293357	0.0698013558536945
0	1	11126569	rs2791659	A	C	0.826519567753703	0.784450346985684	-0.0224578611402711	0.0821055941979613
0	1	11132965	rs7533211	C	G	0.792839458389515	0.452172938556302	0.0588652894561252	0.0782994111418406
0	1	11147241	rs12136825	T	C	0.145767981483914	0.144316131398261	-0.13491128045199	0.0924109873381453
0	1	11153241	rs12127428	C	T	0.110880936177749	0.601524045461496	-0.0530323405660439	0.101553645244945
0	1	11153331	rs12126654	G	A	0.111418428845149	0.665199904374393	-0.0436166423473933	0.100790591139339
0	1	11166713	rs2536	C	T	0.0510910631383473	0.105961202801035	-0.251604778905966	0.155636702718468
0	1	11171226	rs17036350	T	C	0.0864797022001836	0.0110880424727763	-0.317325099729365	0.124935479564911
0	1	11212458	rs11581010	G	A	0.113146123963588	0.12609523806854	0.145513940439112	0.095126866057167
0	1	11216665	rs4282823	T	C	0.0860710869481189	0.0128879797086635	-0.311680359906362	0.125331396871023
0	1	11248216	rs3806317	G	A	0.149781649642705	0.0757723059696288	-0.164407817747254	0.0925844248155021
0	1	11249132	rs1034528	C	G	0.163643052363101	0.664528580327528	0.0362853224328306	0.0836704830294363
0	1	11256034	chr1:11256034.T.C	C	T	0.0865400835073069	0.010746312322761	-0.319024727466743	0.12506645444626
0	1	11269796	rs1010447	C	T	0.880500771082613	0.115780943834736	-0.145931459088682	0.0927885246103367
0	1	11275588	rs2746637	G	A	0.880661137740361	0.113105514890801	-0.146960244857778	0.0927552284625352
0	1	11289161	rs2076655	A	G	0.793208871000572	0.577430766343878	0.04369	0.0784181420335881
0	1	11293792	rs11121703	C	A	0.844941067269486	0.762156967625291	-0.0261905007208073	0.0865373923618571
0	1	11322156	rs1883965	G	A	0.873954240747725	0.0671371636201069	-0.165926204995392	0.0906326797535196
0	1	11340472	rs6685950	T	G	0.0731931837491118	0.00789411740331399	-0.370468701828422	0.139454019691595
0	1	11345339	rs11121715	C	T	0.0728226047643888	0.00817212495759741	-0.369265820172063	0.139615636636136
0	1	11353244	rs77768358	A	G	0.0707606855462705	0.00560780808711552	-0.396530915903259	0.143158496918909
0	1	11355449	rs11121717	C	T	0.0741960862568362	0.00566434907769696	-0.385741219838315	0.139427688559444
0	1	11390336	rs2982376	C	T	0.107821196808598	0.579869312142176	0.055853092469739	0.100895144302337
0	1	11402749	rs3124632	C	T	0.172288888888889	0.143820575203773	0.117714031048004	0.0805317030277963
0	1	11404558	rs3120815	G	A	0.172539441597623	0.138505237874655	0.119358287100706	0.080572341902931
0	1	11411432	rs2788558	A	G	0.849862666852273	0.126463992906302	-0.128840012226121	0.0843085900096026
0	1	11432744	rs2982364	C	T	0.260157172213132	0.145548092035943	0.103298416397415	0.0709741184646004
0	1	11435942	rs2335404	C	T	0.304740702501793	0.378439773259498	0.0593534901057541	0.0673878232051787
0	1	11444975	rs3010208	T	C	0.42563440458751	0.515113464566927	0.041529167448254	0.063803052589528
0	1	11447805	rs6660541	A	G	0.799442798715322	0.11220888608656	-0.121473146037627	0.0764779241554431
0	1	11461601	rs6671983	A	G	0.46295963182117	0.177192143395182	-0.0855981492757008	0.0634318312865225
0	1	11472413	chr1:11472413.A.C	C	A	0.311178880569582	0.838253084866714	0.0137994767248409	0.067601911784309
0	1	11476541	rs2890085	C	T	0.406220415918692	0.142187989602836	-0.0947891405469435	0.0645838232430344
0	1	11477192	rs2379143	T	C	0.764352604270206	0.245148180644335	-0.0838964194275385	0.0721866660553001
0	1	11485666	rs6661145	C	T	0.694563963941622	0.169793610754704	-0.0915687344274375	0.0666988979146694
0	1	11489255	rs877307	T	C	0.425235210892441	0.439624845927362	-0.0495656736449663	0.0641355460568256
0	1	11490744	rs10864508	G	T	0.478974468093549	0.348754373749944	0.0592849382355699	0.0632704627274717
0	1	11496333	rs12036240	A	G	0.480196608747412	0.173894615697395	-0.0861298292853539	0.0633402765746933
0	1	11498824	rs2379155	A	G	0.147421414089599	0.507243451306653	0.0576505041342515	0.0869361691823743
0	1	11503870	rs76779637	A	G	0.0959859190307767	0.0248142115468335	0.223502742343579	0.0995876020672993
0	1	11518397	rs12026602	T	C	0.252417204725996	0.716613386815537	-0.0267666424244817	0.0737396190861231
0	1	11531918	rs17036930	T	C	0.527700171211522	0.902771948706898	-0.00766907626470584	0.062778716928575
0	1	11532525	rs6674181	G	C	0.527730016954444	0.921426703760796	-0.00621203046311802	0.0629788750549768
0	1	11534053	rs10159458	C	A	0.852959891103491	0.60543893995147	0.0471751261275007	0.0913193710085842
0	1	11537359	rs12027766	A	G	0.84332459516384	0.804986139004646	0.0218211528032647	0.0883807715332715
0	1	11556348	rs10864512	G	A	0.792791749892199	0.867975208834422	0.0131940124093416	0.0793715786814267
0	1	11564507	rs2817614	A	G	0.72688745479283	0.70590651267717	-0.0263472021156724	0.0698199119072299
0	1	11567190	rs2817637	T	C	0.220882771176423	0.867737451811237	-0.0128855266554685	0.0773751772499197
0	1	11574366	rs10864515	G	C	0.457988497789926	0.46117825552319	-0.0466686801836956	0.0633303963140888
0	1	11586677	rs2745260	C	T	0.411642849263247	0.952719951633629	-0.00377214507175371	0.0636203621444016
0	1	11607932	rs2745291	A	G	0.506647895629502	0.473535405747354	-0.0450078049995384	0.0627952857674654
0	1	11613163	rs2817611	T	C	0.103248445288054	0.90102210978188	0.0128325222811275	0.103179980521727
0	1	11617025	rs2817606	T	C	0.419507211437101	0.718807871351883	-0.0229039590421938	0.0636128311139298
0	1	11618451	rs2594292	G	A	0.688445850176204	0.746468346851857	0.0222901815140865	0.068945896002149
0	1	11619933	rs12086490	T	C	0.273836398962548	0.416389415234191	0.0566567136842755	0.0697140798863696
0	1	11636479	rs2745278	C	T	0.472500206914172	0.595617591712981	0.0333071068055885	0.0627591545116781
0	1	11645598	rs2745275	A	G	0.459555764541971	0.895135244551283	0.00828557166913105	0.062860365245454
0	1	11647129	rs2745274	T	C	0.434131540584615	0.813076369040286	-0.0149592486004167	0.0632635527216339
0	1	11654491	rs7530509	G	A	0.581224601731165	0.42692412053195	-0.0501065206362366	0.0630694234685758
0	1	11656684	rs761087	G	A	0.274166384782558	0.554345158310595	-0.0420383147426022	0.0710993495054642
0	1	11665198	rs11121778	C	T	0.573213494950898	0.64883628457598	-0.0289783559649289	0.0636356266202907
0	1	11675059	rs734737	G	T	0.221567389853749	0.678271741755626	0.0313386842032661	0.0755471878459981
0	1	11676100	rs7554745	A	C	0.281131192755488	0.534967228163498	0.0433588895697928	0.0698839408630745
0	1	11678938	rs4845872	A	G	0.220845178911512	0.74444484233544	0.0247832654172471	0.0760286016193351
0	1	11686768	rs10779761	G	T	0.593113902273299	0.97458679490645	0.00205938197232342	0.064646360116935
0	1	11689296	rs115723174	T	C	0.183281287191456	0.216446606457617	-0.104497981215019	0.0845430918888598
0	1	11693090	rs80032347	A	G	0.162514325542784	0.601748351807329	0.0443921151584583	0.0850606256336032
0	1	11695180	rs10864529	G	C	0.601457015254336	0.872914925411179	0.0103638320871994	0.0647913521163994
0	1	11697411	rs74782931	T	C	0.136094927731459	0.504800235510731	0.0605491010094884	0.0907842504033799
0	1	11722688	rs3125815	A	G	0.153634801920467	0.833492663580573	0.0183502008356121	0.0872887021522575
0	1	11725908	rs3117066	G	A	0.412289564246524	0.860013496762204	0.0111787314460298	0.0633869506888374
0	1	11733075	rs747862	C	T	0.153554880261686	0.216973444646268	0.104214701941706	0.0844106186935782
0	1	11745459	rs2336031	G	A	0.859299409348528	0.966799885148869	0.00375898954686775	0.0903121563992269
0	1	11749957	rs6658345	C	A	0.312424435013685	0.982247146010302	0.00151294681353731	0.0679922953991894
0	1	11751135	rs12088541	T	C	0.118812080228761	0.290485596933286	-0.106744942341261	0.100983151685542
0	1	11760782	rs1555079	T	C	0.877603396640739	0.320110578816992	-0.0915946583663638	0.0921261644293143
0	1	11770653	rs12731150	A	G	0.8023872022257	0.563749957371715	-0.0445643401807724	0.0771970248403853
0	1	11773462	rs12565097	G	A	0.522077565089896	0.202544453009331	-0.0806358810328089	0.0632767943920817
0	1	11782814	rs7414943	A	G	0.415999188635507	0.305836420726996	-0.0650726755313518	0.063547685245019
0	1	11790687	rs10864532	G	A	0.183256153541694	0.811894818713913	0.0193687041915444	0.0813871611571679
0	1	11790925	rs74541046	T	C	0.39678342174778	0.459276115031686	-0.0476060206100546	0.0643290391269759
0	1	11797186	rs12095517	C	T	0.629549684984298	0.18770955305359	0.0873599271403306	0.0663131253206198
0	1	11800478	rs11121816	G	T	0.509617789042959	0.0438907869684517	0.128	0.0635194021539876
0	1	11800703	rs4073395	T	C	0.322736735285213	0.0513124946144896	-0.134802569585953	0.0691700642442018
0	1	11811234	rs4075033	G	A	0.42606362606345	0.0718067605746032	-0.116137743907586	0.0645087366228208
0	1	11824303	rs4845877	C	T	0.851758530549542	0.310329339074064	0.0932284865541552	0.0918931665440371
0	1	11828319	rs4845881	A	G	0.789901048678773	0.197430465919257	0.103384453937052	0.0802109574114437
0	1	11831615	rs6667720	T	C	0.889162564206367	0.195870160040975	0.138066360132748	0.106746219509717
0	1	11843167	rs4845882	G	A	0.809091368700031	0.220886060232607	0.101835852512057	0.0831873038738008
0	1	11846252	rs4846048	A	G	0.901700950083182	0.105117098023606	0.18533898655324	0.114368911787787
0	1	11848972	rs72640221	A	G	0.0902021331129578	0.957900886173288	-0.00584793918316028	0.110781768523186
0	1	11850365	rs4846049	G	T	0.812563266135488	0.189503771907973	0.11039377614867	0.0841384875824236
0	1	11850927	rs2274976	T	C	0.0897254851547033	0.919505205891061	-0.0112470680383865	0.11129429079422
0	1	11852110	rs13306556	T	C	0.0894279584855337	0.792790831927741	-0.0294945756452383	0.112279744229222
0	1	11852300	rs1476413	T	C	0.189641859134456	0.145647477272559	-0.122214139971434	0.0839914298831588
0	1	11854476	rs1801131	G	T	0.187158627264102	0.198411139257989	-0.10830268669658	0.0842107181880627
0	1	11856378	rs1801133	A	G	0.399815426787781	0.153432133817444	0.0916428278632823	0.0641975517508651
0	1	11857788	rs17421511	A	G	0.0904570345880943	0.158406618748275	-0.166831166258625	0.118282160589363
0	1	11862214	rs9651118	C	T	0.365854670459934	0.712229684794575	0.0240721604668987	0.0652603990863127
0	1	11862778	rs17367504	G	A	0.101485136042996	0.725609342216375	-0.0373087447341485	0.106301194909672
0	1	11864586	rs3753584	C	T	0.101304190575552	0.735730041991809	-0.0358553972723016	0.106234050367188
0	1	11881320	rs198396	C	G	0.0938795019193182	0.202336020494119	-0.146712853812203	0.115075733034449
0	1	11886813	rs2076004	A	G	0.0901334261192299	0.965558501760285	-0.00479686417208525	0.111091417842449
0	1	11898789	rs2272803	T	G	0.0889259581954852	0.912788511634191	0.0121675026576767	0.111096474080753
0	1	11899033	rs1023252	T	G	0.179376364184476	0.196084355453552	-0.111383111468365	0.0861572836389631
0	1	11904092	rs7552330	A	G	0.100793398847729	0.942520715549852	-0.00761126605149002	0.105562446596118
0	1	11907648	rs5063	T	C	0.0891017879868337	0.845937987335469	-0.0217929768248854	0.112159275965161
0	1	11910677	rs632793	G	A	0.130489476430684	0.578478288811919	0.0516972482536874	0.0930461230691895
0	1	11913757	rs198375	C	T	0.152810798531819	0.688215440113713	0.03509774538007	0.0874649074279574
0	1	11914829	rs6668352	A	G	0.118457654230371	0.707547555481347	0.036493125745578	0.0972756181276149
0	1	11918444	rs61761991	T	C	0.0114598512860658	0.453238337342365	-0.245744571351427	0.327647556155096
0	1	11919271	rs198389	G	A	0.134049688672313	0.714419405587275	0.0339018106916027	0.0926463282320826
0	1	11922298	rs6668659	G	T	0.133174991701208	0.556088613318323	0.0542682115996488	0.0921892209940282
0	1	11922812	rs79990227	G	A	0.0646179934331945	0.215649482152355	0.15229667948666	0.123000477645381
0	1	11925300	rs6676300	G	A	0.14491243512217	0.55229710912259	0.0529032815768485	0.0890145865975868
0	1	11925781	rs1318408	G	A	0.092449970643676	0.32235548269624	0.104395924934453	0.105489959738999
0	1	11927878	rs79653311	C	T	0.0878617378520582	0.838498994225784	0.0225932790473909	0.110852538165434
0	1	11934378	rs198384	A	G	0.600799656582308	0.684473075567018	-0.0259715256772086	0.0639115269351426
0	1	11941936	rs11588551	T	C	0.551564238779407	0.314662334374656	-0.0633423680152661	0.0629966957509602
0	1	11959362	rs17037526	T	C	0.404140863981515	0.206342293858903	-0.081396753312181	0.0644121016765529
0	1	11973888	rs7554547	G	A	0.448456738093381	0.158166796426532	-0.0894329001183859	0.0633707814544239
0	1	11979909	rs3209284	C	T	0.614971642614426	0.776695032468305	-0.0182321330764151	0.0642817203898913
0	1	11982544	rs2639453	C	T	0.652813151057994	0.695834249662406	-0.025665	0.0656477935653591
0	1	12009955	rs7529452	T	C	0.320839459206324	0.366571856358459	-0.0611280574828969	0.0677009082427109
0	1	12009956	rs7551175	A	G	0.225436523837546	0.681122475137843	0.0309600231392074	0.0753410081074282
0	1	12042261	rs2236055	G	A	0.609403053098074	0.595118743752972	-0.0339162045601781	0.0638202806163442
0	1	12042755	rs4240897	A	G	0.528896920955928	0.849574853866871	-0.0118504908149269	0.0624825157679317
0	1	12044164	rs1474868	T	C	0.608591412286273	0.664596248533018	-0.0276249623206415	0.0637142093100803
0	1	12046063	rs2336384	T	G	0.581485159818411	0.935067982887998	-0.00515142744906404	0.0632307795614989
0	1	12046089	rs873458	A	G	0.374336379240039	0.764731187831469	-0.0194200460381495	0.0648905777981583
0	1	12046334	rs873457	G	C	0.581755374889875	0.922760664858522	-0.00613064683430889	0.063230675188607
0	1	12050634	rs4846085	C	T	0.58168085657409	0.929606213366805	-0.00558488410984484	0.0632201206846117
0	1	12054911	rs6672267	G	A	0.610018181818182	0.617057265270455	-0.0318848132262502	0.0637664002731712
0	1	12056440	rs2236056	T	C	0.581509556947344	0.993826759447056	-0.00048980386539476	0.0633059799936703
0	1	12059412	rs2295281	T	C	0.373954031790231	0.690871070553442	-0.0258107668247232	0.0649044609459507
0	1	12065841	rs1042837	T	C	0.0804903825437039	0.706019109754089	-0.0445999774781074	0.118237124574839
0	1	12072534	rs14305	T	C	0.153961262881117	0.796948334316597	0.0222813102452191	0.0865971175530464
0	1	12128498	rs12029016	A	G	0.44544667661106	0.972603203503546	-0.00216838501468057	0.0631380708551723
0	1	12135526	rs6690493	G	A	0.224838320888214	0.666029941218354	0.0325187111758713	0.0753440254061374
0	1	12141461	rs2297875	G	A	0.238988475457487	0.472823397562572	0.0530173320997434	0.0738513233268419
0	1	12142243	rs59346161	A	T	0.124731992470763	0.331964159840226	0.0900179224645341	0.0927861807132619
0	1	12147753	rs12133231	A	G	0.122886673330147	0.310078385251606	0.0946355447960779	0.0932317018368559
0	1	12153413	rs17037598	T	G	0.0866402005125331	0.656711163617774	0.0493563246923423	0.11104823146339
0	1	12164071	rs562844	C	T	0.410459065854366	0.657465496794136	0.0284122787800868	0.0640760251264676
0	1	12164437	rs2230622	T	C	0.27546590091658	0.737418125242686	0.0236157391122034	0.0704370544748118
0	1	12165037	rs10864549	C	T	0.303274692401174	0.691329819591153	0.0272866467527395	0.0687232715340209
0	1	12165130	rs11569859	A	G	0.112639143119965	0.692893175708116	0.0391959778144359	0.0992474441740538
0	1	12174100	rs72641094	A	G	0.134494141902072	0.910453124933342	0.0104176997146179	0.0926289370967345
0	1	12181401	rs3753577	T	C	0.196595730033701	0.959013612509575	0.00407721784138922	0.0793365300557495
0	1	12185335	rs488733	C	T	0.671240222960095	0.0380636154524436	0.142398328755722	0.0686531939952244
0	1	12186933	rs1148475	G	A	0.659198513029158	0.01938900135126	0.159518479621288	0.0682295917272318
0	1	12187130	rs6668157	T	C	0.215083231450573	0.739842615395086	0.0252051236263295	0.0759049241873052
0	1	12206866	rs630542	T	G	0.30890114705151	0.447620787346103	-0.0525366371594753	0.0691829099030104
0	1	12213337	rs1148461	G	A	0.305016712729506	0.723528600699032	-0.024308765126877	0.0687179671035516
0	1	12223451	rs590368	A	G	0.302189392873991	0.873943569613188	-0.0109173194896961	0.0688132782093466
0	1	12233754	rs976881	C	T	0.856004680041105	0.149197819233096	-0.125764874739972	0.0871931695277931
0	1	12240676	rs3766730	A	G	0.173627936832011	0.335657206565506	0.0791952048010734	0.0822566782466468
0	1	12249770	rs548580	A	G	0.133910472593311	0.856230074763172	0.0167112327853596	0.0922379802626974
0	1	12251808	rs653667	G	T	0.306054040911842	0.455890534638698	0.0511165305460652	0.0685547561355585
0	1	12252955	rs1061622	G	T	0.129936518989323	0.832455530078089	0.0198063211474686	0.0936233056147106
0	1	12262792	rs5746059	G	A	0.1273106246463	0.613240122313615	0.047314003513013	0.0936069749138049
0	1	12271503	rs235214	C	T	0.559670689899619	0.480945284090802	0.0448966420488628	0.0637027872302576
0	1	12278932	rs7550488	G	A	0.625531247688076	0.520195714823716	-0.0418915293733753	0.0651456913387651
0	1	12305286	rs374450	A	G	0.193867847062763	0.674241510670154	-0.0342461068059925	0.0814735680336276
0	1	12306734	rs6541016	G	T	0.126714975845411	0.74902079339344	0.0306032365072229	0.0956558014007254
0	1	12319994	rs235243	T	G	0.125748621117754	0.654332133245228	0.0428858763925729	0.0957804075699752
0	1	12329295	rs3765339	T	C	0.240760023694867	0.658249345030389	-0.0328861577593433	0.0743473125971882
0	1	12363811	rs7523900	T	C	0.126320502931662	0.689527609234152	0.0382257613191008	0.095684913928695
0	1	12368336	rs115361959	C	A	0.0766560390037209	0.398580466366892	-0.103757149107492	0.122911830677796
0	1	12401868	rs28551666	C	A	0.927747173951677	0.680383076918195	-0.0499071885587964	0.121151466050726
0	1	12486792	rs580233	A	G	0.190728327334972	0.145388796944665	0.112955604021818	0.0775786615664042
0	1	12488475	rs11121906	A	C	0.124814761250035	0.717939509651893	0.0348881679243186	0.0965858801665242
0	1	12519105	rs117618373	T	C	0.0698719089130048	0.203489598862676	0.147451165411133	0.115950605139479
0	1	12537010	rs75965755	A	G	0.0691165519592852	0.159489700464096	0.162873970739635	0.115777040732055
0	1	12587927	rs74638742	A	G	0.0761660585070196	0.856093413821764	-0.0220214356161899	0.121431050170801
0	1	12590762	rs10864555	C	T	0.809506165099269	0.493065187394848	0.0562106584504635	0.0820064666407702
0	1	12592294	rs7543599	T	C	0.845076259791984	0.223916445257986	0.11085	0.091146064094946
0	1	12593561	rs4846107	G	A	0.167745555770089	0.563949750631343	-0.0499251770982135	0.086527722316395
0	1	12595464	rs56060440	A	G	0.0914838135863435	0.964873792274726	0.00480470640332284	0.109102648179048
0	1	12596355	rs56089820	G	T	0.278113195351711	0.753391506719187	0.0222002078680413	0.0706629175649382
0	1	12597926	rs74054806	C	T	0.421129448716663	0.426495985465922	-0.0508464092733449	0.0639414975455002
0	1	12599005	rs11121923	A	C	0.414447096303147	0.427518759264324	-0.0508478412418971	0.0640849190531633
0	1	12605011	rs6541027	T	C	0.687498446419239	0.821449864382947	0.0153276824572797	0.0679175963944557
0	1	12606725	rs10779770	C	A	0.496788958457979	0.545812338680447	0.0382552207259941	0.0633315211836911
0	1	12619096	rs4845904	A	G	0.196844128993669	0.845559578432935	0.0153622935037612	0.0788670767146975
0	1	12625101	rs10864570	C	T	0.271263120152101	0.285016575860465	-0.0770310754679343	0.0720510620107733
0	1	12626182	rs7517059	C	G	0.22474463266691	0.567468788204222	0.0426675422993492	0.0746218748060256
0	1	12626549	rs4846118	C	T	0.67869149019214	0.451672924963885	0.0512229503186938	0.0680587045363228
0	1	12628459	rs11121940	A	G	0.182870186348982	0.828073689677844	-0.0178809147051537	0.0823349682479471
0	1	12630700	rs4846121	T	C	0.589919634588641	0.0984056255745438	0.10613226131361	0.0642201120331902
0	1	12637160	rs4845907	A	G	0.376633874880703	0.322407786009555	0.06423513539933	0.0649153146857457
0	1	12640127	rs3128458	A	G	0.72926387435316	0.562490318822822	-0.0406874173598749	0.0702541007730717
0	1	12642243	rs12029485	G	T	0.166716768921224	0.0459709462860983	-0.178056402466845	0.0892218135842766
0	1	12663774	rs4846127	T	C	0.616125485346801	0.46506053819041	0.0472789391610546	0.0647178497284698
0	1	12664209	rs6662695	C	T	0.385164242686787	0.599634368880785	-0.0339003162790226	0.0645810869079232
0	1	12668321	rs6541043	G	C	0.38887885237165	0.606335324610031	-0.0332253069125004	0.0644761532888757
0	1	12669280	rs6541044	G	A	0.313545029004697	0.737633625960016	0.0226042562306709	0.0674776720151454
0	1	12669341	rs12027375	T	C	0.271615705922184	0.975959655511052	0.00212512649005901	0.0705209953446504
0	1	12669452	rs7548227	T	C	0.375407290049208	0.708713870408148	0.0241070984792549	0.0645292655820324
0	1	12671324	rs4618985	C	A	0.289226839170621	0.469750922440944	-0.0504550734983628	0.0697968791181501
0	1	12671703	rs5022242	C	T	0.441165607669613	0.850242755085138	-0.0118666239738673	0.0628499859973865
0	1	12682574	rs3000896	C	T	0.725040619001753	0.59038962154044	0.0375850141512824	0.0698253834476368
0	1	12682662	rs4846130	A	G	0.235273889737692	0.966508549975005	-0.00307224413645559	0.0731702000085312
0	1	12684504	rs6680343	T	C	0.477011685871079	0.947002107824761	-0.00412463626947242	0.0620508009715429
0	1	12684837	rs12402628	T	G	0.476868613045687	0.906984488278972	-0.00726074489306797	0.0621410480796911
0	1	12693125	rs4845911	A	G	0.29589686564953	0.418428951553867	-0.0565366732420481	0.0698716962559834
0	1	12699337	rs3000891	C	T	0.581324979637483	0.427572094460706	0.0507070888945031	0.0639149015228692
0	1	12709554	rs17458785	A	G	0.344106629842163	0.205174699588856	-0.0847751114009671	0.0669129782986834
0	1	12724931	rs2027589	A	G	0.107359274092131	0.622516288021083	0.0488353673932811	0.0992009579926536
0	1	12728153	rs2245926	T	G	0.122226998002068	0.499321562225887	0.0631647249944887	0.0935001308119586
0	1	12739778	rs2799845	A	G	0.115828224476093	0.614824601633795	0.0480658029184309	0.0955205290320569
0	1	12739867	rs2255773	G	A	0.128977173545677	0.563353536687853	0.0529374690479138	0.091608306963636
0	1	12743160	rs2489262	T	G	0.259063836015665	0.136222531149474	0.104625640807688	0.0702182453266601
0	1	12746537	rs7524074	C	T	0.738768482286484	0.160549786835304	-0.0976696265415986	0.0696036872244695
0	1	12750723	rs3128450	A	T	0.750651935716106	0.070463770772235	-0.127215186789447	0.0703266809844626
0	1	12757671	rs3010951	T	C	0.728945553404405	0.0533522005014225	-0.13224470043364	0.068447540863629
0	1	12762562	rs3000875	G	T	0.730151701458358	0.0357457056252877	-0.143413665879144	0.0682984557053554
0	1	12763781	rs10779772	T	G	0.60584030870985	0.132864626115022	-0.096008967954189	0.0638824384208489
0	1	12769239	rs3010872	T	C	0.69676683500112	0.332569917262049	-0.0653223327039041	0.0674155560683144
0	1	12769379	rs3010873	C	G	0.710536072847608	0.263312243161449	-0.0760010826829987	0.067943240373761
0	1	12771713	rs3000868	G	A	0.760336967004433	0.508021405906312	0.0491649122724563	0.0742760246526969
0	1	12775851	rs3000861	G	A	0.615200509637227	0.0945337104760909	0.110284656264952	0.0659616008499839
0	1	12776218	rs3000860	C	A	0.755778197167862	0.546350706145343	0.0442635482832106	0.073376652641235
0	1	12777049	rs79983604	T	C	0.0808083637117725	0.139787981812175	0.159825351790708	0.108240150277291
0	1	12795653	rs3010902	C	T	0.827564684394776	0.323227691481659	0.0843733642627343	0.0854113873550656
0	1	12796044	rs3010903	T	G	0.827262519414826	0.338080755925637	0.0816473815101188	0.0852300870625163
0	1	12803975	rs6662299	T	C	0.7590201915949	0.196867894715069	0.0980734197463389	0.0759948864777159
0	1	12823636	rs72862122	A	G	0.136414085655016	0.43737125582352	0.0701009638567334	0.0902618628196887
0	1	12829572	rs2009740	T	C	0.843682715917901	0.253883634398529	0.101876250705664	0.0892893888192772
0	1	12833428	rs11121976	C	T	0.819135421968946	0.733261068674022	-0.0276084880439626	0.0810130061087122
0	1	12835868	rs1812242	C	T	0.727379835067151	0.991327846928536	-0.000772340293067303	0.0710580471883033
0	1	12837840	rs848577	C	G	0.726343612432987	0.953527946841649	0.00413947254869049	0.0710309196414186
0	1	12866852	chr1:12866852.T.G	G	T	0.091127132754621	0.838563967291863	-0.0226927448142095	0.111385997563942
0	1	12866899	rs9308457	T	G	0.39805248864348	0.254886664961516	-0.0720215630653689	0.0632567055894013
0	1	12867513	rs116786716	A	G	0.09319356187226	0.732431105397751	-0.0373787598139431	0.109328691838348
0	1	12868019	rs1416906	T	C	0.320700146250751	0.529931622308356	-0.0416768144698429	0.0663526899759936
0	1	12868237	rs703804	A	C	0.418971699593602	0.0585092764489499	0.117212552645761	0.0619561623287518
0	1	13176463	rs28488227	A	G	0.305000024132914	0.793885892325244	0.017807457227919	0.0681578366738666
0	1	13775026	rs10927559	T	G	0.301984009833996	0.442737231004492	0.0522782035275719	0.0681078960608412
0	1	13783354	rs11580598	T	C	0.432490940766551	0.605640042427797	0.0329228911686289	0.0637661203770703
0	1	13785062	rs2999877	G	A	0.180599445465725	0.0641572980066541	0.145144321857098	0.0784103953993743
0	1	13785485	rs10754872	C	T	0.432471548335252	0.568859357868949	0.0363490665114478	0.0638002688626115
0	1	13785516	rs10927575	C	G	0.220036437481868	0.614097860513886	0.0378958476340825	0.0751554733667505
0	1	13793697	rs12564562	A	G	0.368493194817554	0.118295287059094	0.100753107639489	0.0645039090401944
0	1	13795449	rs3013090	C	T	0.389049033602745	0.565003963001225	0.0374468990714611	0.065076951985086
0	1	13801089	rs2359535	A	G	0.125032454078793	0.0594429507152367	0.171722696009352	0.0911042672222596
0	1	13802224	rs3795750	A	G	0.571238451198474	0.0400174438072321	0.133465918560139	0.0649921824468272
0	1	13802325	rs3013105	C	T	0.572585188221357	0.0582300786538311	0.124325834890293	0.0656432637576582
0	1	13802437	rs3013106	A	G	0.377902900048312	0.0227357558148203	0.147769676693078	0.0648725498009391
0	1	13804575	rs16850548	T	C	0.249479440770656	0.367528473946114	0.0650637479314859	0.0722037962901624
0	1	13804751	rs55957512	T	G	0.124816464396878	0.04234467665342	0.183915634368639	0.0905936258831756
0	1	13805706	rs2940310	T	C	0.194840543054829	0.898753856021965	-0.0102204874952835	0.0803272042225709
0	1	13806431	rs6666545	A	C	0.253093108972691	0.389740680017596	0.06190553150128	0.0719758331344958
0	1	13806900	rs61781238	A	G	0.195050320812052	0.892116488949091	-0.0108793428708447	0.0802154163383235
0	1	13815792	rs375996	G	A	0.213654004090368	0.665053226640547	-0.0337215661218425	0.0778884275461807
0	1	13816076	rs2924851	A	G	0.359501804210819	0.621533913283952	-0.0326164291679717	0.066068283427839
0	1	13817381	rs6690828	G	A	0.143199088293123	0.892677808572467	-0.0121408353255971	0.0899877008002647
0	1	13819261	rs164951	A	G	0.506763363437001	0.645555020777823	0.0288726252682901	0.0627739533234816
0	1	13822035	rs354590	A	G	0.466574718696438	0.587749600805478	0.0340039170172468	0.0627262781501989
0	1	13827439	rs10803381	A	G	0.140867013178435	0.0984175930724519	0.144904444947946	0.0876840885152146
0	1	13828957	rs12046672	A	G	0.268967045518095	0.110010268309116	0.111261761867986	0.0696192294373815
0	1	13830815	rs2999900	C	T	0.347934458820425	0.0146546131216258	0.158800701048029	0.0650608211599706
0	1	13833861	rs76079754	C	T	0.175476580391003	0.113761914948868	0.126745546550855	0.0801422065794766
0	1	13837213	rs2990678	C	T	0.29276468034144	0.658060938076726	0.0307541318947374	0.0694864304203166
0	1	13842586	rs2282189	G	A	0.322671703368039	0.863819500846185	-0.0115495206163893	0.0673385854339005
0	1	13844562	rs45223	G	A	0.376356318837815	0.199263092424942	0.0823121638606962	0.0641233325377097
0	1	13844765	rs16851109	A	G	0.445026000539868	0.0783234370581767	-0.111668470671726	0.0634300534182317
0	1	13845251	rs35530871	T	C	0.0803335755997177	0.370098620434785	0.0986133617157223	0.110024111017371
0	1	13851036	rs4345799	G	T	0.754095659057489	0.679311859358102	-0.030220715740636	0.0731024300132943
0	1	13852232	rs16851217	T	C	0.276704390481619	0.33997955287063	0.0667086958143741	0.0699101870589943
0	1	13852683	rs2168201	G	A	0.901385681200347	0.987289937133213	-0.00169918456193851	0.106663185004621
0	1	13852955	rs12750399	A	G	0.552274967780228	0.569812778371306	-0.0355444414660458	0.0625422085748193
0	1	13854682	rs10927814	G	C	0.760543394645664	0.608917083069317	-0.0374155342135565	0.0731315125006056
0	1	13855608	rs12072110	T	C	0.0754878643668985	0.240115070698487	0.132002813543458	0.112371585046877
0	1	13855662	rs76062973	G	A	0.117311959909317	0.748988718520782	-0.0318060437133705	0.0994022409813974
0	1	13855758	rs12124179	T	G	0.140233312644185	0.50334898087927	0.0595999561420236	0.0890575516816882
0	1	13859570	rs3856278	G	A	0.274623862550158	0.295483805582793	0.0725460449149046	0.0693445934836514
0	1	13859697	rs75931286	A	G	0.198930932415276	0.739596659936339	0.0261661838608229	0.0787219199815946
0	1	13863307	rs12564444	A	G	0.242356501092256	0.0487632746241626	-0.149721820912444	0.0759756376468865
0	1	13863608	rs6678308	A	G	0.18241452991453	0.447853492119666	0.0619061175237161	0.0815629052091921
0	1	13867459	rs183052	G	A	0.184715685312819	0.935853928021474	-0.00660416268307763	0.0820576571915461
0	1	13872988	rs10927854	T	C	0.131309955354554	0.763145659413132	0.0277304284186407	0.0920198842649175
0	1	13874853	rs1610562	C	T	0.702735512723373	0.353395243074385	-0.0629397304699011	0.0678212487088986
0	1	13875610	rs17391912	T	C	0.199089698304195	0.976467572150717	-0.00234137158294053	0.0793744430484306
0	1	13875896	rs13375580	C	G	0.340878968197225	0.917696522311611	0.00687585656057974	0.0665390068063441
0	1	13876130	rs76996492	A	G	0.197373693989843	0.999206058444021	7.9351327761025e-05	0.0797454023848218
0	1	13876264	rs354581	G	C	0.760980733438087	0.832795672482054	0.015577369819851	0.0737853474800804
0	1	13880522	rs6684199	G	A	0.114341177969877	0.972932130716006	0.00337050677370796	0.0993339868489207
0	1	13885203	rs10927872	T	C	0.179575931731104	0.393723589230873	0.0685889757769494	0.0804200443323878
0	1	13885279	rs12042662	A	G	0.757580299480344	0.869488737184441	0.0120625694736355	0.0734144071827924
0	1	13900468	rs655839	T	A	0.550845056226661	0.632836249970604	-0.0300695644616098	0.0629414557178796
0	1	13901884	rs12404716	C	T	0.123843248739057	0.462977329686534	0.0691214915729467	0.0941769885111534
0	1	13903098	rs355013	C	T	0.670524788673329	0.975970803078146	0.00202303389530215	0.0671642700089443
0	1	13908031	rs1261015	A	G	0.692154986548995	0.423030782177665	-0.0543778736308195	0.0678727184948506
0	1	13908105	rs1262461	G	A	0.719980017497718	0.749868776568753	-0.0224477965219826	0.0704106762855041
0	1	13912977	rs355027	C	T	0.543027069419464	0.917607962132917	0.00652897186376675	0.0631139813115981
0	1	13913180	rs355028	T	C	0.522115349199662	0.973678411921144	0.00206757619613676	0.0626629304402002
0	1	13914230	rs1148455	T	C	0.646239986842074	0.140646711554688	-0.096725119497855	0.0656481419986804
0	1	13914909	rs10927904	T	C	0.195456435854277	0.86352366940126	-0.0137488182510965	0.0799859431010277
0	1	13916809	rs434651	C	T	0.737369545032498	0.778734556934147	-0.0202882086673405	0.0722081242028805
0	1	13917411	rs11804743	T	C	0.0557329017106086	0.959338846895979	-0.00713183072227281	0.139885689141736
0	1	13920193	rs1261025	G	A	0.685787938550066	0.461955791886775	-0.0497475432242192	0.0676257509709324
0	1	13920807	rs1261026	T	G	0.684999143474316	0.494917076022702	-0.0461837620517667	0.0676676113046711
0	1	13922117	rs12566684	G	A	0.169100937078179	0.444319057588482	0.0629616658661422	0.082311416141038
0	1	13922799	rs7514217	G	A	0.717874874545304	0.776213604482371	-0.0199543311236899	0.0701982590177085
0	1	13923443	rs16852007	A	G	0.124634165851088	0.518288196808598	-0.0627715687105261	0.097171664556074
0	1	13923574	rs10927907	C	T	0.168092222592057	0.620810927139432	0.0412505956664139	0.0833848404680582
0	1	13924863	rs1262460	G	A	0.302211511362858	0.551556082595503	0.0407786531154257	0.0684860582604328
0	1	13932007	rs2788749	G	C	0.599551104114645	0.743150659495505	0.0211879429375953	0.0646596960411222
0	1	13932427	rs442112	T	C	0.646502371426915	0.0189631533751638	0.156703661805527	0.0667888589248159
0	1	13934056	rs2483133	C	T	0.306820957588979	0.0732377777302915	-0.125737645784341	0.0701917111468994
0	1	13935402	rs92406	A	C	0.621554489448823	0.0102554378460914	-0.165098042962312	0.0643131687938904
0	1	13937281	rs4391657	C	T	0.776463655514969	0.0185954420398665	-0.171676207931378	0.0729437219231967
0	1	13938377	rs1412838	C	A	0.41263767780812	0.0126543186492512	-0.161571249034964	0.0648008077269343
0	1	13938925	rs79769438	A	G	0.105424638454932	0.220934801687958	0.123281114478444	0.100716063680199
0	1	13943528	rs1539114	C	A	0.136008299721713	0.275483688769357	0.097301688944158	0.0892249530830787
0	1	13943724	rs1061615	C	T	0.182912130902374	0.520896089216901	-0.0532230085617553	0.082906438266069
0	1	13944568	rs876931	C	T	0.550115882911798	0.103373651597901	-0.10290640994596	0.0631826287553199
0	1	13945379	rs1106669	T	C	0.210095263999723	0.752170649985632	-0.0246666272262027	0.0781137044894721
0	1	13946586	rs6703700	A	G	0.414012627482896	0.0132359989285871	-0.160350084553682	0.0647263115660516
0	1	13947519	rs1772636	G	A	0.185057705574658	0.532213241611862	-0.0516097122025012	0.0826243154416305
0	1	13947905	rs11588651	G	A	0.0555970619726002	0.600071296085173	0.0704001876191624	0.134275143583799
0	1	13948225	rs1772635	A	C	0.688398120758657	0.0841346979759106	-0.11621890040588	0.0672880992134241
0	1	13948765	rs10927910	A	G	0.113733464825773	0.884129809143774	0.0143743978083114	0.0986331369195557
0	1	13949397	rs75737744	C	A	0.135384500434366	0.974988686899351	-0.00294934390504139	0.0940714504476546
0	1	13952864	rs7515525	T	G	0.264122036336654	0.0246428816571186	0.156087084408476	0.069466037833246
0	1	13956484	rs10803421	C	T	0.247356079729771	0.0279295939788898	0.154535693975208	0.0702986533058591
[truncated: 579,674 more rows]
